# Supplementary material for: RIM-DB: a taxonomic framework for community structure analysis of methanogenic archaea from the rumen and other intestinal environments
Source: PeerJ. 2014 Aug 5;2:e494. doi: 10.7717/peerj.494 (PMC4137658; doi:10.7717/peerj.494)
Supplement: Table S1 — Sequences that were added to RIM-DB and that are not included in SILVA 111. [file peerj-02-494-s003.xls]

## Sheet: Sheet1
New 16S rRNA gene sequence information.
Sequences that were added to RIM-DB and that are not included in SILVA 111.
Accession	Isolate/Enrichment/Clone	Environment	Order	Name	Reference
BAGX01000593	Isolate	Bovine rumen	Methanobacteriales	Methanobrevibacter boviskoreani strain JH1	Lee J-H, Kumar S, Lee G-H, Chang D-H, Rhee M-S, Yoon M-H, Kim B-C (2013) Methanobrevibacter boviskoreani sp. nov., isolated from the rumen of Korean native cattle. International journal of systematic and evolutionary microbiology 63: 4196-4201.
HE654003	Isolate	Human subgingival plaque	Methanobacteriales	Methanobrevibacter oralis strain DSM7256	Ferrari A, Brusa T, Rutili A, Canzi E, Biavati B (1994) Isolation and characterization of Methanobrevibacter oralis sp. nov. Current Microbiology 29: 7-12
CP002916	Isolate	Bovine rumen	Methanoplasmatales	Strain BRNA1	Denman SE, Evans P, Bragg L, Padmanahba J, McKenzie M, Edwards D, Krzycki J, McSweeney C, Morrison M. Unpublished data.
CP004049	Isolate	Human gut	Methanoplasmatales	Candidatus Methanomethylophilus alvus strain Mx1201	Borrel G, Harris HM, Tottey W, Mihajlovski A, Parisot N, Peyretaillade E, Peyret P, Gribaldo S, O'Toole PW, Brugère J-F (2012) Genome sequence of “Candidatus Methanomethylophilus alvus” Mx1201, a methanogenic archaeon from the human gut belonging to a seventh order of methanogens. Journal of bacteriology 194: 6944-6945.Borrel G, Harris HM, Tottey W, Mihajlovski A, Parisot N, Peyretaillade E, Peyr…
CP005934	Isolate	Human gut	Methanoplasmatales	Candidatus Methanomassiliicoccus intestinalis strain Issoire-Mx1	Borrel G, Harris HM, Parisot N, Gaci N, Tottey W, Mihajlovski A, Deane J, Gribaldo S, Bardot O, Peyretaillade E, Peyret P, O'Toole PW, Brugere JF (2013) Genome Sequence of "Candidatus Methanomassiliicoccus intestinalis" Issoire-Mx1, a Third Thermoplasmatales-Related Methanogenic Archaeon from Human Feces. Genome Announc 1.
AB749767	Enrichment	Anaerobic sludge	Methanoplasmatales	Candidatus Methanogranum caenicola strain Kjm51a	Iino T, Tamaki H, Tamazawa S, Ueno Y, Ohkuma M, Suzuki K, Igarashi Y, Haruta S (2013) Candidatus Methanogranum caenicola: a novel methanogen from the anaerobic digested sludge, and proposal of Methanomassiliicoccaceae fam. nov. and Methanomassiliicoccales ord. nov., for a methanogenic lineage of the class Thermoplasmata. Microbes Environ 28: 244-250.
JX266068	Enrichment	Colon of termite	Methanoplasmatales	Strain MpT1	Paul K, Nonoh JO, Mikulski L, Brune A (2012) "Methanoplasmatales," Thermoplasmatales-related archaea in termite guts and other environments, are the seventh order of methanogens. Appl Environ Microbiol 78: 8245-8253.
FJ458322	Clone	Human subgingival dental plaque	Methanoplasmatales	NA	Paul K, Nonoh JO, Mikulski L, Brune A (2012) "Methanoplasmatales," Thermoplasmatales-related archaea in termite guts and other environments, are the seventh order of methanogens. Appl Environ Microbiol 78: 8245-8253.
JX266062	Clone	Colon of termite	Methanoplasmatales	NA	Paul K, Nonoh JO, Mikulski L, Brune A (2012) "Methanoplasmatales," Thermoplasmatales-related archaea in termite guts and other environments, are the seventh order of methanogens. Appl Environ Microbiol 78: 8245-8253.
JX266063	Clone	Colon of termite	Methanoplasmatales	NA	Paul K, Nonoh JO, Mikulski L, Brune A (2012) "Methanoplasmatales," Thermoplasmatales-related archaea in termite guts and other environments, are the seventh order of methanogens. Appl Environ Microbiol 78: 8245-8253.
JX266064	Clone	Colon of termite	Methanoplasmatales	NA	Paul K, Nonoh JO, Mikulski L, Brune A (2012) "Methanoplasmatales," Thermoplasmatales-related archaea in termite guts and other environments, are the seventh order of methanogens. Appl Environ Microbiol 78: 8245-8253.
JX266065	Clone	Colon of termite	Methanoplasmatales	NA	Paul K, Nonoh JO, Mikulski L, Brune A (2012) "Methanoplasmatales," Thermoplasmatales-related archaea in termite guts and other environments, are the seventh order of methanogens. Appl Environ Microbiol 78: 8245-8253.
JX2660651	Clone	Colon of termite	Methanoplasmatales	NA	Paul K, Nonoh JO, Mikulski L, Brune A (2012) "Methanoplasmatales," Thermoplasmatales-related archaea in termite guts and other environments, are the seventh order of methanogens. Appl Environ Microbiol 78: 8245-8253.
JX266067	Clone	Colon of termite	Methanoplasmatales	NA	Paul K, Nonoh JO, Mikulski L, Brune A (2012) "Methanoplasmatales," Thermoplasmatales-related archaea in termite guts and other environments, are the seventh order of methanogens. Appl Environ Microbiol 78: 8245-8253.
JX266071	Clone	Colon of termite	Methanoplasmatales	NA	Paul K, Nonoh JO, Mikulski L, Brune A (2012) "Methanoplasmatales," Thermoplasmatales-related archaea in termite guts and other environments, are the seventh order of methanogens. Appl Environ Microbiol 78: 8245-8253.
JX266072	Clone	Colon of termite	Methanoplasmatales	NA	Paul K, Nonoh JO, Mikulski L, Brune A (2012) "Methanoplasmatales," Thermoplasmatales-related archaea in termite guts and other environments, are the seventh order of methanogens. Appl Environ Microbiol 78: 8245-8253.
JX266073	Clone	Colon of termite	Methanoplasmatales	NA	Paul K, Nonoh JO, Mikulski L, Brune A (2012) "Methanoplasmatales," Thermoplasmatales-related archaea in termite guts and other environments, are the seventh order of methanogens. Appl Environ Microbiol 78: 8245-8253.
JX266075	Clone	Colon of termite	Methanoplasmatales	NA	Paul K, Nonoh JO, Mikulski L, Brune A (2012) "Methanoplasmatales," Thermoplasmatales-related archaea in termite guts and other environments, are the seventh order of methanogens. Appl Environ Microbiol 78: 8245-8253.
JX266079	Clone	Colon of cockroach	Methanoplasmatales	NA	Paul K, Nonoh JO, Mikulski L, Brune A (2012) "Methanoplasmatales," Thermoplasmatales-related archaea in termite guts and other environments, are the seventh order of methanogens. Appl Environ Microbiol 78: 8245-8253.
JX266080	Clone	Colon of cockroach	Methanoplasmatales	NA	Paul K, Nonoh JO, Mikulski L, Brune A (2012) "Methanoplasmatales," Thermoplasmatales-related archaea in termite guts and other environments, are the seventh order of methanogens. Appl Environ Microbiol 78: 8245-8253.
JX266081	Clone	Colon of cockroach	Methanoplasmatales	NA	Paul K, Nonoh JO, Mikulski L, Brune A (2012) "Methanoplasmatales," Thermoplasmatales-related archaea in termite guts and other environments, are the seventh order of methanogens. Appl Environ Microbiol 78: 8245-8253.
JX266084	Clone	Colon of termite	Methanoplasmatales	NA	Paul K, Nonoh JO, Mikulski L, Brune A (2012) "Methanoplasmatales," Thermoplasmatales-related archaea in termite guts and other environments, are the seventh order of methanogens. Appl Environ Microbiol 78: 8245-8253.
JX266085	Clone	Colon of termite	Methanoplasmatales	NA	Paul K, Nonoh JO, Mikulski L, Brune A (2012) "Methanoplasmatales," Thermoplasmatales-related archaea in termite guts and other environments, are the seventh order of methanogens. Appl Environ Microbiol 78: 8245-8253.
JX266086	Clone	Colon of termite	Methanoplasmatales	NA	Paul K, Nonoh JO, Mikulski L, Brune A (2012) "Methanoplasmatales," Thermoplasmatales-related archaea in termite guts and other environments, are the seventh order of methanogens. Appl Environ Microbiol 78: 8245-8253.
JX266087	Clone	Colon of termite	Methanoplasmatales	NA	Paul K, Nonoh JO, Mikulski L, Brune A (2012) "Methanoplasmatales," Thermoplasmatales-related archaea in termite guts and other environments, are the seventh order of methanogens. Appl Environ Microbiol 78: 8245-8253.
JX266088	Clone	Colon of termite	Methanoplasmatales	NA	Paul K, Nonoh JO, Mikulski L, Brune A (2012) "Methanoplasmatales," Thermoplasmatales-related archaea in termite guts and other environments, are the seventh order of methanogens. Appl Environ Microbiol 78: 8245-8253.
JX266090	Clone	Colon of cockroach	Methanoplasmatales	NA	Paul K, Nonoh JO, Mikulski L, Brune A (2012) "Methanoplasmatales," Thermoplasmatales-related archaea in termite guts and other environments, are the seventh order of methanogens. Appl Environ Microbiol 78: 8245-8253.
JX266091	Clone	Colon of cockroach	Methanoplasmatales	NA	Paul K, Nonoh JO, Mikulski L, Brune A (2012) "Methanoplasmatales," Thermoplasmatales-related archaea in termite guts and other environments, are the seventh order of methanogens. Appl Environ Microbiol 78: 8245-8253.
KF697718	Isolate	Ovine rumen	Methanobacteriales	Methanobrevibacter sp. isolate 229/4	CC Kim, GE Naylor, R Ronimus, G Henderson, PH Janssen. Unpublished data
KF697719	Isolate	Ovine rumen	Methanobacteriales	Methanobrevibacter sp. isolate 229/5	CC Kim, GE Naylor, R Ronimus, G Henderson, PH Janssen. Unpublished data
KF697720	Isolate	Ovine rumen	Methanobacteriales	Methanobrevibacter sp. isolate 229/11	CC Kim, GE Naylor, R Ronimus, G Henderson, PH Janssen. Unpublished data
KF697721	Isolate	Ovine rumen	Methanobacteriales	Methanobrevibacter sp. isolate 229/14	CC Kim, GE Naylor, R Ronimus, G Henderson, PH Janssen. Unpublished data
KF697722	Isolate	Ovine abomasum	Methanobacteriales	Methanobrevibacter sp. isolate AbM1	CC Kim, GE Naylor, R Ronimus, G Henderson, PH Janssen. Unpublished data
KF697723	Isolate	Ovine abomasum	Methanobacteriales	Methanobrevibacter sp. isolate AbM23	CC Kim, GE Naylor, R Ronimus, G Henderson, PH Janssen. Unpublished data
KF697724	Isolate	Ovine abomasum	Methanosarcinales	Methanosarcina sp. isolate AbM25	CC Kim, GE Naylor, R Ronimus, G Henderson, PH Janssen. Unpublished data
KF697725	Isolate	Alpaca foregut	Methanosarcinales	Methanosarcina sp. isolate AL10	CC Kim, GE Naylor, R Ronimus, G Henderson, PH Janssen. Unpublished data
KF697726	Isolate	Alpaca foregut	Methanobacteriales	Methanobrevibacter sp. isolate "Alpaca"	CC Kim, GE Naylor, R Ronimus, G Henderson, PH Janssen. Unpublished data
KF697727	Isolate	Wallaby foregut	Methanobacteriales	Methanobrevibacter sp. isolate R4C	CC Kim, GE Naylor, R Ronimus, G Henderson, PH Janssen. Unpublished data
KF697728	Isolate	Wallaby foregut	Methanobacteriales	Methanosphaera sp. isolate A4	CC Kim, GE Naylor, R Ronimus, G Henderson, PH Janssen. Unpublished data
KF697729	Isolate	Ovine rumen	Methanobacteriales	Methanobrevibacter sp. isolate G16	CC Kim, GE Naylor, R Ronimus, G Henderson, PH Janssen. Unpublished data
KF697730	Isolate	Ovine rumen	Methanobacteriales	Methanobrevibacter sp. isolate D5	CC Kim, GE Naylor, R Ronimus, G Henderson, PH Janssen. Unpublished data
KF697731	Isolate	Bovine rumen	Methanobacteriales	Methanobacterium sp. isolate BRM9	CC Kim, GE Naylor, R Ronimus, G Henderson, PH Janssen. Unpublished data
KF697732	Isolate	Ovine rumen	Methanobacteriales	Methanobrevibacter sp. isolate YLM1	CC Kim, GE Naylor, R Ronimus, G Henderson, PH Janssen. Unpublished data
KF697733	Isolate	Bovine rumen	Methanosarcinales	Methanosarcina sp. isolate CM2	CC Kim, GE Naylor, R Ronimus, G Henderson, PH Janssen. Unpublished data
KF697734	Isolate	Ovine rumen	Methanobacteriales	Methanosphaera sp. isolate ISO3-F5	J Jeyanathan, GE Naylor, G Henderson, RS Ronimus, and PH Janssen. Unpublished data
KF697735	Enrichment	Ovine rumen	Methanoplasmatales	Methanogenic archaeon culture ISO4-H5	J Jeyanathan, GE Naylor, G Henderson, RS Ronimus, and PH Janssen. Unpublished data
KF697736	Enrichment	Ovine rumen	Methanoplasmatales	Methanogenic archaeon culture ISO4-G11	J Jeyanathan, GE Naylor, G Henderson, RS Ronimus, and PH Janssen. Unpublished data
KF697737	Enrichment	Ovine rumen	Methanoplasmatales	Methanogenic archaeon culture ISO4-G1	J Jeyanathan, GE Naylor, G Henderson, RS Ronimus, and PH Janssen. Unpublished data
