# Supplementary material for: RIM-DB: a taxonomic framework for community structure analysis of methanogenic archaea from the rumen and other intestinal environments
Source: PeerJ. 2014 Aug 5;2:e494. doi: 10.7717/peerj.494 (PMC4137658; doi:10.7717/peerj.494)
Supplement: Table S3 — Shown are results from assignments using (A) RIM-DB, (B) SILVA and (C) Greengenes. [file peerj-02-494-s005.xls]

## Sheet: Sheet1
Species-level taxonomic assignment of test set sequence data.
Shown are results from assignments using A) RIM-DB, B) SILVA and C) Greengenes.
A. Using RIM-DB
Relative abundance	Taxon
0.450758	k__Archaea;p__Euryarchaeota;c__Methanobacteria;o__Methanobacteriales;f__Methanobacteriaceae;g__Methanobrevibacter;s__Methanobrevibacter gottschalkii clade
0.304875	k__Archaea;p__Euryarchaeota;c__Methanobacteria;o__Methanobacteriales;f__Methanobacteriaceae;g__Methanobrevibacter;s__Methanobrevibacter ruminantium clade
0.129839	k__Archaea;p__Euryarchaeota;c__Methanobacteria;o__Methanobacteriales;f__Methanobacteriaceae;g__Methanosphaera;s__Methanosphaera sp. ISO3-F5
0.0402742	k__Archaea;p__Euryarchaeota;c__Thermoplasmata;o__Methanoplasmatales;f__Methanomassiliicoccaceae;g__Group10;s__Group10 sp.
0.0171603	k__Archaea;p__Euryarchaeota;c__Thermoplasmata;o__Methanoplasmatales;f__Methanomassiliicoccaceae;g__Group12;s__Group12 sp. ISO4-H5
0.0126065	k__Archaea;p__Euryarchaeota;c__Thermoplasmata;o__Methanoplasmatales;f__Methanomassiliicoccaceae;g__Group4;s__Group4 sp. MpT1
0.0124084	k__Archaea;p__Euryarchaeota;c__Methanobacteria;o__Methanobacteriales;f__Methanobacteriaceae;g__Methanosphaera;s__Methanosphaera sp. Group5
0.0116147	k__Archaea;p__Euryarchaeota;c__Thermoplasmata;o__Methanoplasmatales;f__Methanomassiliicoccaceae;g__Group11;s__Candidatus Methanomethylophilus alvus
0.010873	k__Archaea;p__Euryarchaeota;c__Thermoplasmata;o__Methanoplasmatales;f__Methanomassiliicoccaceae;g__Group9;s__Group9 sp.
0.00421674	k__Archaea;p__Euryarchaeota;c__Thermoplasmata;o__Methanoplasmatales;f__Methanomassiliicoccaceae;g__Group11;s__Group11 sp. BRNA1
0.00217988	k__Archaea;p__Euryarchaeota;c__Methanobacteria;o__Methanobacteriales;f__Methanobacteriaceae;g__Methanosphaera;s__Methanosphaera cuniculi
0.00164608	k__Archaea;p__Euryarchaeota;c__Thermoplasmata;o__Methanoplasmatales;f__Methanomassiliicoccaceae;g__Group8;s__Group8 sp.
0.000425288	k__Archaea;p__Euryarchaeota;c__Methanobacteria;o__Methanobacteriales;f__Methanobacteriaceae;g__Methanobrevibacter;s__Methanobrevibacter smithii
0.000413613	k__Archaea;p__Euryarchaeota;c__Methanobacteria;o__Methanobacteriales;f__Methanobacteriaceae;g__Methanobacterium;s__Methanobacterium sp.
0.00022908	k__Archaea;p__Euryarchaeota;c__Methanomicrobia;o__Methanosarcinales;f__Methanosarcinaceae;g__Methanimicrococcus;s__Methanimicrococcus blatticola
0.000137147	k__Archaea;p__Euryarchaeota;c__Methanobacteria;o__Methanobacteriales;f__Methanobacteriaceae;g__Methanobrevibacter;s__Methanobrevibacter wolinii
0.000128734	k__Archaea;p__Euryarchaeota;c__Methanobacteria;o__Methanobacteriales;f__Methanobacteriaceae;g__Methanobrevibacter;s__Methanobrevibacter boviskoreani
6.88958e-05	k__Archaea;p__Euryarchaeota;c__Methanobacteria;o__Methanobacteriales;f__Methanobacteriaceae;g__Methanobrevibacter;s__Methanobrevibacter acididurans
6.25153e-05	k__Archaea;p__Euryarchaeota;c__Thermoplasmata;o__Methanoplasmatales;f__Methanomassiliicoccaceae;g__Group11;s__Group11 sp. ISO4-G11
2.89324e-05	No blast hit;Other;Other;Other;Other;Other;Other
1.5747e-05	k__Archaea;p__Euryarchaeota;c__Methanomicrobia;o__Methanomicrobiales;f__Methanocorpusculaceae;g__Methanocorpusculum;s__Methanocorpusculum sp.
1.4249e-05	k__Archaea;p__Euryarchaeota;c__Methanobacteria;o__Methanobacteriales;f__Methanobacteriaceae;g__Methanosphaera;s__Methanosphaera sp. A4
1.05745e-05	k__Archaea;p__Euryarchaeota;c__Methanomicrobia;o__Methanomicrobiales;f__Methanomicrobiaceae;g__Methanomicrobium;s__Methanomicrobium mobile
5.56557e-06	k__Archaea;p__Euryarchaeota;c__Thermoplasmata;o__Methanoplasmatales;f__Methanomassiliicoccaceae;g__Group1;s__Group1 sp.
4.44042e-06	k__Archaea;p__Euryarchaeota;c__Methanomicrobia;o__Methanosarcinales;f__Methanosarcinaceae;g__Methanosarcina;s__Methanosarcina mazei
2.44351e-06	k__Archaea;p__Euryarchaeota;c__Archaeoglobi;o__Archaeoglobales;f__Archaeoglobaceae;g__Geoglobus;s__Geoglobus sp.
1.66244e-06	k__Archaea;p__Euryarchaeota;c__Methanomicrobia;o__Methanosarcinales;f__Methanosaetaceae;g__Methanosaeta;s__Methanosaeta thermophila
B. Using SILVA
Relative abundance	Taxon
0.482229	Archaea; __Euryarchaeota; __Methanobacteria; __Methanobacteriales; __Methanobacteriaceae; __Methanobrevibacter; __uncultured_archaeon
0.274756	Archaea; __Euryarchaeota; __Methanobacteria; __Methanobacteriales; __Methanobacteriaceae; __Methanobrevibacter; __uncultured_methanogenic_archaeon
0.124698	Archaea; __Euryarchaeota; __Methanobacteria; __Methanobacteriales; __Methanobacteriaceae; __Methanosphaera; __uncultured_methanogenic_archaeon
0.078896	Archaea; __Euryarchaeota; __Thermoplasmata; __Thermoplasmatales; __vadinCA11_gut_group; __uncultured_archaeon;Other
0.0142302	Archaea; __Euryarchaeota; __Thermoplasmata; __Thermoplasmatales; __vadinCA11_gut_group; __uncultured_euryarchaeote;Other
0.0107544	Archaea; __Euryarchaeota; __Methanobacteria; __Methanobacteriales; __Methanobacteriaceae; __Methanosphaera; __uncultured_Methanosphaera_sp.
0.0051152	Archaea; __Euryarchaeota; __Thermoplasmata; __Thermoplasmatales; __vadinCA11_gut_group; __uncultured_methanogenic_archaeon;Other
0.00255657	Archaea; __Euryarchaeota; __Methanobacteria; __Methanobacteriales; __Methanobacteriaceae; __Methanosphaera; __uncultured_euryarchaeote
0.00244339	Archaea; __Euryarchaeota; __Methanobacteria; __Methanobacteriales; __Methanobacteriaceae; __Methanosphaera; __uncultured_archaeon
0.00181429	Archaea; __Euryarchaeota; __Methanobacteria; __Methanobacteriales; __Methanobacteriaceae; __Methanobrevibacter; __uncultured_euryarchaeote
0.00106213	Archaea; __Euryarchaeota; __Methanobacteria; __Methanobacteriales; __Methanobacteriaceae; __Methanobrevibacter; __uncultured_Methanobrevibacter_sp.
0.000413613	Archaea; __Euryarchaeota; __Methanobacteria; __Methanobacteriales; __Methanobacteriaceae; __uncultured; __uncultured_archaeon
0.00034473	Archaea; __Euryarchaeota; __Methanobacteria; __Methanobacteriales; __Methanobacteriaceae; __Methanobrevibacter; __uncultured_Methanobacteriales_archaeon
0.00022908	Archaea; __Euryarchaeota; __Methanomicrobia; __Methanosarcinales; __Methanosarcinaceae; __Methanimicrococcus; __uncultured_archaeon
0.0001426	Archaea; __Euryarchaeota; __Thermoplasmata; __Thermoplasmatales; __vadinCA11_gut_group; __uncultured_Methanobrevibacter_sp.;Other
0.000128734	Archaea; __Euryarchaeota; __Methanobacteria; __Methanobacteriales; __Methanobacteriaceae; __Methanobrevibacter; __Methanobrevibacter_sp._AbM4
8.90651e-05	Archaea; __Euryarchaeota; __Thermoplasmata; __Thermoplasmatales; __vadinCA11_gut_group; __uncultured_Methanobacteriales_archaeon;Other
2.18733e-05	No blast hit;Other;Other;Other;Other;Other;Other
1.5747e-05	Archaea; __Euryarchaeota; __Methanomicrobia; __Methanomicrobiales; __Methanocorpusculaceae; __Methanocorpusculum; __uncultured_archaeon
1.4249e-05	Archaea; __Euryarchaeota; __Methanobacteria; __Methanobacteriales; __Methanobacteriaceae; __Methanosphaera; __Methanosphaera_stadtmanae_DSM_3091
1.0901e-05	Archaea; __Euryarchaeota; __Methanobacteria; __Methanobacteriales; __Methanobacteriaceae; __Methanobrevibacter; __Methanobrevibacter_sp.
1.05745e-05	Archaea; __Euryarchaeota; __Methanomicrobia; __Methanomicrobiales; __Methanomicrobiaceae; __Methanomicrobium; __Methanomicrobium_mobile
6.08274e-06	Archaea; __Euryarchaeota; __Methanobacteria; __Methanobacteriales; __Methanobacteriaceae; __Methanobrevibacter; __Methanobrevibacter_wolinii
5.53338e-06	Archaea; __Thaumarchaeota; __Soil_Crenarchaeotic_Group(SCG); __uncultured_crenarchaeote;Other;Other;Other
4.48728e-06	Bacteria; __Candidate_division_SR1; __uncultured_rumen_bacterium;Other;Other;Other;Other
4.44042e-06	Archaea; __Euryarchaeota; __Methanomicrobia; __Methanosarcinales; __Methanosarcinaceae; __Methanosarcina; __Methanosarcina_mazei
2.57178e-06	Bacteria; __Candidate_division_OP11; __uncultured_bacterium;Other;Other;Other;Other
C. Using Greengenes
Relative abundance	Taxon
0.756144	k__Archaea; p__Euryarchaeota; c__Methanobacteria; o__Methanobacteriales; f__Methanobacteriaceae; g__Methanobrevibacter; s__
0.144658	k__Archaea; p__Euryarchaeota; c__Methanobacteria; o__Methanobacteriales; f__Methanobacteriaceae; g__Methanosphaera; s__
0.0983657	k__Archaea; p__Euryarchaeota; c__Thermoplasmata; o__E2; f__[Methanomassiliicoccaceae]; g__vadinCA11; s__
0.000444403	k__Archaea; p__Euryarchaeota; c__Methanobacteria; o__Methanobacteriales; f__Methanobacteriaceae; g__; s__
0.00022908	k__Archaea; p__Euryarchaeota; c__Methanomicrobia; o__Methanosarcinales; f__Methanosarcinaceae; g__Methanimicrococcus; s__
9.39329e-05	k__Archaea; p__Euryarchaeota; c__Methanobacteria; o__Methanobacteriales; f__Methanobacteriaceae; g__Methanobacterium; s__
2.18733e-05	No blast hit;Other;Other;Other;Other;Other;Other
1.5747e-05	k__Archaea; p__Euryarchaeota; c__Methanomicrobia; o__Methanomicrobiales; f__Methanocorpusculaceae; g__; s__
1.05745e-05	k__Archaea; p__Euryarchaeota; c__Methanomicrobia; o__Methanomicrobiales; f__Methanomicrobiaceae; g__Methanoplanus; s__
4.48728e-06	k__Bacteria; p__SR1; c__; o__; f__; g__; s__
4.44042e-06	k__Archaea; p__Euryarchaeota; c__Methanomicrobia; o__Methanosarcinales; f__Methanosarcinaceae; g__Methanosarcina; s__mazei
4.10595e-06	k__Archaea; p__Crenarchaeota; c__Thaumarchaeota; o__Nitrososphaerales; f__Nitrososphaeraceae; g__Candidatus Nitrososphaera; s__
2.57178e-06	k__Bacteria; p__OP11; c__WCHB1-64; o__d153; f__; g__; s__
1.42743e-06	k__Archaea; p__Crenarchaeota; c__Thaumarchaeota; o__Nitrososphaerales; f__Nitrososphaeraceae; g__Candidatus Nitrososphaera; s__SCA1145
