# Supplementary material for: RIM-DB: a taxonomic framework for community structure analysis of methanogenic archaea from the rumen and other intestinal environments
Source: PeerJ. 2014 Aug 5;2:e494. doi: 10.7717/peerj.494 (PMC4137658; doi:10.7717/peerj.494)
Supplement: File S1 — This zipped file contains a multi-fasta file (“RIM_DB_14_6.fasta”) that comprises all the sequences in the database, and the three BLAST database files (“RIM_DB_14_6.fasta.nhr”, “RIM_DB_14_6.fasta.nin”, and “RIM_DB_14_6.fasta.nsq”) to use the sequences as references with File S2 or File S3 for BLAST-based assignment of query sequences in QIIME. [file peerj-02-494-s007.zip]

Archive with 4 entries (4 files):
- RIM_DB_14_07.fasta
- RIM_DB_14_07.fasta.nin
- RIM_DB_14_07.fasta.nhr
- RIM_DB_14_07.fasta.nsq
