# Supplementary material for: RIM-DB: a taxonomic framework for community structure analysis of methanogenic archaea from the rumen and other intestinal environments
Source: PeerJ. 2014 Aug 5;2:e494. doi: 10.7717/peerj.494 (PMC4137658; doi:10.7717/peerj.494)
Supplement: File S1 — This zipped file contains a multi-fasta file (“RIM_DB_14_6.fasta”) that comprises all the sequences in the database, and the three BLAST database files (“RIM_DB_14_6.fasta.nhr”, “RIM_DB_14_6.fasta.nin”, and “RIM_DB_14_6.fasta.nsq”) to use the sequences as references with File S2 or File S3 for BLAST-based assignment of query sequences in QIIME. [file peerj-02-494-s007.zip › RIM_DB_14_07.fasta]

>AB008853
GGGUUGAUCCUGCCAGAGGCUAUUGCUAUCAGGGUUUGACUAAGCCAUGCGAGUCGAGAGGUGAAAGACCUCGGCAUACUGCUCAGUAACACGUGGAUAAUCUGCCCUCAGGUGAGGAAUAAUCCCGGGAAACUGGGGCUAAUGCCUCAUAGGAGACGGGUGCUGGAAUGCUCUGUCUCCGAAAGGUCCGCCGCCUGAGGAUGAGUCUGCGUCCGAUUAGGUUGUUGUUGGGGUAACGGCCCAACAAGCCUUUGAUCGGUACGGGUUGUGGGAGCAAGAGCCCGGAGAUGGAUUCUGAGACAUGAAUCCAGGCCCUACGGGGCGCAGCAGGCGCGAAAACUUUACAAUGCGAGCAAUCGUGAUAAGGAAACCCUGAGUGCCUGUCAAUGCAGGCUUGUUCUGGUGUCUAACACACACCAGGAGAAAGGGCGGGGCAAGACCGGUGCCAGCCGCCGCGGUAAUACCGGCUGCUCGAGUGAUAGCCACUUUUACUGGGCUUAAAGCGUUCGUAGCUUGGUCGUUAAGUCUCUGGGGAAAUCUUUUGGCUCAACCAAAAGGCGUCUCAGGGAAACUGACGAUCUUGGAACCGGGAGAGGUAAGACGUACUUCGGGGGUAGGAGUGAAAUCUUGUAAUCCCCGAGGGACGACCGAUGGCGAAGGCAUCUUACCAGAACGGCUUCGACAGUGAGGGACGAAAGCUGGGGGAGCAAACCGGAUUAGAUACCCGGGUAGUCCCAGCCGUAAACGAUGUGCGUUAGGUGUGUCAGUGACCACGAGUCGCUGAGGUGCCGAAGGGAAACCGUGAAACGCACCGCCUGGGAAGUACGGUCGCAAGGCUGAAACUUAAAGGAAUUGGCGGGGGAGCACCACAACGGGUGGAGCCUGCGGUUUAAUUGGAUUCAACGCCGGACAACUCACCGGAUACGACAGCGGAAUGAUAGCCGGGCUGAAGACUCUGCUUGACUAGCUGAGAGGAGGUGCAUGGCCGUCGUCAGUUCGUACUGUGAAGCAUCCUGUUAAGUCAGGCAACGAGCGAGACCCACGCCAACAGUUGCCAGCAUAAUCUCCGGAUUGAUGGGGACACUGUUGGGACCGCCUCUGCUAAAGGGGAGGAAGGAAUGGGCAACGGUAGGUCAGCAUGCCCCGAAUUAUCCGGGCUACACGCGGGCUACAAUGGAUGGGACAAUGGGUUUCGACACCGAAAGGUGAAGGUAAUCUCCUAACCCCACCCGUAGUUCGGAUUGCGGGCUGCAACUCGCCCGCAUGAAGCUGGAAUCCGUAGUAAUCGCGUCUCACGAUGGCGCGGUGAAUAUGUGCCCUGCUCCUUGCACACACCGCCCGUCAAACCACCCGAGUGGGGUCUGGAUGAGGCGGCAGUUUAUGCUGCUGUCGAAUCUAGGUUCCGCAAGGGGGGUUAAGUCGUAACAAGG
>AB009821
CUACGGGGUGCAGCAGGCGCGAAACNUCCGCAAUGUGAGAAAUCGCGACGGGGGGAUCCCAAGUGCCUUUCUUAACGGGAAGGCUUUUCUUAAGUGUAAAAAGCUUUUGGAAUAAGAGCUGGGCAAGACCGGUGCCAGCCGCCGCGGUAACACCGGCAGCUCAAGUGGUAGCCAUUUUUAUUGGGCCUAAAGCGUUCGUAGCUGGUUUAAUAAGUCUUUGGUGAAAGCCUGUAGCUUAACUAUAGGAGUUGCUGGAGAUACUAUUAGACUUGAGGUCGGGAGAGGUUAGAGGUACUCCCAGGGUAGGGGUGAAAUCCUGUAAUCCUGGGAGGACCACCUGUGGCGAAGGCGUCUAACUGGAACGAUCCUGACGGUGAGGAACGAAAGCUAGGGGCGCGAACCGGAUUAGAUACCCGGGUAGUCCUAGCCGUAAACGAUACGGACUUGGUGUUGGGAUGACUUUGUGUUGUUUCAGUGCCGAAGGGAAGCUGUUAAGUCCGUCGCCUGGGAAGUACGGUCGCAAGACUGAAACUUAAAGGAAUUGGCGGGGGAGCACCACAACGCGUGGAGCCUGCGGUUUAAUUGGAUUCAACGCCGGACAUCUCACCAGGGGCGACAGCAGUAUGAUGGUCAGAUUAAUGAUCUUACUUGACAAGCUGAGAGGAGGUGCAUGGCCGCCGUCAGCUCGUACCGUGAGGCGUCCUGUUAAGUCAGGCAACGAGCGAGACCCACGCCCUUAGUUACCAGCAAGUCUUUUUUUAAGAUGUUUGGGCACACUAAGGGGACCGCCAGUGAUAAACUGGAGGAAGGAGUGGACGACGGUAGGUCCGUAUGCCCCGAAUCCCCUGGGCUACACGCGGGCUACAAUGGCUGAGACAAUGGGUUCCGACAUUGAAAAGUGGAGGUAAUCCCCUAAACUUAGUCGUAGUUCGGAUUGAGGGCUGUAACUCGCUCUCAUAAAGCUGGAAUGCGUAGUAAUCGUGUGUCAUAAUCGCACGGUGAAUAUGUCCCUGCUCCUU
>AB009827
CUACGGGGCGCAGCAGGCGCGAAACNUCCGCAAUGUGAGCAAUCGCGACGGGGGAACCCCAAGUGCCAUUCUUAACGGGAUGGCUUUUCUUGAGUGUAAAAAGCUCUUGGAAUAAGAGCUGGGCAAGACCGGUGCCAGCCGCCGCGGUAACACCGGCAGCUCUAGUGGUAGCCAUUUUUAUUGGGCCUAAAGCGUUCGUAGCCGGUUUAAUAAGUCUCUGGUGAAAUCCUACAGCUUAACUGUGGGAAUUGCUGGAGAUACUAUUAGACUUGAGGUCGGGAGAGGUUAGAGGUACUCCCAGGGUAGGGGUGAAAUCCUGUAAUCCUGGGAGGACCACCUGUGGCGAAGGCGUCUAACUGGAACGAACCUGACGGUGAGGGACGAAAGCUAGGGGCGCGAACCGGAUUAGAUACCCGGGUAGUCCUAGCCGUAAACGAUGCGGACUUGGUGUUAGGAUGGCUUUGAGCCGCCCUAGUACCGAAGGGAAGCUGUUAAGUCCGCCGCCUGGGAAGUACGGUCGCAAGACUGAAACUUAAAGGAAUUGGCGGGGAGCACCACAACGCGUGGAGCCUGCGGUUUAAUUGGAUUCAACGCCGGACAUCUCACCAGGGGCGACAGCAGUAUGAUGGCCAGGUUGAUGGUCUUGCUUGACAAGCUGAGAGGAGGUGCAUGGCCGCCGUCAGCUCGUACCGUGAGGCGUCCUGUUAAGUCAGGCAACGAGCGAGACCCACGCCCUUAGUUACCAGCGGAUCCUUUUGGAUGCCGGGCACACUAAGGGGACCGCCAGUGAUAAACUGGAGGAAGGAGUGGACGACGGUAGGUCCGUAUGCCCCGAAUCCCCUGGGCAACACGCGGGCUACAAUGGCUGAGACAAUGGGUUCCGACAUUGAAAAGUGGAGGUAAUCCUCUAAACUCAGUCGUAGUUCGGAUUGAGGGCUGUAACCCGCCCUCAUGAAGCUGGAAUGCGUAGUAAUCGCGUGUCACAAUCGCGCGGUGAAUACGUCCCUGCUCCUU
>AB017514
AGAGUUUGAUCCUGGCUCAGUAACACGUGGAUAACCUACCCUUAGGACUGGGAUAACCCUGGGAAACUGGGGCUAAUACCGGAUAGAUGAUUUUUUUCCUGUAAUGGUGUUUUGUUUAAAUGUUUUUUUUUUCGCCUAAGGAUGGGUCUGCGGCAGAUUAGGUAGUUGGUUGGGUAAUGGCUUACCAAGCCUAUGAUCUGUACGGGUUGUGAGAGCAAGAGCCCGGAGAUGGAACCUGAGACAAGGUUCCAGGCCCUACGGGGCGCAGCAGGCGCGAAACCUCCGCAAUGUGAGAAAUCGCGACGGGGGGAUCCCAAGUGCCAUUCUUAACGGGAUGGCUUUUCUUAAGUGUAAAAAGCUUUUGGAAUAAGAGCUGGGCAAGACCGGUGCCAGCCGCCGCGGUAACACCGGCAGCUCUAGUGGUAGCUGUUUUUAUUGGGCCUAAAGCGUUCGUAGCCGGUUUGGUAAGUCACUGGUGAAAUCCUGUAGCUUAACUAUGGGAAUUGCUGGUGAUACUGUUGAACUUGAGGUCGGGAGAGGUUAGCGGUACUCCCAGGGUAGAGGUGAAAUUCUGUAAUCCUGGGAGGACCACCUGUGGCGAAGGCGGCUAAUUGGAACGAACUGACGGUGAGGGACGAAAGCUAGGGCGCGACCGGAUUAGAUACCCGGGUAGUCCUAGCCGUAAACGAUGCGGACUUGGUGUUGGGAUGGCUUUGAGCCGCUCCGGUGCCGAAGGGAAGCCGUUAAGUCCGCCGCCUGGGAAGUACGGUCGCAAGACUGAAACUUAAAGGAAUUGGCGGGGGAGCACCACAACGCGUGGAGCUGCGGUUUAAUUGGAUUCAACGCCGGACAUCUCACCAGGAGCGACAGCUGUAUGAUUACCAGGCUGAUGACCUUGUUUGACUAGCUGAGAGGAGGUGCAUGGCCGCCGUCAGCUCGUACCGUGAGGCGUCCUGUUAAGUCAGGCAACGAGCGAGACCAACGCCCUUAGUUACCAUCAGAUUCUUUGGAAUGCUGGGCACACUAAGGGGACCGCCAGUGAUAAAUUGGAGGAAGGAGUGGACGACGGUAGGUCCGUAUGCCCCGAAUCCCCUGGGCUACACGCGGGCUACAAUGGCUGGGACAAUGGGUUCCGACGCCGAAAGGUGGAGGUAAUCUUUUAAACCUAGUCGUAGUUCGGAUUGAGGGCUGUAACUCGCCCUCAUGAAGCUGGAAUGCGUAGUAAUCGCGUGUUACAAUCGCGCGGUGAAUACGUCCCUGCUCCUUGCACACACCGCCCGUCACACCACCCAAAAAGGGCUUGGAUGAGGAUAUGGUCUUUGGUUGUAUUCGAAUCUAGGUUUUUUGAGGAGGGUGAAGUCGUAACAAGGUAGCC
>AB019735
CCGCUGCUAUCUGGCUGGGACUAAGCCAUGCUAGUCCAGGGGUCAGUUCUCCUUGUGAGAACUGGCACCGGCGGACGGCUCAGUAACACGUGGACAACCUACCCUCGGGUGGGGGAUAACCCCGGGAAACUGGGGCUAAUACCCCAUAGGCCAUGGAGACUGGAAUGUCCCAUGGCCGAAAGCUCCGGCGCCCGAGGAUGGGUCUGCGGCGGAUUAGGUAUUUGGUGGGGUAACGGCCCACCAAGCCUAAGAUCCGUACGGGCUGUGAGAGCAGGAGCCCGGAGAUGGACACUGAGACGAGGGUCCAGGCCCUACGGGGCGCAGCAGGCGCGAAACCUCCGCAAUGCGGGAAACCGCGACGGGGCUAGCCAGAGUGCCCGUGCAUAGCGCGGGCUGUCCGGGUGCCUAAAAAGCACCCGAUAGCAAGGGAUGGGCAAGGCCGGUGGCAGCCGCCGCGGUAAUACCGGCGUCCCGAGUGGCGGCCACUAUUAUUGGGCCUAAAGCGUCCGUAGCCGGCCCAGUAAGUCCCCCGGGAAAUCUGGUCGCUCAACGAUCAGACUUCCGGGGGAUACUGCUGGGCUAGGGACCGGGAGAGGCCGAGGGUAUUCCCGGGGUAGGGGUGAAAUCCUGUAAUCCCGGGAGGACCACCUGUGGCGAAGGCGCUCGGCUAGAACGGGUCCGACGGUGAGGGACGAAGGCCUGGGGAGCGAACCGGAUUAGAUACCCGGGUAGUCCAGGCUGUAAACGAUGCGGGCUAGGUGUCACCGAAGCUACGAGCUUCGGUGGUGCCGGAGGGAAGCCGUUAAGCCCGCCGCCUGGGAAGUACGGCCGCAAGGCUGAAACUUAAAGGAAUUGGCGGGGGAGCACUACAACGGGUGGAGCCUGCGGUUUAAUUGGAUUCAACGCCGGGAAGCUCACCGGGGGAGACAGCUGGAUGAAGGUCGGGCUGAAGACCUUACCAGACUAGCUGAGAGGUGGUGCAUGGCCGCCGUCAGUUCGUACUGUGAAGCAUCCUGUUAAGUCAGGCAACGAGCGAGACCCGCGCCCCCAGUUGCCAGCGGAUCGCUUCGGCGAUGCCGGGAACACUGGGGGGACUGCCGGCGCUAAGCCGGAGGAAGGUGCGGGCUACGGCAGGUCCGUAUGCCCCGAAUCCCCCGGGCUACACGCGGGCUACAAUGGCCGGGACAAUGGGUACCGACCCCGAAAGGGGUAGGUAAUCUCCUAAACCCGGUCUAACCUGGGAUCGAGGGCUGCAACUCGCCCUCGUGAACCUGGAAUCCGUAGUAAUCGCGUCUCAAAAUGGCGCGGUGAAUACGUCCCUGCUCGUUGCACACACCGCCCGUCAAGCCACCCGAGUGGGCUAUGGGUGAGGCCUGCCUCGUUGGGGUAGGUCGAACCCAGGGUCCGCGAAGGGGGC
>AB026912
UACGGGUUGUGAGAGCAAGAGCCCGGAGAUGGAACCUGAGACAAGGUUCCAGGCCCUACGGGGCGCAGCAGGCGCGAAACCUCCGCAAUGUGAGAAAUCGCGACGGGGGGAUCCCAAGUGCCAUUGCGAAAGUAAUGGCUUUUCAUAAGUGUAAAAAGCUUUUGGAAUAAGAGCUGGGCAAGACCGGUGCCAGCCGCCGCGGUAACACCGGCAGCUCUAGUGGUAGCCAUUUUUAUUGGGCCUAAAGCGUUCGUAGCCGGUUUAAUAAGUCCUUGGUGAAAUCCUAUAGCUUAACUGUGGGAAUUGCUGGGGAUACUAUUAGACUUGAGGUCGGGAGAGGUUAGAGGUACUCCCAGGGUAGGGGUGAAAUCCUGUAAUCCUGGGAGGACCACCUGUGGCGAAGGCGUCUAACUGGAACGAACCUGACGGUGAGGGACGAAAGCUAGGGGCGCGAACCGGAUUAGAUACCCGGGUAGUCCUAGCCGUAAACGAUGCGGACUUGGUGUUGGGAUGGCCUUGAGCUGCUCCAGUGCCGAAGGGAAGCUGUUAAGUCCGCCGCCUGGGAAGUACGGUCGCAAGACUGAAACUUAAAGGAAUUGGCGGGGGAGCACCACAACGCGUGGAGCCUGCGGUUUAAUUGGAUUCAACGCCGGACAUCUCACCAGGGGCGACAGCAGUAUGAUGGCCAGGUUAAUGGUCUUGCUUGACAAGCUGAGAGGAGGUGCAUGGCCGCCGUCAGCUCGUACCGUGAGGCGUCCUGUUAAGUCAGGCAACGAGCGAGACCCACGCCCUUAGUUACCAGCGGAUCCUCCGGGAUGCCGGGCACACUAAGGGGACCGCCAGUGAUAAACUGGAGGAAGGAGUGGACGACGGUAGGUCCGUAUGCCCCGAAUCCCCUGGGCUACACGCGGGCUACAAUGGCUAAGACAAUGGGUUCCAACACUGAAAAGUGAAGGUAAUCCCCUAAACUUAGUCGUAGUUCGGAUUGAGGGCUGUAACUCGCCCUCAUGAAGCUGGAAUGCGUAGUAAUCGCGUGUCAUAAUCGCGCGGUGAAUACGUCCCUGCUCCUUGCACAC
>AB026913
UACGGGUUGUGAGAGCAAGAGUCUGGAGAUGGAACCUGAGACAAGGUUCCAGACCCUACGGGGUGCAGCAGGCGCGAAACCUCCGCAAUGUGAGAAAUCGCGACGGGGGGAUCCCAAGUGUCAUUCUUAAAGGGAUGACUUUUCAUUUGUGUAAAAAGCUUUUGGAAUAAGAGCUGGGCAAGACUGGUGCCAGCCGCCGCGGUAACACCAGCAGCUCGAGUGGUGGUCGUUUUUAUUGGGCCUAAAGCGUUCGUAGCCGGUUUUUUAAGUCUUUGGUGAAAGUCUAUAGCUUAACUGUAGAAAUUGCUGGGGAUACUAUUGAACUUGAGGUCGGGAGAGGUUAGAGGUACUCCCAGGGUAGGGGUGAAAUCCUGUAAUCCUGGGAGGACCACCUGUGGCGAAGGCGUCUAACUGGAACGAUCCUGACGGUGAGGGACGAAAGCUAGGGGCGCGAACCGGAUUAGAUACCCGGGUAGUCCUAGCUGUAAACGAUGCGGACUUGGUGUUGGGAUGGCUUUGAGUUGUUUCAGUGCCGAAGGGAAGCUGUUAAGUCCGUCGCCUGGGAAGUACGGUCGCAAGACUGAAACUUAAAGGAAUUGGCGGGGGAGCACCACAACGCGUGGAGCCUGCGGUUUAAUUGGAUUCAACGCCGGACAUCUCACCAGGGGCGACAGCAGUAUGAUGGCCAGGUUGAUGGUCUUGCUUGACAAGCUGAGAGGAGGUGCAUGGCCGCCGUCAGCUCGUACCGUGAGGCGUCCUGUUAAGUCAGGCAACGAGCGAGACCCACGCCCUUAGUUACCAGCAUGUCCUUUUUUGGAUGUUUGGGCACACUAAGGGGACCGCCAGUGAUAAAUUGGAGGAAGGAGUGGACGACGGUAGGUCCGUAUGCCCCGAAUCCCCUGGGCAACACGCGGGCUACAAUGGCUAAGACAAUGGGUUCUGACAUUGAAAGGUGGAGGUAAUCCCCUAAACUUGGUCGUAGUUCGGAUUGAGGGCUGUAACUCGCCCUCAUGAAGCUGGAAUGCGUAGUAAUCGUGUGUCAUAAUCGCACGGUGAAUAUGUCCCUGCUCCUUGCACAC
>AB026914
UACGGGUUGUGAGAGCAAGGGCCUGGAGAUGGAACCUGAGACAAGGUUCCAGACCCUACGGGGUGCAGCAGGCGCGAAACCUCCGCAAUGUGAGAAAUCGCGACGGGGGGAUCCCAAGUGUCAUUCUUAAAGGGAUGACUUUUCAUUUGUGUAAAAAGCUUUUGGAAUAAGAGCUGGGCAAGACUGGUGCCAGCCGCCGCGGUAACACCAGCAGCUCGAGUGGUGGUCGUUUUUAUUGGGCCUAAAGCGUUCGUAGCCGGUUUUUUAAGUCUUUGGUGAAAGUCUAUAGCUUAACUGUAGAAAUUGCUGGGGAUACUAUUGAACUUGAGGUCGGGAGAGGUUAGAGGUACUCCCAGGGUAGGGAUGAAAUCCUGUAAUCCUGGGAGGACCACCUGUGGCGAAGGCGUCUAACUGGAACGAUCCUGACGGUGAGGGACGAAAGCUAGGGGCGCGAACCGGAUUAGAUACCCGGGUAGUCCUAGCUGUAAACGAUGCGGACUUGGUGUUGGGAUGGCUUUGAGUUGUUUCAGUGCCGAAGGGAAGCUGUUAAGUCCGUCGCCUGGGAAGUACGGUCGCAAGACUGAAACUUAAAGGAAUUGGCGGGGGAGCACCACAACGCGUGGAGCCUGCGGUUUAAUUGGAUUCAACGCCGGACAUCUCACCAGGGGCGACAGCAGUAUGAUGGCCAGGUUGAUGGUCUUGCUUGACAAGCUGAGAGGAGGUGCAUGGCCGCCGUCAGCUCGUACCGUGAGGCGUCCUGUUAAGUCAGGCAACGAGCGAGACCCACGCCCUUAGUUACCAGCAUGUCCUUUUUUUGGAUGUUUGGGCACACUAAGGGGACCGCCAGUGAUAAAUUGGAGGAAGGAGUGGACGACGGUAGGUCCGUAUGCCCCGAAUCCCCUGGGCAACACGCGGGCUACAAUGGCUAAGACAAUGGGUUCUGACAUUGAAAGGUGGAGGUAAUCCCCUAAACUUGGUCGUAGUUCGGAUUGAGGGCUGUAACUCGCCCUCAUGAAGCUGGAAUGCGUAGUAAUCGUGUGUCAUAAUCGCACGGUGAAUAUGUCCCUGCUCCUUGCACAC
>AB026915
UACGGGUUGUGAGAGCAAGAGCCCGGAGAUGGAACCUGAGACAAGGUUCCAGGCCCUACGGGGCGCAGCAGGCGCGAAACCUCCGCAAUGUGAGCAAUCGCGACGGGGGGAUCCCAAGUGCCAUUCCUUAAAGGGGAUGGCUUUUCAUAAGUGUAAAAAGCUUUUGGAAUAAGAGCUGGGCAAGACCGGUGCCAGCCGCCGCGGUAACACCGGCAGCUCUAGUGGUAGCCAUUUUUAUUGGGCCUAAAGCGUUCGUAGCCGGUUUAAUAAGUCUUUGGUGAAAGCCUACAGCUUAACUGUGGGAAUUGCUGGAGAUACUAUUAGACUUGAGGUCGGGAGAGGUUAGAGGUACUCCCAGGGUAGGGGUGAAAUCCUGUAAUCCUGGGAGGACCACCUGUGGCGAAGGCGUCUAACUGGAACGAACCUGACGGUGAGGGACGAAAGCUAGGGGCGCGAACCGGAUUAGAUACCCGGGUAGUCCUAGCCGUAAACGAUGUGGACUUGGUGUUGGGAUGGCUUUGAGCUGUUUCAGUGCCGAAGGGAAGCUGUUAAGUCCACCGCCUGGGAAGUACGGUCGCAAGACUGAAACUUAAAGGAAUUGGCGGGGGAGCACCACAACGCGUGGAGCCUGCGGUUUAAUUGGAUUCAACGCCGGACAUCUCACCAGGGGCGACAGCAGUAUGAUGGCCAGGUUAAUGGUCUUGCUUGACAAGCUGAGAGGAGGUGCAUGGCCGCCGUCAGCUCGUACCGUGAGGCGUCCUGUUAAGUCAGGCAACGAGCGAGACCCACGCCCUUAGUUACCAGCGGAUCCUCCGGGAUGCCGGGCACACUAAGGGGACCGCCAGUGAUAAACUGGAGGAAGGAGUGGACGACGGUAGGUCCGUAUGCCCCGAAUCCCCUGGGCUACACGCGGGCUACAAUGGCUAAGACAAUGGGUUCCAACACUGAAAAGUGAAGGUAAUCCCCUAAGCUUAGUCGUAGUUCGGAUUGAGGGCUGUAACUCGCCCUCAUGAAGCUGGAAUGCGUAGUAAUCGCGUGUCAUAAUCGCGCGGUGAAUACGUCCCUGCUCCUUGCACAC
>AB026916
UACGGGUUGUGAGAGCAAGAGCCUGGAGAUGGAACCUGAGACAAGGUUCCAGACCCUACGGGGUGCAGCAGGCGCGAAACCUCCGCAAUGUGAGAAAUCGCGACGGGGGGAUCCCAAGUGUCAUUCUUAAAGGGAUGACUUUUCAUUUGUGUAAAAAGCUUUUGGAAUAAGAGCUGGGCAAGACUGGUGCCAGCCGCCGCGGUAACACCAGCAGCUCGAGUGGUGGUCGUUUUUAUUGGGCCUAAAGCGUUCGUAGCCGGUUUUUUAAGUCUUUGGUGAAAGUCUAUAGCUUAACUGUAGAAAUUGCUGGGGAUACUAUUGAACUUGAGGUCGGGAGAGGUUAGAGGUACUCCCAGGGUAGGGGUGAAAUCCUGUAAUCCUGGGAGGACCACCUGUGGCGAAGGCGUCUAACUGGAACGAUCCUGACGGUGAGGGACGAAAGCUAGGGGCGCGAACCGGGUUAGAUACCCGGGUAGUCCUAGCUGUAAACGAUGCGGACUUGGUGUUGGGAUGGCUUUGAGUUGUUUCAGUGCCGAAGGGAAGCUGUUAAGUCCGUCGCCUGGGAAGUACGGUCGCAAGACUGAAACUUAAAGGAAUUGGCGGGGGAGCACCACAACGCGUGGAGCCUGCGGUUUAAUUGGAUUCAACGCCGGACAUCUCACCAGGGGCGACAGCAGUAUGAUGGCCAGGUUGAUGGUCUUGCUUGACAAGCUGAGAGGAGGUGCAUGGCCGCCGUCAGCUCGUACCGUGAGGCGUCCUGUUAAGUCAGGCAACGAGCGAGACCCACGCCCUUAGUUACCAGCAUGUCCUUUUUUUGGAUGUUUGGGCACACUAAGGGGACCGCCAGUGAUAAAUUGGAGGAAGGAGUGGACGACGGUAGGUCCGUAUGCCCCGAAUCCCCUGGGCAACACGCGGGCUACAAUGGCUAAGACAAUGGGUUCUGACAUUGAAAGGUGGAGGUAAUCCCCUAAACUUGGUCGUAGUUCGGAUUGAGGGCUGUAACUCGCCCUCAUGAAGCUGGAAUGCGUAGUAAUCGUGUGUCAUAAUCGCACGGUGAAUAUGUCCCUGCUCCUUGCACAC
>AB026917
UACGGGUUGUGAGAGCAAGAGCCUGGAGAUGGAACCUGAGACAAGGUUCCAGACCCUACGGGGUGCAGCAGGCGCGAAACCUCCGCAAUGUGAGAAAUCGCGACGGGGGGAUCCCAAGUGUCAUUCUUAAAGGGAUGACUUUUCAUUUGUGUAAAAAGCUUUUGGAAUAAGAGCUGGGCAAGACUGGUGCCAGCCGCCGCGGUAACACCAGCAGCUCGAGUGGUGGUCGUUUUUAUUGGGCCUAAAGCGUUCGUAGCCGGUUUUUUAAGUCUUUGGUGAAAGUCUAUAGCUUAACUGUAGAAAUUGCUGGGGAUACUAUUGAACUUGAGGUCGGGAGAGGUUAGAGGUACUCCCAGGGUAGGGGUGAAAUCCUGUAAUCCUGGGAGGACCACCUGUGGCGAAGGCGUCUAACUGGAACGAUCCUGACGGUGAGGGACGAAAGCUAGGGGCGCGAACCGGAUUAGAUACCCGGGUAGUCCUAGCUGUAAACGAUGCGGACUUGGUGUUGGGAUGGCUUUGAGUUGUUUCAGUGCCGAAGGGAAGCUGUUAAGUCCGUCGCCUGGGAAGUACGGUCGCAAGACUGAAACUUAAAGGAAUUGGCGGGGGAGCACCACAACGCGUGGAGCCUGCGGUUUAAUUGGAUUCAACGCCGGACAUCUCACCAGGGGCGACAGCAGUAUGAUGGCCAGGUUGAUGGUCUUGCUUGACAAGCUGAGAGGAGGUGCAUGGCCGCCGUCAGCUCGUACCGUGAGGCGUCCUGUUAAGUCAGGCAACGAGCGAGACCCACGCCCUUAGUUACCAGCAUGUCCUUUUUUUGGAUGUUUGGGCACACUAAGGGGACCGCCAGUGAUAAAUUGGAGGAAGGAGUGGACGACGGUAGGUCCGUAUGCCCCGAAUCCCCUGGGCAACACGCGGGCUACAAUGGCUAAGACAAUGGGUUCUGACAUUGAAAGGUGGAGGUAAUCCCCUAAACUUGGUCGUAGUUCGGAUUGAGGGCUGUAACUCGCCCUCAUGAAGCUGGAAUGCGUAGUAAUCGUGUGUCAUAAUCGCACGGUGAAUAUGUCCCUGCUCCUUGCACAC
>AB026918
UACGGGUUGUGAGAGCAAGAGCCCGGAGAUGGAACCUGAGACAAGGUUCCAGGCCCUACGGGGCGCAGCAGGCGCGAAACCUCCGCAAUGUGAGAAAUCGCGACGGGGGGAUCCCAAGUGCCAUUGCGAAAGUAAUGGCUUUUCAUAAGUGUAAAAAGCUUUUGGAAUAAGAGCUGGGCAAGACCGGUGCCAGCCGCCGCGGUAACACCGGCAGCUCUAGUGGUAGCCAUUUUUAUUGGGCCUAAAGCGUUCGUAGCCGGUUUAAUAAGUCCUUGGUGAAAUCCUAUAGCUUAACUGUGGGAAUUGCUGGGGAUACUAUUAGACUUGAGGUCGGGAGAGGUUAGAGGUACUCCCAGGGUAGGGGUGAAAUCCUGUAAUCCUGGGAGGACCACCUGUGGCGAAGGCGUCUAACUGGAACGAACCUGACGGGGAGGGACGAAAGCUAGGGGCGCGAACCGGAUUAGAUACCCGGGUAGUCCUAGCCGUAAACGAUGCGGACUUGGUGUUGGGAUGGCCUUGAGCUGCUCCAGUGCCGAAGGGAAGCUGUUAAGUCCGCCGCCUGGGAAGUACGGUCGCAAGACUGAAACUUAAAGGAAUUGGCGGGGGAGCACCACAACGCGUGGAGCCUGCGGUUUAAUUGGAUUCAACGCCGGACAUCUCACCAGGGGCGACAGCAGUAUGAUGGCCAGGUUAAUGGUCUUGCUUGACAAGCUGAGAGGAGGUGCAUGGCCGCCGUCAGCUCGUACCGUGAGGCGUCCUGUUAAGUCAGGCAACGAGCGAGACCCACGCCCUUAGUUACCAGCGGAUCCUCCGGGAUGCCGGGCACACUAAGGGGACCGCCAGUGAUAAACUGGAGGAAGGAGUGGACGACGGUAGGUCCGUAUGCCCCGAAUCCCCUGGGCUACACGCGGGCUACAAUGGCUAAGACAAUGGGUUCCAACACUGAAAAGUGAAGGUAAUCCCCUAAACUUAGUCGUAGUUCGGAUUGAGGGCUGUAACUCGCCCUCAUGAAGCUGGAAUGCGUAGUAAUCGCGUGUCAUAAUCGCGCGGUGAAUACGUCCCUGCUCCUUGCACAC
>AB026919
UACGGGUUGUGAGAGCAAGAGCCCGGAGAUGGAACCUGAGACAAGGUUCCAGGCCCUACGGGGCGCAGCAGGCGCGAAACCUCCGCAAUGUGAGCAAUCGCGACGGGGGGAUCCCAAGUGCCAUUCCUUAAAGGGGAUGGCUUUUCAUAAGUGUAAAAAGCUUUUGGAAUAAGAGCUGGGCAAGACUGGUGCCAGCCGCCGCGGUAACACCAGCAGCUCGAGUGGUGGUCGUUUUUAUUGGGCCUAAAGCGUUCGUAGCCGGUUUUUUAAGUCUUUGGUGAAAGUCUAUAGCUUAACUGUAGAAAUUGCUGGGGAUACUAUUGAACUUGAGGUCGGGAGAGGUUAGAGGUACUCCCAGGGUAGGGGUGAAAUCCUGUAAUCCUGGGAGGACCACCUGUGGCGAAGGCGUCUAACUGGAACGAUCCUGACGGUGAGGGACGAAAGCUAGGGGCGCGAACCGGAUUAGAUACCCGGGUAGUCCUAGCUGUAAACGAUGCGGACUUGGUGUUGGGAUGGCUUUGAGUUGUUUCAGUGCCGAAGGGAAGCUGUUAAGUCCGUCGCCUGGGAAGUACGGUCGCAAGACUGAAACUUAAAGGAAUUGGCGGGGGAGCACCACAACGCGUGGAGCCUGCGGUUUAAUUGGAUUCAACGCCGGACAUCUCACCAGGGGCGACAGCAGUAUGAUGGCCAGGUUGAUGGUCUUGCUUGACAAGCUGAGAGGAGGUGCAUGGCCGCCGUCAGCUCGUACCGUGAGGCGUCCUGUUAAGUCAGGCAACGAGCGAGACCCACGCCCUUAGUUACCAGCAUGUCCUUUUUGGAUGUUUGGGCACACUAAGGGGACCGCCAGUGAUAAAUUGGAGGAAGGAGUGGACGACGGUAGGUCCGUAUGCCCCGAAUCCCCUGGGCAACACGCGGGCUACAAUGGCUAAGACAAUGGGUUCUGACAUUGAAAGGUGGAGGUAAUCCCCUAAACUUGGUCGUAGUUCGGAUUGUGGGCUGUAACUCGCCCUCAUGAAGCUGGAAUGCGUAGUAAUCGUGUGUCAUAAUCGCACGGUGAAUAUGUCCCUGCUCCUUGCACAC
>AB026920
UACGGGUUGUGAGAGCAAGAGCCCGGAGAUGGAACCUGAGACAAGGUUCCAGGCCCUACGGGGCGCAGCAGGCGCGAAACCUCCGCAAUGUGAGAAAUCGCGACGGGGGGAUCCCAAGUGCCAUUCUUAACGGGAUGGCUUUUCAUUAGUGUAAAGAGCUUUUGGAAUAAGAGCUGGGCAAGACCGGUGCCAGCCGCCGCGGUAACACCGGCAGCUCGAGUGGUAGCCGUUUUUAUUGGGCCUAAGGCGUUCGUAGCUGGUUUAAUAAGUCUUUGGUGAAAGCCUGUAGCUUAACUAUAGGAGUUGCUGGAGAUACUAUUAGACUUGAGGUCGGGAGAGGUUAGAGGUACUCCCAGGGUAGGGGUGAAAUCCUGUAAUCCUGGGAGGACCACCUGUGGCGAAGGCGUCUAACUGGAACGAACCUGACGGUGAGGAACGAAAGCUAGGGGCGCGAACCGGAUUAGAUACCCGGGUAGUCCUAGCCGUAAACGAUACGGACUUGGUGUUGGGAUGACUUUGUGUUGUUUCAGUGCCGAAGGGAAGCUGUUAAGUCCGUCGCCUGGGAAGUACGGUCGCAAGACUGAAACUUAAAGGAAUUGGCGGGGGAGCACCACAACGCGUGGAGCCUGCGGUUUAAUUGGAUUCAACGCCGGACAUCUCACCAGGGGCGACAGCAGUAUGAUGGUCAGGUUGAUGACCUUGCUUGACAAGCUGAGAGGAGGUGCAUGGCCGCCGUCAGCUCGUACCGUGAGGCGUCCUGUUAAGUCAGGCAACGAGCGAGACCCACGCCUUUAGUUACCAGCAAGUCUUUUUUAAGAUGUUUGGGCACACUAAGGGGACCGCCAGUGAUAAACUGGAGGAAGGAGUGGACGACGGUAGGUCCGUAUGCCCCGAAUCCCCUGGGCUACACGCGGGCUACAAUGGCUGAGACAAUGGGUUCCGACAUUGAAAAGUGAAGGUAAUCCCCUAAACUUAGUCGUAGUUCGGAUUGAGGGCUGUAACUCGCCCUCAUGAAGCUGGAAUGCGUAGUAAUCGCGUGUCAUAAUCGCGCGGUGAAUACGUCCCUGCUCCUUGCACAC
>AB026922
UACGGGUUGUGAGAGCAAGAACCUGGAGAUGGAACCUGAGACAAGGUUCCAGACCCUACGGGGUGCAACAGGCGCGAAACCUCCGCAAUGUGAGAAAUCGCGACGGGGGGAUCCCAAGUGCCUUUCUUAACGGGAAGGCUUUUCUUAAGUGUAAAAAGCUGUUGGAAUAAGAGCUGGGCAAGACCGGUGCCAGCCGCCGCGGUAACACCGGCAGCUCGAGUGGUAGCCGUUUUUAUUGGGCCUAAAGCGUUCGUAGCUGGUUUAAUAAGUCUUUGGUGAAAGCCUGUAGCUUAACUAUAGGAGUUGCUGGAGAUACUAUUAGACUUGAGGUCGGGAGAGGUUAGAGGUACUCCCAGGGUAGGGGUGAAAUCCUGUAAUCCUGGGAGGACCACCUGUGGCGAAGGCGUCUAACUGGAACGAACCUGACGGUGAGGAACGAAAGCUAGGGGCGCGAACCGGAUUAGAUACCCGGGUAGUCCUAGCCGUAAACGAUACGGACUUGGUGUUGGGAUGACUUUGUGUUGUUUCAGUGCCGAAGGGAAGCUGUUAAGUCCGUCGCCUGGGAAGUACGGUCGCAAGACUGAAACUUAAAGGAAUUGGCGGGGGAGCACCACAACGCGUGGAGCCUGCGGUUUAAUUGGAUUCAACGCCGGACAUCUCACCAGGGGCGACAGCAGUAUGAUGGUCAGAUUGAUGAUCUUACUUGACAAGCUGAGAGGAGGUGCAUGGCCGCCGUCAGCUCGUACCGUGAGGCGUCCUGUUAAGUCAGGCAACGAGCGAGACCCACGCCCUUAGUUACCAGCAAGUCUUUUUUAAGAUGUUUGGGCACACUAAGGGGACCGCCAGUGAUAAACUGGAGGAAGGAGUGGACGACGGUAGGUCCGUAUGCCCCGAAUCCCCUGGGCUACACGCGGGCUACAAUGGCUGAGACAAUGGUUCCGACAUUGAAAAGUGAAGGUAAUCCCCUAAACUUAGUCGUAGUUCGGAUUGAGGGCUGUAACUCGCCCUCAUAAAGCUGGAAUGCGUAGUAACCGUGUGUCAUAAUCGCACGGUGAAUAUGUCCCUGCUCCUUGCACAC
>AB026923
UACGGGUUGUGAGAGCAAGAGCCCGGAGAUGGAACCUGAGACAAGGUUCCAGGCUCUACGGGGCGCAGCAGGCGCGAAACCUCCGCAAUGUGAGCAAUCGCGACGGGGGGAUCCCAAGUGCCAUUCCUUAAAGGGGAUGGCUUUUCAUAAGUGUAAAAAGCUUUUGGAAUAAGAGCUGGGCAAGACCGGUGCCAACCGCCGCGGUAACACCGGCAGCUCUAGUGGUAGCCAUUUUUAUUGGGCCUAAAGCGUUCGUAGCCGGUUUAAUAAGUCUUUGGUGAAAGCCUACAGCUUAACUGUGGGAAUUGCUGGAGAUACUAUUAGACUUGAGGUCGGGAGAGGUUAGAGGUACUCCCAGGGUAGGGGUGAAAUCCUGUAAUCCUGGGAGGACCACCUGUGGCGAAGGCGUCUAACUGGAACGAACCCGACGGUGAGGGACGAAAGCUAGGGGCGCGAACCGGAUUAGAUACCCGGGUAGUCCUAGCCGUAAACGAUGUGGACUUGGUGUUGGGAUGGCUUUGAGCUGUUUCAGUGCCGAAGGGAAGCUGUUAAGUCCACCGCCUGGGAAGUACGGUCGCAAGACUGAAACUUAAAGGAAUUGGCGGGGGAGCACCACAACGCGUGGAGCCUGCGGUUUAAUUGGAUUCAACGCCGGACAUCUCACCAGGGGCGACAGCAGUAUGAUGGCCAGGUUAAUGGUCUUGCUUGACAAGCUGAGAGGAGGUGCAUGGCCGCCGUCAGCUCGUACCGUGAGGCGUCCUGUUAAGUCAGGCAACGAGCGAGACCCACGCCCUUAGUUACCAGCGGAUCCUUCGGGAUGCCGGGCACACUAAGGGGACCGCCAGUGAUAAACUGGAGGAAGGAGUGGACGACGGUAGGUCCGUAUGCCCCGAAUCCCCUGGGCAACACGCGGGCUACAAUGGCUAAGACAAUGAGUUCCGCCACUGAAAAGUGAAGGUAAUCUCCUAAACUUAGUCGUAGUUCGGAUUGAGGGCUGUAACUCGCCCUCAUGAAGCUGGAAUGCGUAGUAAUCGCGUGUCAUAAUCGCGCGGUGAAUACGUCCCUGCUCCUUGCACAC
>AB026924
UACGGGUUGUGAGAGCAAGAGCCCGGAGAUGGAACCUGAGACAAGGUUCCAGGCCCUACGGGGCGCAGCAGGCGCGAAACCUCCGCAAUGCGAGAGAUCGCGACGGGGGGAUCCCAAGUGCCAUUCUUAAAAGGAUGGCUUCUCAUAAGUGUAAAAAGCUUUUGGAAUAAGAGCUGGGCAAGACCGGUGCCAGCCGCCGCGGUAACACCGGCAGCUCUAGUGGUGGCCAUUUUUAUUGGGCCUAAAGCGUUCGUAGCCGGUUUAAUAAGUCUUUGGUGAAAUCCUAUAGCUUAACUGUGGGAAUUGCUGGAGAUACUAUUAGACUUGAGGUCGGGAGAGGUUAGAGGUACUCCCAGGGUAGGGGUGAAAUCCUGUAAUCCUGGGAGGACCACCUGUGGCGAAGGCGUCUAACUGGAACGAACCUGACGGUGAGGGACGAAAGCUAGGGGCGCGAACCGGAUUAGAUACCCGGGUAGUCCUAGCUGUAAACGAUGCGGACUUGGUGUUGGAAUGGCUUUGAGCUGCUCCAGUGCCGAAGGGAAGCUGUUAAGUCCGCCGCCUGGGAAGUACGGUCGCAAGACUGAAACUUAAAGGAAUUGGCGGGGGAGCACCACAACGCGUGGAGCCUGCGGUUUAAUUGGAUUCAACGCCGGACAUCUCACCAGGGGCGACAGCAGUAUGAUGGCCAGGUUGAUGGUCUUGCUUGACAAGCUGAGAGGAGGUGCAUGGCCGCCGUCAGCUCGUACCGUGAGGCGUCCUGUUAAGUCAGGCAACGAGCGAGACCCACGCCCUUAGUUACCAGCGGGUCCUUUUUUGGAUGCCGGGCACACUAAGGGGACCGCCAGUGAUAAACUGGAGGAAGGAGUGGACGACGGUAGGUCCGUAUGCCCCGAAUCCCCUGGGCAACACGCGGGCUACAAUGGCUAAGACAAUGGGUUCCGACAUUGAAAAGUGAAGGUAAUCCCCUAAACUUAGUCGUAGUUCGGAUUGAGGGCUGUAACUCGCCCUCAUGAAGCUGGAAUGCGUAGUAAUCGCGUGUCAUAAUCGCGCGGUGAAUACGUCCCUGCUCCUUGCACAC
>AB026925
UACGGGUUGUGAGAGCAAGAGCCCGGAGAUGGAACCUGAGACAAGGUUCCAGGCCCUACGGGGCGCAGCAGGCGCGAAACCUCCGCAAUGUGAGAAAUCGCGACGGGGGGAUCCCAAGUGCCAUUCUUAAAAGGAUGGCUUUUCAUAAGUGUAAAAAGCUUUUGGAAUAAGAGCUGGGCAAGACCGGUGCCAGCCGCCGCGGUAACACCGGCAGCUCUAGUGGUAGCCAUUUUUAUUGGGCCUAAAGCGUUCGUAGCCGGUUUAAUAAGUCUUUGGUGAAAUCCUGUAGCUUAACUGCGGGAAUUGCUGGGGAUACUAUUAGACUUGAGGUCGGGAGAGGUUAGCGGUACUCCCAGGGUAGGGGUGAAAUCCUGUAAUCCUGGGAGGACCACCUGUGGCGAAGGCGGCUAACUGGAACGAACCUGACGGUGAGGGACGAAAGCCAGGGGCGCGAACCGGAUUAGAUACCCGGGUAGUCCUGGCCGUAAACGAUGCGGACUUGGUGUUAGGAUGGCCUUGAGCUGUUCUAGUGCCGAAGGGAAGCUGUUAAGUCCGUCGCCUGGGAAGUACGGUCGCAAGACUGAAACUUAAAGGAAUUGGCGGGGGAGCACCACAACGCGUGGAGCCUGCGGUUUAAUUGGAUUCAACGCCGGACAUCUCACCAGGGGCGACAGCAGUAUGAUAGCCAGGUUGAUGAUCUUGCUUGACAAGCUGAGAGGAGGUGCAUGGCCGCCGUCAGCUCGUACCGUGAGGCGUCCUGUUAAGUCAGGCAACGAGCGAGACCCACGCCCUUAGUUACCAGCGGAUCCUUUUGGAUGCCGGGCACACUAAGGGGACCGCCAGUGAUAAACUGGAGGAAGGAGUGGACGACGGUAGGUCCGUAUGCCCCGAAUCCCCUGGGCAACACGCGGGCUACAAUGGCUAAGACAAUGGGUUCCGACAUUGAAAAGUGAAGGUAAUCCCCUAAACUUAGUCGUAGUUCGGAUUGAAGACUGUAACCCGUCUUCAUGAAGCUGGAAUGCGUAGUAAUCGCGUGUCAUAAUCGCGCGGUGAAUACGUCCCUGCUCCUUGCACAC
>AB026926
UACGGGUUGUGAGAGCAAGAACCUGGAGAUGGAACCUGAGACAAGGUUCCAGACCCUACGGGGUGCAGCAGGCGCGAAACCUCCGCAAUGUGAGAAAUCGCGACGGGGGGAUCCCAAGUGCCUUUCUUAACGGGAAGGCUUUUCUUAAGUGUAAAAAGCUUUUGGAAUAAGAGCUGGGCAAGACCGGUGCCAGCCGCCGCGGUAACACCGGCAGCUCGAGUGGUAGCCGUUUUUAUUGGGCCUAAAGCGUUCGUAGCUGGUUUAAUAAGUCUUUGGUGAAAGCCUGUAGCUUAACUAUAGGAGUUGCUGGAGAUACUAUUAGACUUGAGGUCGGGAGAGGUUAGAGGUACUCCCAGGGUAGGGGUGAAAUCCUGUAAUCCUGGGAGGACCACCUGUGGCGAAGGCGUCUAACUGGAACGAACCUGACGGUGAGGAACGAAAGCUAGGGGCGCGAACCGGAUUAGAUACCCGGGUAGUCCUAGCCGUAAACGAUACGGACUUGGUGUUGGGAUGACUUUGUGUUGUUUCAGUGCCGAAGGGAAGCUGUUAAGUCCGUCGCCUGGGAAGUACGGUCGCAAGACUGAAACUUAAAGGAAUUGGCGGGGGAGCACCACAACGCGUGGAGCCUGCGGUUUAAUUGGAUUCAACGCCGGACAUCUCACCAGGGGCGACAGCAGUAUGAUGGUCAGAUUGAUGAUCUUACUUGACAAGCUGAGAGGAGGUGCAUGGCCGCCGUCAGCUCGUACCGUGAGGCGUCCUGUUAAGUCAGGCAACAAGCGAGACCCACGCCCUUAGUUACCAGCAAGUCUUUUUUAAGAUGUUUGGGCACACUAAGGGGACCGCCAGUGAUAAACUGGAGGAAGGAGUGGACGACGGUAGGUCCGUAUGCCCCGAAUCCCCUGGGCUACACGCGGGCUACAAUGGCUGAGACAAUGGGUUCCGACAUUGAAAAGUGAAGGUAAUCCCCUAAACUUAGUCGUAGUUCGGAUUGAGGGCUGUAACUCGCCCUCAUAAAGCUGGAAUGCGUAGUAAUCGUGUGUCAUAAUCGCACGGUGAAUAUGUCCCUGCUCCUUGCACAC
>AB026927
UACGGGUUGUGAGAGCAAGAACCUGGAGAUGGAACCUGAGACAAGGUUCCAGACCCUACGGGGUGCAGCAGGCGCGAAACCUCCGCAAUGUGAGAAAUCGCGACGGGGGGAUCCCAAGUGCCAUUCUUAAAAGGAUGGCUUUUCAUAAGUGUAAAAAGCUUUUGGAAUAAGAGCUGAGCAAGACCGGUGCCAGCCGCCGCGGUAACACCGGCAGCUCUAGUGGUGGCCAUUUUUAUUGGGCCUAAAGCGUUCGUAGCCGGUUUAAUAAGUCUUUGGUGAAAUCCUAUAGCUUAACUGUGGGAAUUGCUGGAGAUACUAUUAGACUUGAGGUCGGGAGAGGUUAGAGGUACUCCCAGGGUAGGGGUGAAAUCCUGUAAUCCUGGGAGGACCACCUGUGGCGAAGGCGUCUAACUGGAACGAACCUGACGGUGAGGGACGAAAGCUAGGGGCGCGAACCGGAUUAGAUACCCGGGUAGUCCUAGCUGUAAACGAUGCGGACUUGGUGUUGGAAUGGCUUUGAGCUGCUCCAGUGCCGAAGGGAAGCUGUUAAGUCCGCCGCCUGGGAAGUACGGUCGCAAGACUGAAACUUAAAGGAAUUGGCGGGGGAGCACCACAACGCGUGGAGCCUGCGGUUUAAUUGGAUUCAACGCCGGACAUCUCACCAGGGGCGACAGCAGUAUGAUGGCCAGGUUGAUGGUCUUGCUUGACAAGCUGAGAGGAGGUGCAUGGCCGCCGUCAGCUCGUACCGUGAGGCGUCCUGUUAAGUCAGGCAACGAGCGAGACCCACGCCCUUAGUUACCAGCGGGUCCUUUUUUGGAUGCCGGGCACACUAAGGGGACCGCCAGUGAUAAACUGGAGGAAGGAGUGGACGACGGUAGGUCCGUAUGCCCCGAAUCCCCUGGGCAACACGCGGGCUACAAUGGCUAAGACAAUGGGUUCCGACAUUGAAAAGUGAAGGUAAUCCCCUAAACUUAGUCGUAGUUCGGAUUGAGGGCUGUAACUCGCCCUCAUGAAGCUGGAAUGCGUAGUAAUCGCGUGUCAUAAUCGCGCGGUGAAUACGUCCCUGCUCCUUGCACAC
>AB026928
UACGGGUUGUGAGAGCAAGAACCUGGAGAUGGAACCUGAGACAAGGUUCCAGACCCUAUGGGGUGCAGCAGGCGCGAAACCUCCGCAAUGUGAGAAAUCGCGACGGGGGGAUCCCAAGUGCCUUUCUUAGCGGGAAGGCUUUUCUUAAGUGUAAAAAGCUUUUGGAAUAAGAGCUGGGCAAGACCGGUGCCAGCCGCCGCGGUAACACCGGCAGCUCGAGUGGUAGCCAUUUUUAUUGGGCCUAAAGCGUUCGUAGCUGGUUUAAUAAGUCUUUGGUGAAAGCCUGUAGCUUAAAUAUAGGAGUUGCUGGAGAUACUAUUAGACUUGAGGUCGGGAGAGGUUAGAGGUACUCCCAGGGUAGGGGUGAAAUCCUGUAAUCCUGGGAGGACCACCUGUGGCGAAGGCGUCUAACUGGAACGAUCCUGACGGUGAGGAACGAAAGCUAGGGGCGCGAACCGGAUUAGAUACCCGGGUAGUCCUAGCCGUAAACGAUACGGACUUGGUGUUGGGAUGACUUUGUGUUGUUUCAGUGCCGAAGGGAAGCUGUUAAGUUCGUCGCCUGGGAAGUACGGUCGCAAGACUGAAACUUAAAGGAAUUGGCGGGGGAGCACCACAACGCGUGGAGCCUGCGGUUUAAUUGGAUUCAACGCCGGACAUCUCACCAGGGGCGACAGCAGUAUGAUGGUCAGAUUGAUGAUCUUACUUGACAAGCUGAGAGGAGGUGCAUGGCCGCCGUCAGCUCGUACCGUGAGGCGUCCUGUUAAGUCAGGCAACGAGCGAGACCCACGCCCUUAGUUACCAGCAAGUCUUUUUUAAGAUGUUUGGGCACACUAAGGGGACCGCCAGUGAUAAACUGGAGGAAGGAGUGGACGACGGUAGGUCCGUAUGCCCCGAAUCCCCUGGGCUACACGCGGGCUACAAUGGCUGAGACAAUGGGUUCCGACAUUGAAAAGUGAAGGUAAUCCCCUAAACUUAGUCGUAGUUCGGAUUGAGGGCUGUAACUCGCCCUCAUAAAGCUGGAAUGCGUAGUAAUCGUGUGUCAUAAUCGCACGGUGAAUAUGUCCCUGCUCCUUGCACAC
>AB033290
UACGGGUUGUGAGAGCAAGAGCCCGGAGAUGGAACCUGAGACAAGGUUCCAGGCCCUACGGGGCGCAGCAGGCGCGAAACCUCCGCAAUGUGAGAAAUCGCGACGGGGGGAUCCCAAGUGCCAUUGCGAAAGUAAUGGCUUUUCAUAAGUGUAAAAAGCUUUUGGAAUAAGAGCUGGGCAAGACCGGUGCCAGCCGCCGCGGUAACACUGGCAGCUCUAGUGGUAGCCAUUUUUAUUGGGCCUAAAGCGUUCGUAGCCGGUUUAAUAAGUCCUUGGUGAAAUCCUAUAGCUUAACUGUGGGAAUUGCUGGGGAUACUAUUAGACUUGAGGUCGGGAGAGGUUAGAGGUACUCCCAGGGUAGGGGUGAAAUCCUGUAAUCCUGGGAGGACCAUCUGUGGCGAAGGCGUCUAACUGGAACGAACCUGACGGUGAGGGACGAAAGCUAGGGGCGCGAACCGGAUUAGAUACCCGGGUAGUCCUAGCCGUAAACGAUGCGGACUUGGUGUUGGGAUGGCCUUGAGCUGCUCCAGUGCCGAAGGGAAGCUGUUAAGUCCGCCGCCUGGGAAGUACGGUCGCAAGACUGAAACUUAAAGGAAUUGGCGGGGGAGCACCACAACGCGUGGAGCCUGCGGUUUAAUUGGAUUCAACGCCGGACGUCUCACCAGGGGCGACAGCAGUAUGAUGGCCAGGUUGAUGGUCUUGCUUGACAAGCUGAGAGGAGGUGCAUGGCCGCCGUCAGCUCGUACCGUGAGGCGUCCUGUUAAGUCAGGCAACGAGCGAGACCCACGCCCUUAGUUACCAGCAUGUCCUUUUUUUGGAUGUUUGGGCACACUAAGGGGACCGCCAGUGAUAAACUGGAGGAAGGAGUGGACGACGGUAGGUCCGUAUGCCCCGAAUCCCCUGGGCAACACGCGGGCUACAAUGGCUAAGACAAUGGGUUCUGACAUUGAAAGGUGGAGGUAAUCCCCUAAACUUGGUCGCAGUUCGGAUUGAGGGCUGUAACUCGCCCUCAUGAAGCUGGAAUGCGUAGUAAUCGUGUGUCAUAAUCGCACGGUGAAUAUGUCCCUGCUCCUUGCACAC
>AB033291
UACGGGUUGUGAGAGCAAGAGCCCGGAGAUGGAACCUGAGACAAGGUUCCAGGCCCUACGGGGCGCAGCAGGCGCGAAACCUCCGCAAUGUGAGCAAUCGCGACGGGGGGAUCCCAAGUGCCAUUCCUUAAAGGGGAUGGCUUUUCAUAAGUGUAAAAAGCUUUUGGAAUAAGAGCUGGGCAAGACCGGUGCCAGCCGCCGCGGUAACACCAGCAGCUCGAGUGGUGGUCGUUUUAUUGGGCCUAAAGCGUUCGUAGCCGGUUUUUUAAGUCUUUGGUGAAAGUCUAUAGCUUAACUGUAGAAAUUGCUGGGGAUACUAUUGAACUUGAGGUCGGGAGAGGUUAGAGGUACUCCCAGGGUAGGGGUGAAAUCCUGUAAUCCUGGGAGGACCACCUGUGGCGAAGGCGUCUAACUAGAACGAUCCUGACGGUGAGGGACGAAAGCUAGGGGCGCGAACCGGAUUAGAUACCCGGGUAGUCCUAGCUGUAAACGAUGCGGACUUGGUGUUGAGAUGGCUUUGAGUUGUUUCAGUGCCGAAGGGAAGCUGUUAAGUCCGUCGCCUGGGAAGUACGGUCGCAAGACUGAAACUUAAAGGAAUUGGCGGGGGAGCACCACAACGCGUGGAGCCUGCGGUUUAAUUGGAUUCAACGCCGGACAUCUCACCAGGGGCGACAGCAGUAUGAUGGCCAGGUUAAUGGUCUUGCUUGACAAGCUGAGAGGAGGUGCAUGGCCGCCGUCAGCUCGUACCGUGAGGCGUCCUGUUAAGUCAGGCAACGAGCGAGACCCACGCCCUUAGUUACCAGCGGAUCCUUCGGGAUGCCGGGCACACUAAGGGGACCGCCAGUGAUAAACUGGAGGAAGGAGUGGACGACGGUAGGUCCGUAUGCCCCGAAUCCCCUGGGCAACACGCGGGCUACAAUGGCUAAGACAAUGAGUUCCGCCACUGAAAAGUGAAGGUAAUCUCCUAAACUUAGUCGUAGUUCGGAUUGAGGGCUGUAACUCGCCCUCAUGAAGCUGGAAUGCGUAGUAAUCGCGUGUCAUAAUCGCGCGGUGAGUACGUCCCUGCUCCUUGCACAC
>AB033292
UACGGGUUGUGAGAGCAAGAGCCUGGAGAUGGAACCUGAGACAAGGUUCCAGACCCUACGGGGUGCAGCAGGCGCGAAACCUCCGCAAUGUGAGAAAUCGCGACGGGGGGAUCCCAAGUGUCAUUCUUAAAGGGAUGACUUUUCAUUUGUGUAAAAAGCUUUUGGAAUAAGAGCUGGGCAAGACUGGUGCCAGCCGCCGCGGUAACACCAGCAGCUCGAGUGGUGGUCGUUUUUAUUGGGCCUAAAGCGUUCGUAGCCGGUUUUUUAAGUCUUUGGUGAAAGUCUAUAGCUUAACUGUAGAAAUUGCUGGGGAUACUAUUGAACUUGAGGUCGGGAGAGGUUAGAGGUACUCCCAGGGUAGGGGUGAAAUCCUGUAAUCCUGGGAGGACCACCUGUGGCGAAGGCGUCUAACUGGAACGAUCCUGACGGUGAGGGACGAAAGCUAGGGGUGCGAACCGGAUUAGAUACCCGGGUAGUCCUAGCUGUAAACGAUGCGGACUUGGUGUUGGGAUGGCUUUGAGUUGUUUCAGUGCCGAAGGGAAGCUGUUAAGUCCGUCGCCUGGGAAGUACGGUCGCAAGACUGAAACUUAAAGGAAUUGGCGGGGGAGCACCACAACGCGUGGAGCCUGCGGUUUAAUUGGAUUCAACGCCGGACAUCUCACCAGGGGCGACAGCAGUAUGAUGGCCAGGUUGAUGGUCUUGCUUGACAAGCUGAGAGGAGGUGCAUGGCCGCCGUCAGCUCGUACCGUGAGGCGUCCUGUUAAGUCAGGCAACGAGCGAGACCCACGCCCUUAGUUACCAGCGGAUCCUUCGGGAUGCCGGGCACACUAAGGGGACCGCCAGUGAUAAACUGGAGGAAGGAGUGGACGACGGUAGGUCCGUAUGCCCCGAAUCCCCUGGGCAACACGCGGGCUACAAUGGCUAAGACAAUGAGUUCCGCCACUGAAAAGUGAAGGUAAUCUCCUAAACUUAGUCGUAGUUCGGAUUGAGGGCUGUAACUCGCCCUCAUGAAGCUGGAAUGCGUAGUAAUCGCGUGUCAUAAUCGCACGGUGAAUAUGUCCCUGCUCCUUGCACAC
>AB033293
UACGGGUUGUGAGAGCAAGAGCCCGGAGAUGGAACCUGAGACAAGGUUCCAGGCCCUACGGGGCGCAGCAGGCGCGAAACCUCCGCAAUGUGAGCAAUCGCGACGGGGGGAUCCCAAGUGCCAUUCCUUAAAGGGGAUGGCUUUUCAUAAGUGUAAAAAGCUUUUGGAAUAAGAGCUGGGCAAGACCGGUGCCAGCCGCCGCGGUAACACCGGCAGCUCUAGUGGUAGCCAUUUUUAUUGGGCCUAAAGCGUUCGUAGCCGGUUUAAUAAGUCUUUGGUGAAAGCCUACAGCUUAACUGUGGGAAUUGCUGGAGAUACUAUUAGACUUGAGGUCGGGAGAGGUUAGAGGUACUCCCAGGGUAGGGGUGAAAUCCUGUAAUCCUGGGAGGACCACCUGUGGCGAAGGCGUCUAACUGGAACGAACCUGACGGUGAGGGACGAAAGCUAGGGGCGCGAACCGGAUUAGAUACCCGGGUAGUCCUAGCUGUAAACGAUGCGGACUUGGUGUUGGAAUGGCUUUGAGCUGCUCCAGUUCCGAAGGGAAGCUGUUAAGUCCGCCGCCUGGGAAGUACGGUCGCAAGACUGAAACUUAAAGGAAUUGGCGGGGGAGCACCACAACGCGCGGAGCCUGCGGUUUAAUUGGAUUCAACGCCGGACAUCUCACCAGGGGCGACAGCAGUAUGAUGGCCAGGUUGAUGGUCUUGCUUGACAAGCUGAGAGGAGGUGCAUGGCCGCCGUCAGCUCGUACCGUGAGGCGUCCUGUUAAGUCAGGCAACGAGCGAGACCCACGCCCUUAGUUACCAGCGGGUCCUUUUUUGGAUGCCGGGCACACUAAGGGGACCGCCAGUGAUAAACUGGAGGAAGGAGUGGACGACGGUAGGUCCGUAUGCCCCGAAUCCCCUGGGCAACACGCGAGCUACAAUGGCUAAGACAAUGGGUUCCGACAUUGAAAAGUGAAGGUAAUCCCCUAAACUUAGUCGUAGUUCGGAUUGAGGGCUGUAACUCGCCCUCAUGAAGCUGGAAUGCGUAGUAAUCGCGUGUCAUAAUCGCGCGGUGAAUACGUCCCUGCUCCUUGCACAC
>AB034182
UCUGGUUGAUCCUGCCAGAGGUCACUGCUAUCGGGGUUCGAUUAAGCCAUGCGAGUCGAGAGGGUUCAGACCCUCGGCGGACUGCUCAGUAACACGUGGAUAAUCUGCCCUAUGGUGGAGGAUAACCCCGGGAAACUGGGGAUAAUACUCCAUAAGUCAGGAGUACUGGAAUGUCUCCUAACUGAAAGUUUCGGCGCCAUAGGAUGAAUCUGCGGCCGAUUAGGUAGUUGUUGGGGUAACGGCCCAACAAGCCCGUAAUCGGUACGGGUUGUGGGAGCAAGAGCCCGGAGAUGGAAUCUGAGACACGAUUCCAGGCCCUACGGGGCGCANAGGCGCGAAAACUUUACAAUGCAGGAAACUGUGAUAAGGGAACCCCGAGUGCCCGUACACGCGGGCUGUCCCGGUGUUUAAAACACAUCGGAAGAAAGGGCCGGGCAAGACCGGUGCCAGCCGCCGCGGUAAUACCGGCGGCUCGAGUGGUGACCACUUUUAUUGGGCUUAAAGCGUUCGUAGCUUGAUUUUUAAGUCUCUUGGGAAAUCUCACGGCUUAACUGUGAGGCGUCUAAGAGAUACUGGGAAUCUAGGGACCGGGAGAGGUAAGAGGUACUUCAGGGGUAGAAGUGAAAUUCUGUAAUCCUUGAGGGACCACCGAUGGCGAAGGCAUCUUACCAGAACGGCUUCGACAGUGAGGAACGAAAGCUGGGGGAGCGAACGGGAUUAAAUACCCCGGUAGUCCCAGCCGUAAACUAUGCGCGUUAGGUGUGCCUGUAACUACGAGUUACCGGGGUGCCGAAGUGAAAACGUGAAACGUGCCGCCUGGGAAGUACGGUCGCAAGGCUGAAACUUAAAGGAAUUGGCGGGGGAGCACCACAACGGGUGGAGCUGCGGUUUAAUUGGACUCAACGCCGGGCAGCUCACCGGAUAGGACAGCGGAAUGAUAGCCGGGCUGAAGACCUUGCUUGACCAGCUGAGAGGAGGUGCAUGGCCGUCGUCAGUUCGUACUGUGAAGCAUCCUGUUUAGUCAGGCAACGAGCGAGACCCACGCCAACAGUUGCUAGCAUGUUCUCCGGAAUGAUGAGGACACUGUUGGGACCGCCUCUGCUAAAGAGGAGGAAGGAAUGGGCAACGGUAGGUCAGCAUGCCCCGAAUUAUCCGGGCUACACGCGGGCUACAAUGGUCAGGACAAUGGGAAACGGCACUGAAAAGUGUAGUCAAUCUCCUAAACCUGUCCCAAGUUCGGAUUGUGGGCUGCAACUCGCCCACAUGAAGCUGGAAUCCGUAGUAAUCGCGUUUCAAAAUAGCGCGGUGAAUAAGUCCCUGCUCCUUGCACACACCGCCCGUCAAACCAUCUUAGUGAGGUUUGGAUGAGGCUGUGGUUAACUGCCACAGUCGAAUCUAGGUUUCGCAAGGAGGGUUAAGUCGUAACAAGGUAACC
>AB034183
UCUGGUUGAUCCUGCCAGAAGCUACUGCUAUUGGGAUUCGAUUAAGCCAUGCAAGUCGAACGAAUUUAGAUUCGUGGCGUACGGCUCAGUAACACGUGGAUAACCUACCCUUAGGACCGGGAUAACCCUGGGAAACUGGGGCUAAUACUGGAUAGAUGAUUUUUCCUGGAAUGGUUUUUUGUUUAAAUGUUUUUUCGCCUAAGGAUGGGUCUGCGGCAGAUUAGGUAGUUGGUUAGGUAAUGGCUUACCAAGCCUAUGAUCUGUACGGGUUGUGAGAGCAAGAGCCCGGAGAUGGAACCUGAGACAAGGUUCCAGGCCCUACGGGGCGCANAGGCNCGAAACCUCCGCAAUGUGAGAAAUCGCGACGGGGGGAUCCCAAGUGCCAUUCUUAACGGGAUGGCUUUUCUUAAGUGUAAAAAGCUUUUGGAAUAAGAGCUGGGCAAGACCGGUGCCAGCCGCCGCGGUAACACCGGCAGCUCUAGUGGUAGCUGUUUUUAUUGGGCCUAAAGCGUUCGUAGCCGGUUUGAUAAGUCACUGGUGAAAUCCUGUAGCUUAACUGUGGGAAUUGCUGGUGAUACUGUUGAACUUGAGGUCGGGAGAGGUUAGCGGUACUCCCAGGGUAGAGGUGAAAUUCUGUAAUCCUGGGAGGACCACCUGUGGCGAAGGCGGCUAACUGGAACGAACCUGACGGUGAGGGACGAAAGCUAGGGGCGCGAACCGGAUUAGAUACCCGGGUAGUCCUAGCCGUAAACGAUGCGGACUUGGUGUUGGGAUGGCUUUGAGCCGCUCCGGUGCCGAAGGGAAGCUGUUAAGUCCGCCGCCUGGGAAGUACGGUCGCAAGACUGAAACUUAAAGGAAUUGGCGGGGGAGCACCACAACGCGUGGAGCCUGCGGUUUAAUUGGAUUCAACGCCGGACAUCUCACCAGGAGCGACAGCUGUAUGAUUACCAGGCUGAUGACCUUGUUUGACUAGCUGAGAGGAGGUGCAUGGCCGCCGUCAGCUCGUACCGUGAGGCGUCCUGUUAAGUCAGGCAACGAGCGAGACCCACGCCCUUAGUUACCAUCAGAUUCUCCGGAAUGCUGGGCACACUAAGGGGACCGCCAGUGAUAAAUUGGAGGAAGGAGUGGACGACGGUAGGUCCGUAUGCCCCGAAUCCCCUGGGCUACACGCGGGCUACAAUGGCUGGGACAAUGGGUUCCGACGCCGAAAGGCGGUGGUAAUCUUUUAAACCUAGUCGUAGUUCGGAUUGAGGGCUGUAACUCGCCCUCAUGAAGCUGGAAUGCGUAGUAAUCGCGUGUCACAAUCGCGCGGUGAAUACGUCCCUGCUCCUUGCACACACCGCCCGUCACACCACCCAAAAAGGGCUGGGAUGAGGAUAUGGUCGUUGGUUGUAUUCGAAUCUCGGUUUUUUGAGGAGGGUAAAGUCGUAACAAGGUAA
>AB034185
GGUUGAUCCUGCCAGAUGUUACUGCUAUUGGGAUUCGAUUAAGCCAUGCAAGUCGAACGAGUUUAGGCUCGUGGCGUACGGCUCAGUAACACGUGGAUAAUCUACCCUUAGGACUGGGAUAACCCUGGGAAACUGGGGAUAAUACUGGAUAGGCAAUUUUUCCUGUAAUGGUUUUUUGUUUAAAUGUUUUUUCGCCUAAGGAUGAGUCUGCGGCCGAUUAGGUAGUUGGUUAGGUAAUGGCUUACCAAGCCGUUGAUCGGUACGGGUUGUGAGAGCAAGAGCCCGGAGAUGGAACCUGAGACAAGGUUCCAGGCCCUACGGGGUGCAGCAGGCGCGAAACCUCCGCAAUGUGAGAAAUCGCGACGGGGGGAUCCCAAGUGCCAUUCUUAACGGGAUGGCUUUUCAUUAGUGUAAAGAGCUUUUGGAAUAAGAGCUGGGCAAGACCGGUGCCAGCCGGCGCGGUAACACCGGCAGCUCUAGUGGUAACAAUUUUUAUUGGGCCUAAAGCGUCCGUAGCCGGUUUAAUAAGUCUCUGGUGAAAUCCUGCAGCUUAACUGUGGGAAUUGCUGGAGAUACUAUUAGACUUGAGACCGGGAGAGGUUAGAGGUACUCCCAGGGUAGAGGUGAAAUUCUGUAAUCCUGGGAGGACCGCCUGUUGCGAAGGCGUCUAACUGGAACGGUUCUGACGGUGAGGGACGAAAGUUAGGGGCGCGAACCGGAUUAGAUACCCGGGUAGUCCUAACUGUAAAUGAUGCGGACUUGGUGUUGGGGUGGCUUUGAGCUGCUUCCGUGCCGAAGGGAAGCUGUUAAGUCCGCCGCCUGGGAAGUACGGUCGCAAGACUGAAACUUAAAGGAAUUGGCGGGGGAGCACCACAACGCGUGGAGCCUGCGGUUUAAUUGGAUUCAACGCCGGACAUCUCACCAGAGGCGACAGCUGUAUGAUAGCCAGGUUGAUGACUUUGCUUGACUAGCUGAGAGGAGGUGCAUGGCCGCCGUCAGCUCGUACCGUGAGGCGUCCUGUUAAGUCAGGCAACGAGCGAGACCCACGCCCUUAGUUACCAGCUUGUCCUUUUUUGGAUGAUGGGCACACUAAGGGGACCGCCUAUGAUAAAUAGGAGGAAGGAGUGGACGACGGUAGGUCCGUAUGCCCCGAAUCCUCUGGGCAACACGCGGGCUACAAUGGCUGAGACAAUGGGUUCCGACACCGAAAGGUGGAGGUAAUCCUCUAAACUUAGUCGUAGUUCGGAUUGAGGACUGUAACUCGUUCUCAUGAAGCUGGAAUGCGUAGUAAUCGCGUAUCACUAUUGCGCGGUGAAUACGUCCCUGCUCCUUGCACACACCGCCCGUCACACCACCCAAAAAGGGCUUGGAUGAGGAUGUGAUGUUUUUGUUAUAUUCGAAUCUAGGUUUUUUAAGGAGGGUGAAGUCGUAACAAGGUAACC
>AB034188
CCUGCCAGAAGCUACUGCUAUUGGGAUUCGAUUAAGCCAUGCAAGUCGAACGAAUUUAGAUUCGUGGCGUACGGCUCAGUAACACGUGGAUAACCUACCCUUAGGACCGGGAUAACCCUGGGAAACUGGGGCUAAUACUGGAUAGAUGAUUUAUCCUGGAAUGGUUUUUUGUUUAAAUGUUUUUUCGCCUAAGGAUGGGUCUGCGGCAGAUUAGGUAGUUGGUUAGGUAAUGGCUUACCAAGCCUAUGAUCUGUACGGGUUGUGAGAGCAAGAGCCCGGAGAUGGAACCUGAGACAAGGUUCCAGGCCCUACGGGGCGCANAGGCGCGAAACCUCCGCAAUGUGAGAAAUCGCGACGGGGGGAUCCCAAGUGCCAUUCUUAACGGGAUGGCUUUUCUUAAGUGUAAAAAGCUUUUGGAAUAAGAGCUGGGCAAGACCGGUGCCAGCCGCCGCGGUAACACCGGCAGCUCUAGUGGUAGCUGUUUUUAUUGGGCCUAAAGCGUUCGUAGCCGGUUUGAUAAGUCACUGGUGAAAUCCUGUAGCUUAACUGUGGGAAUUGCUGGUGAUACUGUUGAACUUGAGGUCGGGAGAGGUUAGCGGUACUCCCAGGGUAGAGGUGAAAUUCUGUAAUCCUGGGAGGACCACCUGUGGCGAAGGCGGCUAACUGGAACGAACCUGACGGUGAGGGACGAAAGCUAGGGGCGCGAACCGGAUUAGAUACCCGGGUAGUCCUAGCCGUAAACGAUGCGGACUUGGUGUUGGGAUGGCUUUGAGCCGCUCCGGUGCCGAAGGGAAGCUGUUAAGUCCGCCGCCUGGGAAGUACGGUCGCAAGACUGAAACUUAAAGGAAUUGGCGGGGGAGCACCACAACGCGUGGAGCCUGCGGUUUAAUUGGAUUCAACGCCGGACAUCUCACCAGGAGCGACAGCUGUAUGAUUACCAGGCUGAUGACCUUGUUUGACUAGCUGAGAGGAGGUGCAUGGCCGCCGUCAGCUCGUACCGUGAGGCGUCCCGUUAAGUCAGGCAACGAGCGAGACCCACGCCCUUAGUUACCAUCAGAUUCUCCGGAAUGCUGGGCACACUAAGGGGACCGCCAGUGAUAAAUUGGAGGAAGGAGUGGACGACGGUAGGUCCGUAUGCCCCGAAUCCCCUGGGCUACACGCGGGCUACAAUGGCUGGGACAAUGGGUUCCGACGCCGAAAGGCGGUGGUAAUCUUUUAAACCUUGUCGUAGUUCGGAUUGAGGGCUGUAACUCGCCCUCAUGAAGCUGGAAUGCGUAGUAAUCGCGUGUCACAAUCGCGCGGUGAAUACGUCCCUGCUCCUUGCACACACCGCCCGUCACACCACCCAAAAAGGGCUGGGAUGAGGAUAUGGUCGUUGGUUGUAUUCGAAUCUCGGUUUUUUGAGGAGGGUGAAGUCGUAACAAGGUAACC
>AB038795
AGGUCACUGCUAUCGGGGUUCGAUUAAGCCAUGCGAGUCGAGAGGGUUCGGCCCUCGGCGUACUGCUCAGUAACACGUGGAUAACCUGCCCUAAGGAAGGGGAUAACCCCGGGAAACUGGGGAUAAUACCCUAUAGGUUACAGAUGCUGGAAUGCUCUGUAACUCAAAGUUCCGGCGCCUUAGGAUGGAUCUGCGGCCGAUUAGGUUGUUGUUGGGGUAAUGGCCCAACAAGCCAGUAAUCGGUACGGGUUGUGGGAGCAAGAGCCCGGAGUUGGAUUCUGAGACACGAAUCCAGGCCCUACGGGGCGCAGCAGGCGCGAAAACUUUACAAUGCGGGCAACCGUGAUAAGGGAACCUCGAGUGCCUGUAUAUGCAGGCUGUCCAGGUGUCUAAAACACACCUGAAGAAAGGGCCGGGCAAGACCGGUGCCAGCCGCCGCGGUAAUACCGGCGGCUCGAGUGGUGGCCACUUUUAUUGGGCUUAAAGCGUUCGUAGCUGGGUUAUUAAGUCUCUUGGGAAAUCCGGCGGCUCAACCGUCGGGCGUCUAAGGGAUACUGGUAAUCUUGGAACCGGGAGAGGUGAGGGUACUUCGGGGGUAGGAGUGAAAUCCUGUAAUCCUCGAGGGACCACCUGUGGCGAAGGCGCCUCACCAGAACGGCUUCGACAGUGAGGGACGAAAGCUGGGGGAGCAAACCGGAUUAGAUACCCGGGUAGUCCCAGCCGUAAACGAUGUGCGUUAGGUGUAUCGACGACCACGAGUCGUCGAGGUGCCGAAGGGAAACCGUGAAACGUACCGCCUGGGAAGUACGGUCGCAAGGCUGAAACUUAAAGGAAUUGGCGGGGGAGCACCACAACAGGUGGAGCCUGCGGUUUAAUUGGACUCAACGCCGGGAAUCUCACCGGAUAAGACAGCGGAAUGAUUGCCGGGCUGAAGACUCUGCAUGACUAGCUGAGAGGAGGUGCAUGGCCGUCGUCAGUUCGUACUGUGAAGCAUCCUGUUAAGUCAGGCAACGAGCGAGACCCACGCCAACAGUUGCCAGCACGAUCUCCGGAUCGGUGGGGACACUGUUGGGACCGCCUCUGCUAAAGGGGAGGAAGGAAUGGGCAACGGUAGGUCAGCAUGCCCCGAAUUAUCCGGGCUACACGCGGGCUACAAUGGGCAGGACAAUGGGUAUCGACAUCGAAAGGUGAAGGCAAUCUCCUAAACCUGUCCGUAGUUCGGAUUGUGGGCUGUAACUCGCCCACAUGAAGCUGGAAUCUGUAGUAAUCGCGUUUCAAAAUAACGCGGUGAAUGUGUCCCUGCUCCUUGCACACACCGCCCGUCAAACCACCCGAGUGGGGUUUGGAUGAGGCUGCGGUCGUUGCCGCAGUCGAAUCUAGGUUCCGCAAGGGGGGUUAAGUCGUAACAAGGUAGCCGUAGGGGAAUCUGC
>AB057722
UUGAUCCCGCCGGAGGCCACUGCUAUUGGGGUUCGACUAAGCCAUGCGAGUCUAUGGACUUCGGUCCAUGGCGGACGGCUCAGUAACACGUGGCUAACCUACCCUCAGGUGGGGGAUAACCUUGGGAAACUGAGGAUAAUACCCCAUAGGGGAAGAGGUCUGGAAUGAUCCUUCCUUGAAAGGACAUCCGCCUGAGGAUGGGGCUGCGUCCGAUUAGGUAGUUGGUGGGGUAAUGGCCCACCAAGCCUACGAUCGGUACGGGCCUUGAGAGAGGAAGCCCGGAGAUGGGGACUGAGACACGGCCCCAGGCCCUACGGGGCGCAGCAGGCGCGAAACCUCCACAAUGCACGAAAGUGCGAUGGGGGGACCCCAAGUGCCUAUGCACAGCAUAGGCUUUUCCCAAGUGUAAAUAGCUUGGGGAAUAAGGGCUGGGCAAGUCCGGUGCCAGCAGCCGCGGUAACACCGGCGGCCCGAGUGGUGGCCACUCUUAUUGGGCCUAAAGCGUCCGUAGCCGGUCCAGUAAGUCCCUGUUUAAAUCCUACGGCUCAACCGUAGGGCUGGCAGGGAUACUGCUGGACUUGGGACCGGGAGAGGACGAGGGUACUCCAGGGGUAGCGGUGAAAUGCGUUGAUCCCUGGAGGACCACCUAUGGCGAAGGCACUCGUCUGGAACGGGUCCGACGGUGAGGGACGAAAGCCAGGGGCGCGAACCGGAUUAGAUACCCGGGUAGUCCUGGCCGUAAACUCUGCGGACUAGGUGUCACCUGGGCCUUGGGCCCAGGUGGUGCCGAAGGGAAGCCAUUAAGUCCGCCGCCUGGGGAGUACGGUCGCAAGACUGAAACUUAAAGGAAUUGGCGGGGGAGCACCACAACGGGUGGAGCCUGCGGUUUAAUUGGAUUCAACGCCGGGCAUCUCACCAGGGGCGACAGCAUGAUGACGGUCAGGUUGACGACCUUACCUGAAGCGCUGAGAGGUGGUGCAUGGCCAUCGUCAGCUCGUACCGCGAGGCGUCCUGUUAAGUCAGGUAACGAGCGAGACCCGUGCCCUAUGUUGCGACUUCUUCCUCCGGGGAGAAGGCACUCAUAGGGGACCGCUGGUGUUAAACCAGAGGAAGGAGCGGGCAACGAUAGGUCCGCAUGCCCCGAAUCCCCUGGGCUACACGCGGGCUACAAUGGUUGGGACAAUGGGAUGCAACCCUGAAAGGGGAAGCAAAUCUCCUAAACCCAAUCGUAGUUCGGAUCGUGGGCUGUAACUCGCCCACGUGAAGCUGGAAUCCGUAGUAAUCGCAGUUCAACAUACUGCGGUGAAUGUGUCCCUGCUCCUUGCACACACCGCCCGUCACACCACCCGAGUUGGGUUGAGGUGAGGCCCUAGCCUUUGGCUAAGGGUCGAC
>AB065294
AGGCUACUGCUAUUGGGGUUCGAUUAAGCCAUGCAAGUCGAACGAUUUUUUUUCGUGGCAUACGGCUCAGUAACACGUGGAUAACCUACCCUUAGGACCGGGAUAACCCUGGGAAACUGGGGCUAAUACUGGAUAGAUGGUUUUUUCUGUAAUGGUAUUUCGUCUAAAUGUUUUUUUUCGCCUAAGGAUGGGUCUGCGGCCGAUUAGGUUGUUGGUUAGGUAAUGGCUUACCAAGCCGUUUAUCGGUACGGGUUGUGAGAGCAAGAGCCCGGAGAUGGAACCUGAGACAAGGUUCCAGGCCCUACGGGGCGCAGCAGGCGCGAAACCUCCGCAAUGUGAGAAAUCGCGACGGGGGGACCCCAAGUGCCAUUCUUAACGGGAUGGCUUUUCUUAAGUGUAAAAAGCUUUUGGAAUAAGAGCUGGGCAAGACCGGUGCCAGCCGCCGCGGUAACACCGGCAGCUCUAGUGGUGGCCAGUUUUAUUGGGCCUAAAGCGUUCGUAGCCGGUUUAUUAAGUCUCUGGUGAAAUCCCGUAGCUUAACUAUGGGAAUUGCUGGAGAUACUAGUAGACUUGAGGUCGGGAGAGGUUAGAGGUACUCCCAGGGUAGGGGUGAAAUCCUGUAAUCCUGGGAGGACCACCUGUGGCGAAGGCGUCUAACUGGAACGAACCUGACGGUGAGGGACGAAAGCUAGGGGCGCGAACCGGAUUAGAUACCCGGGUAGUCCUAGCCGUAAACGAUGCGGACUUGGUGUUAGGAUGGCUUUGAGCCGCUCUAGUGCCGAAGGGAAGCUGUUAAGUCCGCCGCCUGGGAAGUACGGUCGCAAGACUGAAACUUAAAGGAAUUGGCGGGGGAGCACCACAACGCGUGGAGCCUGCGGUUUAAUUGGAUUCAACGCCGGACAUCUCACCAGGGGCGACAGCAGUAUGAUGGCCAGGUUGAUGGCCUUGCUUGACAAGCUGAGAGGAGGUGCAUGGCCGCCGUCAGCUCGUACCGUGAGGCGUCCUGUUAAGUCAGGCAACGAGCGAGACCCACGCCCUUAGUUACCAGCGGAUCCUUUUUUGGAUGCCGGGCACACUAAGGGGACCGCCAGUGAUAAAUUGGAGGAAGGAGUGGACGACGGUAGGUCCGUAUGCCCCGAAUCCCCUGGGCAACACGCGGGCUACAAUGGCUGAGACAAUGGGUUCCGACAUUGAAAAGUGGAGGUAAUCCUCUAAACUUAGUCGUAGUUCGGAUUGAGGGCUGUAACUCGCCCUCAUGAAGCUGGAAUGCGUAGUAAUCGCGUGUCAUAAUCGCGCGGUGAAUACGUCCCUGCUCCUUGCACACACCGCCCGUCACGCCACCCAAAAAGGGCUUGGAUGAGGCUUUUGCCUUUGGUUAAAUUCGAAUCUAGGUUUUUUGAGGAGGGCGAAGUCGUAACAAGGUAGCCGUAGGGGAACCUGC
>AB065295
AGGUUACUGCUAUCGGUGUUCGCCUAAGCCAUGCGAGUCAUAUGUAGCAAUACAUGGCGUACUGCUCAGUAACACGUGGAUAACCUGCCCUUGGGACCGGCAUAACCCCGGGAAACUGGGGAUAAUUCCGGAUAACGCAUAUUUGCUGGAAUGCUUUAUGCGUCAAAAGGAUUCGUCUGCCCAAGGAUGGGUCUGCGGCCUAUCAGGUAGUAGUGGGUGUAAUGUACCUACUAGCCAGCGACGGGUACGGGUUGUGAGAGCAAGAGCCCGGAGAUGGAUUCUGAGACAUGAAUCCAGGCCCUACGGGGCGCAGCAGGCGCGAAAACUUUACAAUGCGGGAAACCGUGAUAAGGGGACACCGAGUGCCAGCAUCAUAUGCUGGCUGUCCGGAUGUGUAAAAUACAUCCGUUAGCAAGGGCCGGGCAAGACCGGUGCCAGCCGCCGCGGUAACACCGGCGGCCCGAGUGGUGAUCGUGAUUAUUGGGUCUAAAGGGUCCGUAGCCGGUUUGGUCAGUCCUCCGGGAAAUCUGAUAGCUCAACUAUUAGGCUUUCGGGGGAUACUGCCAGACUUGGAACCGGGAGAGGUAAGAGGUACUACAGGGGUAGGAGUGAAAUCUUGUAAUCCCUGUGGGACCACCUGUGGCGAAGGCGUCUUACCAGAACGGGUUCGACGGUGAGGGACGAAAGCUGGGGGCACGAACCGGAUUAGAUACCCGGGUAGUCCCAGCCGUAAACGAUGCUCGCUAGGUGUCAGGCAUGGCGCGACCGUGUCUGGUGCCGCAGGGAAGCCGUGAAGCGAGCCACCUGGGAAGUACGGCCGCAAGGCUGAAACUUAAAGGAAUUGGCGGGGGAGCACAACAACGGGUGGAGCCUGCGGUUUAAUUGGACUCAACGCCGGACAACUCACCGGGGGCGACAGCAAUAUGUAGGCCAAGCUGAAGACUUUGCCUGAAUCGCUGAGAGGAGGUGCAUGGCCGUCGCCAGUUCGUACUGUGAAGCAUCCUGUUAAGUCAGGCAACGAGCGAGACCCGUGCCCACUGUUACCAGCAUGUCCUCCGGGACGAUGGGUACUCUGUGGGGACCGCCGAUGUUAAAUCGGAGGAAGGUGCGGGCCACGGUAGGUCAGUAUGCCCCGAAUCUCCCGGGCUACACGCGGGCUACAAUGGAUGGGACAAUGGGUCCCUCCCCUGAAAAGGGCUGGUAAUCUCACAAACCCAUUCGUAGUUCGGAUCGAGGGCUGUAACUCGCCCUCGUGAAGCUGGAAUCCGUAGUAAUCGCGUUUCAAUAUAGCGCGGUGAAUACGUCCCUGCUCCUUGCACACACCGCCCGUCAAACCACCCGAGUGAGGUAUGGGUGAGGGCACGGACUCUGUGCCGUGUUCGAACCUGUGCUUUGCAAGGGGGGUUAAGUCGUAACAAGGUAGCCGUAGGGGAAUCUGC
>AB065296
AGGUUACUGCUAUCGGUGUUCGCCUAAGCCAUGCGAGUCAUAUGUAGCAAUACAUGGCGUACUGCUCAGUAACACGUGGAUAACCUGCCCUUGGGACCGGCAUAACCCCGGGAAACUGGGGAUAAUUCCGGAUAACGCAUAUUUGCUGGAAUGCUUUAUGCGUCAAAAGGAUUCGUCUGCCCAAGGAUGGGUCUGCGGCCUAUCAGGUAGUAGUGGGUGUAAUGUACCUACUAGCCAGCGACGGGUACGGGUUGUGAGAGCAAGAGCCCGGAGAUGGAUUCUGAGACAUGAAUCCAGGCCCUACGGGGCGCAGCAGGCGCGAAAACUUUACAAUGCGGGAAACCGUGAUAAGGGGACACCGAGUGCCAGCAUCAUAUGCUGGCUGUCCGGAUGUGUAAAAUACAUCCGUUAGCAAGGGCCGGGCAAGACCGGUGCCAGCCGCCGCGGUAACACCGGCGGCCCGAGUGGUGAUCGUGAUUAUUGGGUCUAAAGGGUCCGUAGCCGGUUUGGUCAGUCCUCCGGGAAAUCUGAUAGCUCAACUAUUAGGCUUUCGGGGGAUACUGCCAGACUUGGAACCGGGAGAGGUAAGAGGUACUACAGGGGUAGGAGUGAAAUCUUGUAAUCCCUGUGGGACCACCUGUGGCGAAGGCGUCUUACCAGAACGGGUUCGACGGUGAGGGACGAAAGCUGGGGGCACGAACCGGAUUAGAUACCCGGGUAGUCCCAGCCGUAAACGAUGCUCGCUAGGUGUCAGGCAUGGCGCGACCGUGUCUGGUGCCGCAGGGAAGCCGUGAAGCGAGCCACCUGGGAAGUACGGCCGCAAGGCUGAAACUUAAAGGAAUUGGCGGGGGAGCACAACAACGGGUGGAGCCUGCGGUUUAAUUGGACUCAACGCCGGACAACUCACCGGGGGCGACAGCAAUAUGUAGGCCAAGCUGAAGACUUUGCCUGAAUCGCUGAGAGGAGGUGCAUGGCCGUCGCCAGUUCGUACUGUGAAGCAUCCUGUUAAGUCAGGCAACGAGCGAGACCCGUGCCCACUGUUACCAGCAUGUCCUCCGGGACGAUGGGUACUCUGUGGGGACCGCCGAUGUUAAAUCGGAGGAAGGUGCGGGCCACGGUAGGUCAGUAUGCCCCGAAUCUCCCGGGCUACACGCGGGCUACAAUGGAUGGGACAAUGGGUCCCUCCCCUGAAAAGGGCUGGUAAUCUCACAAACCCAUUCGUAGUUCGGAUCGAGGGCUGUAACUCGCCCUCGUGAAGCUGGAAUCCGUAGUAAUCGCRUUUCAAUAUAGCGCGGUGAAUACGUCCCUGCUCCUUGCACACACCGCCCGUCAAACCACCCGAGUGAGGUAUGGGUGAGGGCACGGACUUCGUGCCGUGUUCGAACCUGUGCUUUGCAAGGGGGGUUAAGUCGUAACAAGGUAGCCGUAGGGGAAUCUGC
>AB065297
AGGUCACUGCUAUCGGGGUUCGAUUAAGCCAUGCGAGUCGAGAGGGUUCGGCCCUCGGCGUACUGCUCAGUAACACGUGGAUAACCUGCCCUAAGGAAGGGGAUAACCUCGGGAAACUGAGGAUAAUACCCUAUAGGAUACCGAUGCUGGAAUGCCCGGUAUCCCAAAGCUCCGGCGCCUUAGGAUGGAUCUGCGGCCGAUUAGGUCGUUGUUGGGGUAACGGCCCAACAAGCCGAUAAUCGGUACGGGUUGUGGGAGCAAGAGCCCGGAGUUGGAUUCUGAGACACGAAUCCAGGCCCUACGGGGCGCAGCAGGCGCGAAAACUUUACAAUGCGGGCAACCGUGAUAAGGGAACCUCGAGUGCCUGUACAUGCAGGCUGUCUGGGUGUCUAAAACACACCCAAAGAAAGGGCCGGGCAAGACCGGUGCCAGCCGCCGCGGUAAUACCGGCGGCUCGAGUGGUGGCCACUUUUAUUGGGCUUAAAGCGUUCGUAGCUGGGUUGUUAAGUCUCUUGGGAAAUCUGGCAGCUUAACUGUCAGGCGUCUAAGAGAUACUGGCAAUCUAGGAACCGGGAGAGGUGAGGGGUACUUCGGGGGUAGGAGUGAAAUCCUGUAAUCCUCGAGGGACCACCUGUGGCGAAGGCGCCUCACCAGAACGGCUUCGACAGUGAGGGACGAAAGCUGGGGGAGCAAACCGGAUUAGAUACCCGGGUAGUCCCAGCCGUAAACGAUGCGCGUUAGGUGUGUCGAUGACCACGAGUCAUCGAGGUGCCGAAGGGAAACCGUGAAACGCGCCGCCUGGGAAGUACGGUCGCAAGGCUGAAACUUAAAGGAAUUGGCGGGGGAGCACCACAACAGGUGGAGCCUGCGGUUUAAUUGGACUCAACGCCGGGAAGCUCACCGGAUAGGACAGCAGAAUGAUUGCCGGGCUGAAGACUCUGCAUGACUAGCUGAGAGGAGGUGCAUGGCCGUCGUCAGUUCGUACUGUGAAGCAUCCUGUUAAGUCAGGCAACGAGCGAGACCCACGCCAACAGUUGCCAGCACGAUCCCCGGAUCGGUGGGGACACUGUUGGGACCGCCUCUGCUAAAGAGGAGGAAGGAAUGGGCAACGGUAGGUCAGCAUGCCCCGAAUUAUCCGGGCUACACGCGGGCUACAAUGGGCAGGACAAUGGGUAUCGACGCCGAAAGGCGAAGGCAAUCUCCUAAACCUGUCCGUAGUUCGGAUUGUGGGCUGUAACUCGCCCACAUGAAGCUGGAAUCUGUAGUAAUCGCGUUUCAAAAUAACGCGGUGAAUAUGUCCCUGCUCCUUGCACACACCGCCCGUCAAACCACCCGAGUGGGGUUUGGAUGAGGCUGCGGUCGUUGCCGCAGUCGAAUCUAGGUUCCGCAAGGGGGGUUAAGUCGUAACAAGGUAGCCGUAGGGGAAUCUGC
>AB065298
AGGUCACUGCUAUCGGGGUUCGAUUAAGCCAUGCGAGUCGAGAGGGUUCGGCCCUCGGCGUACUGCUCAGUAACACGUGGAUAACCUGCCCUAGGGAAGGGGAUAACCCCGGGAAACUGGGGAUAAUACCCUAUAGAUUACAGAUGCUGGAAUGCCCUGUAAUCCAAAGUUCCGACGCCCUAGGAUGGAUCUGCGGCCGAUUAGGUUGUUGUUGGGGUAAUGGCCCAACAAGCCCGUAAUCGGUACGGGUUGUGGGAGCAAGAGCCCGGAGUUGGAUUCUGAGACACGAAUCCAGGCCCUACGGGGCGCAGCAGGCGCGAAAACUUUACAAUGCGGGCAACCGUGAUAAGGGAACCUCGAGUGCCUGUAAAUGCAGGCUGUUCAGGUGCCUAAAACACACCUGAAGAAAGGGCCGGGCAAGACCGGUGCCAGCCGCCGCGGUAAUACCGGCGGCUCGAGUGGUGGCCGCUUUUAUUGGGCUUAAAGCGUUCGUAGCUGGGUUGUUAAGUCUCUUGGGAAAUCUGGCGGCUUAACCGUCAGGCGUCUAAGGGAUACUGGCAAUCUUGGAACCGGGAGAGGUGAGGGGUACUUCGGGGGUAGGAGUGAAAUCCUGUAAUCCUCGAGGGACCACCUGUGGCGAAGGCGCCUCACCAGAACGGCUUCGACAGUGAGGGACGAAAGCUGGGGGAGCAAACCGGAUUAGAUACCCGGGUAGUCCCAGCCGUAAACUAUGCGCGUUAGGUGUAUCGGUGACCACGAGUUACCGAGGUGCCGAAGGGAAACCGUGAAACGUGCCGCCUGGGAAGUACGGUCGCAAGGCUGAAACUUAAAGGAAUUGGCGGGGGAGCACCACAACAGGUGGAGCCUGCGGUUUAAUUGGACUCAACGCCGGGAAGCUCACCGGAUAAGACAGCAGAAUGAUUGCCGGGCUGAAGACUCUGCAUGACUAGCUGAGAGGAGGUGCAUGGCCGUCGUCAGUUCGUACUGUGAAGCAUCCUGUUAAGUCAGGCAACGAGCAAGACCCACGCCAACAGUUGCCAGCAUGGUCUCCGGACUGAUGGGGACACUGUUGGGACCGCCUCUGCUAAAGAGGAGGAAGGAAUGGGCAACGGUAGGUCAGCAUGCCCUGAAUUAUCCGGGCUACACGCGGGCUACAAUGGGCAGGACAAUGGGCAUCGACACCGAAAGGUGAAGGCAAUCUCCUAAACCUGUCCUUAGUUCGGAUUGUGGGCUGCAACUCGCCCACAUGAAGCUGGAAUCUGUAGUAAUCGCGUUUCAAAAUAACGCGGUGAAUUUGUCCCUGCUCCUUGCACACACCGCCCGUCAAACCACCCGAGUGGGGUUUGGAUGAGGUUGCGGUUGUUGCCGCAGUCGAAUCUAGGUUCCGCAAGGGGGGUUAAGUCGUAACAAGGUAGCCGUAGGGGAAUCUGC
>AB071701
UUACUGCUAUCGGGGUCCGACUAAGCCAUGCGAGUUGAAUGUCCGAAAGGGCAUAGCGCACUGCUCAGUAACACGUGGACAACCUGCCCUGAGGACUGGAAUAAUCCCGGGAAACUGGGGGUAAUUCCAGAUAUGUCAGAACUCCUGGAAUGGGUUCUGGCAGAAAGGCUCCGGCGCCUCAGGAUGGGUCUGCGGCCUAUCAGGGUAGUAGUGGGUGUAACGUACCUACUAGCCUACGACGGGUACGGGUUGUGAGAGCAAGAGCCCGGAGAUGGAUUCUGAGACAUGAAUCCAGGCCCUACGGGGUGCAGCAGGCGCGAAAACUUUACAAUGCGGGCAACCGCGAUAAGGGGACCUCGAGUGCUGGGUUACAAACCUGGCUGUUGGGCUGCCUAAAAAGCAGUCUAUAGCAAGGGCCGGGCAAGACCGGUGCCAGCCGCCGCGGUAACACCGGCGGCUCGAGUGGUAACCGCUAUUAUUGGGUCUAAAGGGUCUGUAGCCGGCCGACUAAGUCUCUUGGGAAAUCUGGCAUCUCAAGUGUCAGGCUGCCAGGGGAUACUGGUCGGCUUGGGACCGGGAGAGGUGAGAGGUACCUCGGGGGUAGGGGUGAAAUCUUGUAAUCCUCGAGGGACCACCAGUGGCGAAGGCGUCUCACCAGAACGGAUCCGACGGCAAGGGACGAAAGCUAGGGGCACGAACCGGAUUAGAUACCCGGGUAGUCCUAGCCGUAAACGAUACUCGCUAGGUGUCGGCCACGGUGCGACCGUGGUCGGUGCCGUAGGGAAGCCGUGAAGCGAGCCACCUGGGAAGUACGGCCGCAAGGCUGAAACUUAAAGGAAUUGGCGGGGGAGCACCACAACGGGUGGAGCCUGCGGUUUAAUUGGAUUCAACGCCGGAAAGCUUACCGGGGGCGACAGCAAUAUGAAGGUCAGGCUGAAGACCUUACCGGAUUCGCUGAGAGGUGGUGCAUGGCCGUCGUCAGUUCGUACUGUGAAGCAUCCUGUUAAGUCAGGCAACGAGCGAGACCCACGCCCACAGUUGCCAGCGAUCCCUCCGGGGAGGCGGGUACUCUGUGGGGACCGCCGCUGCUAAAGCGGAGGAAGGAGUGGGCAACGGUAGGUCAGUAUGCCCCGAAUCCCCCGGGCUACACGCGGGCUACAAUGGUCGGUACAAUGGGUAUCGACCCCGAAAGGGGUAGGCAAUCCCCUAAAACCGAUCGUAGUUCGGAUUGAGGGCUGAAACUCGCCCUCAUGAAGCUGGAAUCCGUAGUAAUCGCGUUUCAACAGAACGCGGUGAAUACGUCCCUGCUCCUUGCACACACCGCCCGUCAAACCACCCGAGUAGGGUCCGGAUGAGGGUGUAUCCUCUUGAUACAUUCGAAUCCGGGCUUUGCAAGGGGGGUU
>AB077211
CUGGUUGAUCCUGCCAGAGGUUACUGCUAUCGAGGUUCGACUAAGCCAUGCGAGUCGAAUGUAGCAAUACAUGGCGUACUGCUCAGUAACACGUGGACAACCUGCCCUUAGGUCGGGUAUAAACCCGGGAAACUGGGUAUAAUCCCCGAUAGAUCUCGGCUGCUGGAAUGCACCGAGAUUGAAAGCUCCGGCGCCUAAGGAUGGGUCUGCGGCCUAUCAGGUAGUAGUGGGUGUAGCAGUACCUACUAGCCUACGACGGGUACGGGUUGUGAGAGCAAGAGCCCGGAGAUGGAUUCUGAGACACGAAUCCAGGCCCUACGGGGUGCAGCAGGCGCGAAAACUUUACAAUGCUGGCAACAGCGAUAAGGGAACCUCGAGUGCCAGGUUACAAAUCUGGCUGUCGAGAUGCCUAAAAAGCAUUUCAUAGCAAGGGCCGGGCAAGACCGGUGCCAGCCGCCGCGGUAACACCGGCGGCUCGAGUGGUAACCGUUAUUAUUGGGUCUAAAGGGUCUGUAGCCGGCCGGAUAAGUCUCUUGAGAAAUCUGGCAGCUUAACUGUCAGGCUUUCAGGAGAUACUGUCUGGCUCGAGGCCGGGAGAGGUGAGAGGUACUUCAGGGGUAGGGGUGAAAUCUUGUAAUCCUUGAAGGACCACCAGUGGCGAAGGCGUCUCACCAGAACGGACCUGACGGCAAGGGACGAAAGCUAGGGGCACGAACCGGAUUAGAUACCCGGGUAGUCCUAGCCGUAAACGAUACUCGCUAGGUGUCGGCCACGGUGCGACCGUUGUCGGUGCCGUAGGGAAGCCGUGAAGCGAGCCACCUGGGAAGUACGGCCGCAAGGCUGAAACUUAAAGGAAUUGGCGGGGGAGCACCACAACGGGUGGAGCUUGCGGUUUAAUUGGAUUCAACGCCGGAAAUCUUACCGGGACCGACAGCAAUAUGAAGGCCAGGCUGAAGACUUUGCCGGAUUAGCUGAGAGGUGGUGCAUGGCCGUCGUCAGUUCGUACUGUGAAGCAUCCUGUUAAGUCAGGCAACGAGCGAGACCCACGCCCACAGUUGCCAGCGUACUCUCUGGAGUGACGGGUACACUGUGGGGACCGCCGCUGCUAAAGCGGAGGAAGGAAUGGGCAACGGUAGGUCAGUAUGCCCCGAAUAUCCCGGGCUACACGCGAGCUACAAUGGUUGGUACAAUGGGUAUCUACCCCGAAAGGGGACGGGAAUCUCCUAAAACCAAUCUUAGUUCGGAUUGAGGGCUGCAACUCGCCCUCAUGAAGCUGGAAUCCGUAGUAAUCGCGUUUCAACAGAACGCGGUGAAUACGUCCCUGCUCCUUGCACACACCGCCCGUCAAACCACCCGAGUAGGGUCUGAAUGAGAGCGCUUUCUUUGGAGGCGUUCGAAUUUGGGCUUUGCAAGGGGGGUUAAGUCGUAACAAGGUAACC
>AB077217
CUGGUUGAUCCUGCCAGAGGUCACUGCUAUCGGUGUCCGAUUAAGCCAUGCGAGUCGAGAGGUGUAAGACCUCGGCAGACUGCUCAGUAACACGUGGAUAACCUGCCCAAGGGUCCGGGAUAACCCCGGGAAACUGGGGAUAAUACCGGAUGGGUCACCAGUGCUGGAAUGCUUGGUGGUCGAAAGGUGACGCCUUUGGAUGGGUCUGCGGCGGAUUAGGUUGACGCCGGUGUAACGUACCGGCGUGCCUGUAAUCCGUACGGGUUGUGGGAGCAAGAGCCCGGAGAUGGAUUCUGAGACACGAAUCCAGGCCCUACGGGGCGCAGCAGGCGCGAAAACUCUACAAUGCAGGCAACUGCGAUAGGGGGACAUCGAGUGGCAUCCACCUUGGGUGUCUGUCCAACCGUCUAAAAAACGGUUGUUAGCAAGGGCCGGGCAAGACCGGUGCCAGCCGCCGCGGUAAUACCGGCGGCUCGAGUGGUGGCCGAUAUUAUUGAGUCUAAAGGGUCCGUAGCCGGCUUUGCAAGUCCCCUGGGAAAUCCGGCGGCUUAACCGUUGGGCUUUCAUGGGAUACUACAUUGCUUGGGACUGGGAGAGGUAGGAGGUACUCGGGGGGUAGGGGUGAAAUCCUGUAAUCCUCCGGGGACCACCGGUGGCGAAGGCGUCCUACCAGAACAGGUCCGACGGUGAGGGACGAAAGCUAGGGGCACGAACCGGAUUAGAUACCCGGGUAGUCCUAGCCGUAAACGAUGCCCGCUAGGUGUCACGACGGUCGUGAAUCGUCGUGGUGCCGUAGGGAAGCCGCGAAGCGGGCCACUUGGGAAGUACGGCCGCAAGGCUGAAACUUAAAGGAAUUGGCGGGGGAGCACCACAACGGGUGGAGCCUGCGGUUUAAUUGGAUUCAACGCCGGGAAGCUUACCGGGAUCGACAGUUGUAUGAAGGCCAGGCUGAAGACCUUGCCGGACUAGCUGAGAGGAGGUGCAUGGCCGUCGUCAGUUCGUACCGUGAGGCGUCCUGUUAAGUCAGGCAACGAGCGAGACCCAUUUCCACUGUUGCUAACGACUCCGCAAGGAGGGCGAGUACACUGUGGAGACCGCUGGCGCUAAGUCAGAGGAAGGAUUGGUCGACGGUAGGUCAGUAUGCCCCGAAUAUCCCGGGCUACACGCGGGUUACAAUGGAUAGGACAAUGGGUAACUACACCGAAAGGUGGCGUCAAUCUCUUAAACCUAUCCUUAGUUCGGAUUGAGGGCUGCAACUCGCCCUCAUGAAGAUGGAAUCCGUAGUAAUCGCAUUUCAAAACAGUGCGGUGAAUACGUCCCUGCUCCUUGUACACACCGCCCGUC
>AB084242
UGCUCAGUUACACGUGGACAACCUACCCUGAGGACGGGUAUAAACCCGGGAAACUGGGUAUAAUCCCCGAUAGUCCUCGGCUGCUGGAAUGCACCGAGGACGAAAGCUCCGGCGCCUUAGGAUGGGUCUGCGGCCUAUCAGGUAGUAGUGGGUGUAACGUACCUACUAGCCUACGACGGGUACGGGUUGUGAGAGCAAGAGCCCGGAGAUGGAUUCUGAGACACGAAUCCAGGCCCUACGGGGUGCAGCAGGCGCGAAAACUUUACAAUGCUGGCAACAGCGAUAAGGGGACCUCGAGUGCCAGGUUACAAAUCUGGCUGUCGAUGAUGCCUAAAAAGCAUUACAUAGCAAGGGCCGGGCAAGACCGGUGCCAGCCGCCGCGGUAACACCGGCGGCUCGAGUGGUAACCGUUAUUAUUGGGUCUAAAGGGUCUGUAGCCGGCCGGAUAAGUCUCUUGAGUAAAUCCAGCAGCCUAACUGUUGGGCUUUCAGGAGAUACUAUUCGGCUCGAGGCCGGGAGAGGUGAGAGGUACUUCAGGGGUAGGGGUGAAAUCUUGUAAUCCUUGAAGGACCACCAGUGGCGAAGGCGUCUCACCAGAACGGACCUGACGGCAAGGGACGAAAGCUAGGGGCACGAACCGGAUUAGAUACCCGGGUAGUCCUAGCCGUAAACGAUACUCGCUAGGUGUCGGCCACGGUGCGACCGUUGUCGGUGCCGUAGGGAAGCCGUGAAGCGAGCCACCUGGGAAGUACGGCCGCAAGGCUGAAACUUAAAGGAAUUGGCGGGGGAGCACCACAACGGGUGGAGCUUGCGGUUUAAUUGGAUUCAACGCCGGAAAUCUUACCCGGGAACCGACAGCGAUAUGAAGGCCAGGCUGAAGACUUUGCCGGAUUAGCUGAGAGGUGGUGCAUGGCCGUCGUCAGUUCGUACUGUGAAGCAUCCUGUUAAGUCAGGCAACGAGCGAGACCCACGCCCACAGUUGCCAGCGUACUCUCCGGAGUGACGGGUACACUGUGUGGGACCGCCGCUGCUAAAGCGGAGGAAGGAAUGGGCAACGGUAGGUCAGUAUGCCCCGAAUAUCCCGGGCUACACGCGAGCUACAAUGGUUGGUACAAUGGGUAUCUACCCCGAGAGGGGAUGGAAAUCUCCUAAAACCAAUCUCAGUCCGGAUUGAGGGCUGCAACUCGCCCUCAUGAAGCUGGAAUCCGUAGUAAUCGCGUUUCAACAGAACGCGGUGAAUACGUCCCUGCUCCUUGCACACACCGCCCGUCAAACCACCCGAGUAGGGUCUGAAUGAGAGCGCCUCCUGUGGAGGCGUC
>AB084244
AGUUACACGUGGAUAACCUGCCCUUGGGACCGGGAUAACCCCGGGAAACUGGGGAUAAUACCGGAUAACGCAUAUCUGCUGGAAUGCUUUAUGCGUAAAAUGGAUUUGUCUGCCCAAGGAUGGGUCUGCGGCCUAUCAGGUAGUAGUGGGUGUAAUGUACCUACUAGCCUACGACGGGUACGGGUUGUGAGAGCAAGAGCCCGGAGAUGGAUUCUGAGACAUGAAUCCAGGCCCUACGGGGCGCAGCAGGCGCGAAAACUUUACAAUGCGGGAAACCGUGAUAAGGGGACACCGAGUGCCAGCAUCAUAUGUUGGCUGUCCAGAUGUGUAAAAUACAUCUGUUAGCAAGGGCCGGGCAAGACCGGUGCCAGCCGCCGCGGUAACACCGGCGGCCCGAGUGGUGAUCGGUGAUUAUUGGGUCUAAAGGGUCCGUAGCCGGUUUGGUCAGUCCUCCGGGAAAUCUGACGGCUCAACCGUUAGGCUUUCGGUGGAUACUGCCAGACUUGGAACCGGGAGAGGUAAGAGGUACUACAGGGGUAGGAGUGAAAUCUUGUAAUCCCUGUGAGACCACCUGUGGCGAAGGCGUCUUACCAGAACGGGUUCGACGGUGAGGGACGAAAGCUGGGGGCACGAACCGGAUUAGAUACCCGGGUAGUCCCAGCCGUAAACGAUGCUCGCUAGGUGUCAGGCAUGGCGCGACCGUGUCUGGUGCCGCAGGGAAGCCGAGCCGUGAAGCGAGCCACCUGGGAAGUACGGCCGCAAGGCUGAAACUUAAAGGAAUUGGCGGGGGAGCACAACAACGGGUGGAGCCUUGCGGUUUAAUUGGACUCAACGCCGGACAACUCACCGGGGACGACAGCAAUAUGUAGGCCAGGCUAAAGACCUUGCCUGAAUCGCUGAGAGGAGGUGCAUGGCCGUCGCCAGUUCGUACUGUGAAGCAUCCUGUUAAGUCAGGCAACGAGCGAGACCCGUGCCCACUGUUACCAGCAUGUCCCUCCGGGACGAUGGGUACUCUGUGGGGACCGCCGAUGUUAAAUCGGAGGAAGGUGCGGGCUACGGUAGGUCAGUAUGCCCCGAAUUUCCCGGGCUACACGCGGGCUACAAUGAAUGGGACAAUGGGUCCCUACCCCGAGAGGGGUUGGUAAUCUCCCAAACCCAUCCGUAGUUCGGAUCGAGGGCUGUAACUCGCCCUCGUGAAGCUGGAAUCCGUAGUAAUCGCGUUUCAAUAUAGCGCGGUGAAUACGUCCCUGCUCCUUGCACACACCGCCCGUCAAACCACCCGAGUGAGGUAUGGGUGAGGGCACGAACUU
>AB092914
UUACUGCUAUCGAGGUUCGACUAAGCCUAUGCGAGUCGAAUGUAGCAAUACAUGGCGAACUGCUCAGUAACACGUGGACAACCUGCCCUUAGGUUGGGUAUAAACCCGGGAAACUGGGUAUAAUACCCGAUAGGUCUCGAUUGCUGGAAUGCAUCGAGAUUUAAAGCUCCGGCGCCUAAGGAUGGGUCUGCGGCCUAUCAGGUAGUAGUGGGUGUAGCGUACCUACUAGCCUACGACGGGUACGGGUUGUGAGAGCAAGAGCCCGGAGAUGGAUUCUGAGACACGAAUCCAGGCCCUACGGGGUGCAGCAGGCGCGAAAACUUUACAAUGCUGGCAACAGCGAUAAGGGAACCUCGAGUGCCAGGUUACAAAUCUGGCUGUCGAGAUGCCUAAAAAGCAUUUCAUAGCAAGGGCCGGGCAAGACCGGUGCCAGCCGCCGCGGUAACACCGGCGGCUCGAGUGGUAACCGUUAUUAUUGGGUCUAAAGGGUCUGUAGCCGGCCGGAUAAGUCUCUUGAGAAAUCUGGCAGCUUAACUGUCAGGCUUUCAGGAGAUACUGUCUGGCUCGAGGCCGGGAGAGGUGAGAGGUACUUCAGGGGUAGGGGUGAAAUCUUGUAAUCCUUGAAGGACCACCAGUGGCGAAGGCGUCUCACCAGAACGGACCUGACGGCAAGGGACGAAAGCUAGGGGCACGAACCGGAUUAGAUACCCGGGUAGUCCUAGCCGUAAACGAUACUCGCUAGGUGUCGGCCACGGUGCGACCGUUGUCGGUGCCGUAGGGAAGCCGUGAAGCGAGCCACCUGGGAAGUACGGCCGCAAGGCUGAAACUUAAAGGAAUUGGCGGGGGAGCACCACAACGGGUGGAGCUUGCGGUUUAAUUGGAUUCAACGCCGGAAAUCUUACCGGGACCGACAGCAAUAUGAAGGCCAGGCUGAAGACUUUGCCGGAUUAGCUGAGAGGUGGUGCAUGGCCGUCGUCAGUUCGUACUGUGAAGCAUCCUGUUAAGUCAGGCAACGAGCGAGACCCACGCCCACAGUUGCCAGCGUACUCUCUGGAGUGACGGGUACACUGUGGGGACCGCCGCUGCUAAAGCGGAGGAAGGAAUGGGCAACGGUAGGUCAGUAUGCCCCGAAUAUCCCGGGCUACACGCGAGCUACAAUGGUUGGUACAAUGGGUAUCUACCCCGAAAGGGGACGGGAAUCUCCUAAAACCAAUCUUAGUUCGGAUUGAGGGCUGCAACUCGCCCUCAUGAAGCUGGAAUCCGUAGUAAUCGCGUUUCAACAGAACGCGGUGAAUACGUCCCUGCUCCUUGCACACACCGCCCGUCAAACCACCCGAGUAGGGUCUGAAUGAGAGCGCUUUCUUUGGAGGCGUUCGAAUUUGGGCUUUGCAAGGGGGGUU
>AB092915
UUACUGCUAUCGGUGUUCGCCUAAGCCAUGCGAGUCAUAUGUAGCAAUACAUGGCGUACUGCUCAGUAACACGUGGAUAACCUGCCCUUGGGACCGGCAUAACCCCGGGAAACUGGGGAUAAUUCCGGAUAACGCAUAUUUGCUGGAAUGCUUUAUGCGUCAAAAGGAUUCGUCUGCCCAAGGAUGGGUCUGCGGCCUAUCAGGUAGUAGUGGGUGUAAUGUACCUACUAGCCAGCGACGGGUACGGGUUGUGAGAGCAAGAGCCCGGAGAUGGAUUCUGAGACAUGAAUCCAGGCCCUACGGGGCGCAGCAGGCGCGAAAACUUUACAAUGCGGGAAACCGUGAUAAGGGGACACCGAGUGCCAGCAUCAUAUGCUGGCUGUCCGGAUGUGUAAAAUACAUCCGUUAGCAAGGGCCGGGCAAGACCGGUGCCAGCCGCCGCGGUAACACCGGCGGCCCGAGUGGUGAUCGUGAUUAUUGGGUCUAAAGGGUCCGUAGCCGGUUUGGUCAGUCCUCCGGGAAAUCUGAUAGCUCAACUAUUAGGCUUUCGGGGGAUACUGCCAGACUUGGAACCGGGAGAGGUAAGAGGUACUACAGGGGUAGGAGUGAAAUCUUGUAAUCCCUGUGGGACCACCUGUGGCGAAGGCGUCUUACCAGAACGGGUUCGACGGUGAGGGACGAAAGCUGGGGGCACGAACCGGAUUAGAUACCCGGGUAGUCCCAGCCGUAAACGAUGCUCGCUAGGUGUCAGGCAUGGCGCGACCGUGUCUGGUGCCGCAGGGAAGCCGUGAAGCGAGCCACCUGGGAAGUACGGCCGCAAGGCUGAAACUUAAAGGAAUUGGCGGGGGAGCACAACAACGGGUGGAGCCUGCGGUUUAAUUGGACUCAACGCCGGACAACUCACCGGGGGCGACAGCAAUAUGUAGGCCAAGCUGAAGACUUUGCCUGAAUCGCUGAGAGGAGGUGCAUGGCCGUCGCCAGUUCGUACUGUGAAGCAUCCUGUUAAGUCAGGCAACGAGCGAGACCCGUGCCCACUGUUACCAGCAUGUCCUCCGGGACGAUGGGUACUCUGUGGGGACCGCCGAUGUUAAAUCGGAGGAAGGUGCGGGCCACGGUAGGUCAGUAUGCCCCGAAUCUCCCGGGCUACACGCGGGCUACAAUGGAUGGGACAAUGGGUCCCUCCCCUGAAAAGGGCUGGUAAUCUCACAAACCCAUUCGUAGUUCGGAUCGAGGGCUGUAACUCGCCCUCGUGAAGCUGGAAUCCGUAGUAAUCGCGUUUCAAUAUAGCGCGGUGAAUACGUCCCUGCUCCUUGCACACACCGCCCGUCAAACCACCCGAGUGAGGUAUGGGUGAGGGCACGGACUCUGUGCCGUGUUCGAACCUGUGCUUUGCAAGGGGGGUU
>AB092917
CCACUGCUAUCGGGGUGUUGACUAAGCCAUGCGAGUCGAGAGGUGUAAGACCUCGGCGUACUGCUCAGUAACACGUGGACAAUCUGCCCUGAAGUGGAGGAUAAUCCCGGGAAACUGGGGGUAAUACUCCAUAGUUCGUGCUGACUGGAAUGUUAUGCGAACGAAAGAUCCGUCGCUUCAGGAUGAGUCUGCGGCCGAUUAGGUAGUUGUUGGGGUAACGGCCCAACAAGCCUGUCAUCGGUACGGGUUGUGGGAGCAAGAGCCCGGAGAUGGAUUCUGAGACACGAAUCCAGGCCCUACGGGGCGCAGCAGGCGCGAAAACUUUACCAUGCGGGCAACCGUGAUAAGGAAACCCCGAGUGCCAGCACAGGCUGGCUGUCCGCCAGUGUAAAUAACUGGUGAAGAAAGGGCCGGGCAAGACCGGUGCCAGCCGCCGCGGUAAUACCGGCGGCUCGAGUGGUGGCCACUAUUACUGGGCUUAAAGGGUCCGUAGCUUGAUAUGCAAGUCUCUUGAGAAAUCCGCCAGCUUAACUGGUGGGCGUUCAGGGGAAACUGCAUUUCUAGGGACCGGGAGAGGUGAGAGGUACUGCCGGGGUAGGAGUGAAAUCCUGUAAUCCCGGUGGGACCACCUAUGGCGAAGGCAUCUCACCAGAACGGGUCCGACAGUGAGGGACGAAAGCUGGGGGAGCAAACCGGAUUAGAUACCCGGGUAGUCCCAGCUGUAAACGAUGCGCGUUAGGUGUGUCAGUGACCACGUGUCACUGAGGUGCCGAAGGGAAACCGUGAAACGCGCCGCCUGGGGAGUACGGUCGCAAGGCUGAAACUUAAAGGAAUUGGCGGGGGAGCACCACAACGGGUGGAGCCUGCGGUUUAAUCGGACUCAACGCCGGAAAUCUCACCGGAUAAGACAGCUGAAUGAUAGUCGGGAUGAAGACUCUACUUGACUAGCUGAGAGGAGGUGCAUGGCCGUCGUCAGUUCGUACUGUGAAGCAUCCUGUUUAGUCAGGCAACGAGCGAGACCCACGCGAGCAGUUGCCAGCUUGACCUUCGGGUUGAUGGGGACACUGCUCGGACCGCCUCUGCUAAAGGGGAGGAAGGAAUGGGCAACGGUAGGUCAGCAUGCCCCGAAUUAUCCGGGUACACGCGGGCUACAAUGGAUAGGACAAUGGGUUUCUACACCGAGAGGUGAUGACAAUCUCCUAAACCUAUCCGAAGUUCGGAUUGCGGGUUGUAACUCACCCGCAUGAAGCUGGAAUCCGUAGUAAUCGCGUUUCAACAUAGCGCGGUGAAUAUGUCCCUGCUCCUUGCACACACCGCCCGUCAAACCACCCGAGUGAGGUCUUGAUGAGGAUGUAUCUCUGAUAUGUUCGAAUCUGGGUUUUGCAAGGGGGGUU
>AB095158
GGCCACUGCUAUUGGGGUUCGACUAAGCCAUGCGAGUCUAUGGACUUCGGUCCAUGGCGGACGGCUCAGUAACACGUGGCUAACCUACCCUCAGGUGGGGGAUAACCUUGGGAAACUGAGGAUAAUACCCCAUAGGGGAAGAGGUCUGGAAUGAUCCUUCCCUGAAAGGACAUCCGCCUGAGGAUGGGGCUGCGUCCGAUUAGGUAGUUGGUGGGGUAAUGGCCCACCAAGCCUACGAUCGGUACGGGCCUUGAGAGAGGAAGCCCGGAGAUGGGGACUGAGACACGGCCCCAGGCCCUACGGGGCGCAGCAGGCGCGAAACCUCCACAAUGCACGAAAGUGCGAUGGGGGGACCCCAAGUGCCUAUGCACAGCAUAGGCUUUUCCCAAGUGUAAACAGCUUGGGGAAUAAGGGCUGGGCAAGUCCGGUGCCAGCAGCCGCGGUAACACCGGCGGCCCGAGUGGUGGCCACUCUUAUUGGGCCUAAAGCGUCCGUAGCCGGUCCAGUAAGUCCCUGUUUAAAUCCUACGGCUUAACUGUAGGGCUGGCAGGGAUACUGCUGGACUUGGGACCGGGAGAGGACGAGGGUACUCCAGGGGUAGCGGUGAAAUGCGUUGAUCCCUGGAGGACCACCUAUGGCGAAGGCACUCGUCUGGAACGGGUCCGACGGUGAGGGACGAAAGCCAGGGGCGCGAACCGGAUUAGAUACCCGGGUAGUCCUGGCCGUAAACUCUGCGGACUAGGUGCCACCUGGGCCUUGGGCCCAGGUGGUGCCGAAGGGAAGCCAUUAAGUCCGCCGCCUGGGGAGUACGGUCGCAAGACUGAAACUUAAAGGAAUUGGCGGGGGAGCACCACAACGGGUGGAGCCUGCGGUUUAAUUGGAUUCAACGCCGGGCAUCUCACCAGGGGCGACAGCAUGAUGACGGUCAGGUUGACGACCUUACCUGAAGCGCUGAGAGGUGGUGCAUGGCCAUCGUCAGCUCGUACCGCGAGGCGUCCUGUUAAGUCAGGUAACGAGCGAGACCCGUGCCCUAUGUUGCGACUUCUUCCUCCGGGGAGAAGGCACUCAUAGGGGACCGCUGGUGUUAAACCAGAGGAAGGAGCGGGCAACGAUAGGUCCGCAUGCCCGAAUCCCUGGGCUACACGCGGGCUACAAUGGUUGGGACAAUGGG
>AB095159
GGCCACUGCUAUCGGGGUCCGAGUAAGCCAUGCGAGUCAAGGGGCUCCCUUCGGGAAGCACCGGCGCACGGCUCAGUAACACGUGGCUAACCUACCCUCGGGUGGGGGAUAACCUCGGGAAACUGAGGCUAAUCCCCCAUAGGGGAGGAGGUCUGGAAUGAUCCCUCCCCGAAAGGCAUUAUGCCGCCCGAGGAUGGGGCUGCGGCGGAUUAGGUAGUUGGUGGGGUAACGGCCCACCAAGCCUACGAUCCGUACGGGCCCUGAGAGGGGGAGCCCGGAGAUGGACACUGAGACACGGGUCCAGGCCCUACGGGGCGCAGCAGGCGCGAAACCUCCGCAAUGCGCGAAAGCGCGACGGGGGGACCCCGAGUGCCCACGCUCUGCGUGGGCUUUUCCGGAGUGUAAACAGCUCCGGGAAUAAGGGCUGGGCAAGUCCGGUGCCAGCAGCCGCGGUAAUACCGGCGGCCCGAGUGGUGGCCACUGUUAUUGGGCCUAAAGCGUCCGUAGCCGGCCCGGUAAGUCUCUGCUUAAAUCCUGCGGCUCAACCGCAGGGCUGGCAGAGAUACUGCCGGGCUUGGGACCGGGAGGGGCCGGGGGUACCCCAGGGGUAGCGGUGAAAUGCGUUGAUCCCUGGGGGACCACCUGUGGCGAAGGCGCCCGGCUGGAACGGGUCCGACGGUGAGGGACGAAGGCCGGGGGAGCAAACCGGAUUAGAUACCCGGGUAGUCCCGGCUGUAAACUCUGCGGACUAGGUGUCGCGUCGGCUUCGGGCCGACGCGGUGCCGAAGGGAAGCCGUUAAGUCCGCCGCCUGGGGAGUACGGUCGCAAGACUGAAACUUAAAGGAAUUGGCGGGGGAGCACUACAACGGGUGGAGCCUGCGGUUUAAUUGGAUUCAACGCCGGGCAUCUUACCAGGGGCGACGGCAGGAUGAAGGCCAGGUUGACGACCUUGCCAGACGCGCCGAGAGGUGGUGCAUGGCCGUCGUCAGCUCGUACCGUGAGGCGUCCUGUUAAGUCAGGUAACGAGCGAGACCCGUGCCCCAUGUUGCUACCUCCUCCUCCGGGAGGAGGGCACUCAUGGGGGACCGCCGGCGCUAAGCCGGAGGAAGGUGCGGGCAACGACAGGUCCGCAUGCCCGAAUCCCCUGGGCUACACGCGGGC
>AB095160
GAGCCAUUCUAUUGGGUCCGACUAAGCCAUGCGAGUCUAUGGCUUUUGCCCAUGGCGGACGGCUCAGUAACACGUGGCUAACCUACCCUCGGGUGGGGGAUAACCUCGGGAAACUGAGGAUAAUCCCCCAUAGGGGAAGAGGUCUGGAAUGAUUCUUCCCCGAAAGCAUAUGCGCCCGAGGAUGGGGCUGCGGCCGAUUAGGUAGUUGGUGGGGUAACGGCCCACCAAGCCUACGAUCGGUACGGGCCCUGAGAGGGGGAGCCCGGAGAUGGGGACUGAGACACGGCCCCAGGCCCUACGGGGCGCAGCAGGCGCGAAACCUCCGCAAUGCGCGAAAGCGCGACGGGGGGACCCCAAGUGCCCAUGCACUGCAUGGGCUUUUCCGGAGUGUAAACAGCUCCGGGAAUAAGGGCUGGGCAAGUCCGGUGCCAGCAGCCGCGGUAAUACCGGCAGCCCAAGUGGUGGCCACUUUUAUUGGGCCUAAAGCGUCCGUAGCCGGCCCAGUAAGUCCCUGCUUAAAUCCUACGGCUUAACCGUAGGACUGGCAGGGAUACUGCUGGGCUUGGGACCGGGAGAGGGCAGGGGUACUCCGGGGGUAGCGGUGAAAUGUGUUGAUCCCCGGAGGACCACCUAUGGCGAAGGCACCUGCCUGGAACGGGUCCGACGGUGAGGGACGAAAGCCAGGGGAGCGAACCGGAUUAGAUACCCGGGUAGUCCUGGCCGUAAACGCUGCGGACUAGGUGUCGGGUAGGCCUUGUGCCUACCCGGUGCCGAAGGGAAGCCGUUAAGUCCGCCGCCUGGGGAGUACGGUCGCAAGACUGAAACUUAAAGGAAUUGGCGGGGGAGCACUACAACGGGUGGAGCCUGCGGUUUAAUUGGAUUCAACGCCGGGCAUCUUACCAGGGGCGACGGCAGGAUGAAGGCCAGUUGACGACCUUGCCAGACGCGCCGAGAGGUGGUGCAUGGCC
>AB095161
GGCCACUGCUAUCGGGGUCCGACUAAGCCAUGCGAGUCAAGGGGCUCCCUUCGGGGAGCACCGGCGCACGGCUCAGUAACACGUGGCUAACCUACCCUCGGGUGGGGGAUAACCUCGGGAAACUGAGGCUAAUCCCCCAUAGGGGAGGAGGUCUGGAAUGAUCCCUCCCCGAAAGGCGUUAUGCCGCCCGAGGAUGGGGCUGCGGCGGAUUAGGUAGUUGGUGGGGUAACGGCCCACCAAGCGUACGAUCCGUACGGGCCCUGAGAGGGGGAGCCCGGAGAUGGACACUGAGACACGGGUCCAGGCCCUACGGGGCGCAGCAGGCGCGAAACCUCCGCAAUGCGCGAAAGCGCGACGGGGGGACCCCGAGUGCCCACGCUCUGCGUGGGCUUUUCCGGAGUGUAAACAGCUCCGGGAAUAAGGGCUGGGCAAGUCCGGUGCCAGCAGCCGCGGUAAUACCGGCGGCCCAAGUGGUGGCCACUGUUAUUGGGCCUAAAGCGUCCGUAGCCGGCCCGGUAAGUCUCUGCUUAAAUCCUGCGGCUCAACCGCAGGGCUGGCAGAGAUACUGCCGGGCUUGGGACCGGGAGAGGCCGGGGGUACCCCAGGGGUAGCGGUGAAAUGCGUUGAUCCCUGGGGGACCACCUGUGGCGAAGGCGCCCGGCUGGAACGGGUCCGACGGUGAGGGACGAAGGCCGGGGGAGCAAACCGGAUUAGAUACCCGGGUAGUCCCGGCUGUAAACUCUGCGGACUAGGUGUCGCGUCGGCUUCGGGCCGACGCGGUGCCGAAGGGAAGCCGUUAAGUCCGCCGCCUGGGGAGUACGGUCGCAAGACUGAAACUUAAAGGAAUUGGCGGGGGAGCACUACAACGGGUGGAGCCUGCGGUUUAAUUGGAUUCAACGCCGGGCAUCUUACCAGGGGCGACGGCAGGAUGAAGGCCAGGUUGACGACCUUGCCAGACGCGCCGAGAGGUGGUGCAUGGCCGUCGUCAGCUCGUACCGUGAGGCGUCCUGUUAAGUCAGGUAACGAGCGAGACCCGUGCCCCAUGUUGCUACCUCCUCCUCCGGGAGGGGGGCACUCAUGGGGGACCGCCGGCGCUAAGCCGGAGGAAAGUGCGGGCAACGACAGGUCCGCAUGCCCGAA
>AB095162
GGCCACUGCUAUCGGGGUCCGAAUAAGCCAUGCGAGUCAUGGGGUCCUUCGGGGACACCGGCGAACGGCUCAGUAACACGUGGCUAACCUACCCUCGGGUGGGGGAUAACCUCGGGAAACUGAGGCUAAUCCCCCAUAGGGGAGGAGGUCUGGAACGAUCCCUCCCCGAAAGGCCUCGCGCCGCCCGAGGAUGGGGCCGCGGCGGAUUAGGUAGUUGGUGGGGUAACGGCCCACCAAGCCUACGAUCCGUACGGGCCCUGAGAGGGGGAGCCCGGAGAUGGACACUGAGACACGGGUCCAGGCCCUACGGGGCGCAGCAGGCGCGAAACCUCCGCAAUGCGCGAAAGCGUGACGGGGGGACCCCGAGUGCCCUGCCUCUGGUAGGGCUUUUCCGGAGUGUAAACAGCUCCGGGAAUAAGGGCUGGGCAAGUCCGGUGCCAGCAGCCGCGGUAAUACCGGCGGCCCAAGUGGUGGCCACUGUUAUUGGGCCUAAAGCGUCCGUAGCCGGCCCAGUAAGUCCCUGCUUAAAUCCCGCGGCUUAACCGCGGGGCUGGCGGGGAUACUGCUGGGCUUGGGACCGGGAGAGGCCGGGGGUACUCCAGGGGUAGCGGUGAAAUGCGUUGAUCCCUGGAGGACCACCUGUGGCGAAGGCGCCCGGCUGGAACGGGUCCGACGGUGAGGGACGAAGGCCGGGGGAGCAAACCGGAUUAGAUACCCGGGUAGUCCCGGCUGUAAACUCUGCGGACUAGGUAUUGCGUGCCCUUCGGGGGCACGCAGUGCCGAAGGGAAGCCGUUAAGUCCGCCGCCUGGGGAGUACGGUCGCAAGACUGAAACUUAAAGGAAUUGGCGGGGGAGCACUACAACGGGUGGAGCCUGCGGUUUAAUUGGAUUCAACGCCGGGAAUCUCACCAGGGGCGACGGCAGGAUGAAGGCCAGGUUGACGACCUUGCCAGACGCGCCGAGAGGUGGUGCAUGGCCGUCGUCAGCUCGUACCGUGAGGCGUCCUGUUAAGUCAGGUAACGAGCGAGACCCGUGCCCCAUGUUGCUACCUUCCCCU
>AB095163
GGCCACUGCUAUCGGGGUCCGACUAAGCCAUGCGAGUCAUGGGGUCCCUUCGGGGACACCGGCGAACGGCUCAGUAACACGUGGCUAACCUACCCUCGGGUGGGGGAUAACCUCGGGAAACUGAGGCUAAUCCCCCAUAGGGGAGGAGGUCUGGAACGAUCCCUCCCCGAAAGGCCUCGCGCCGCCCGAGGAUGGGGCCGCGGCGGAUUAGGUAGUUGGUGGGGUAACGGCCCACCAAGCCUACGAUCCGUACGGGCCCUGAGAGGGGGAGCCCGGAGAUGGACACUGAGACACGGGUCCAGGCCCUACGGGGCGCAGCAGGCGCGAAACCUCCGCAAUGCGCGAAAGCGUGACGGGGGGACCCCGAGUGCCCUGCCUCUGGUAGGGCUUUUCCGGAGUGUAAACAGCUCCGGGAAUAAGGGCUGGGCAAGUCCGGUGCCAGCAGCCGCGGUAAUACCGGCGGCCCAAGUGGUGGCCACUGUUAUUGGGCCUAAAGCGUCCGUAGCCGGCCCAGUAAGUCCCUGCUUAAAUCCCGCGGCUUAACCGCGGGGCUGGCGGGGAUACUGCUGGGCUUGGGACCGGGAGAGGCCGGGGGUACUCCAGGGGUAGCGGUGAAAUGCGUUGAUCCCUGGAGGACCACCUGUGGCGAAGGCGCCCGGCUGGAACGGGUCCGACGGUGAGGGACGAAGGCCGGGGGAGCAAACCGGAUUAGAUACCCGGGUAGUCCCGGCUGUAAACUCUGCGGACUAGGUAUUGCGUGCCCUUCGGGGGCACGCAGUGCCGAAGGGAAGCCGUUAAGUCCGCCGCCUGGGGAGUACGGUCGCAAGACUGAAACUUAAAGGAAUUGGCGGGGGAGCACUACAACGGGUGGAGCCUGCGGUUUAAUUGGAUUCAACGCCGGGAAUCUCACCAGGGGCGACGGCAGGAUGAAGGCCAGGUUGACGACCUUGCCAGACGCGCCGAGAGGUGGUGCAUGGCCGUCGUCAGCUCGUACCGUGAGGCGUCCUGUUAAGUCAGGUAACGAGCGAGACCCGUGCCCCAUGUUGCUACCUUCCCCUCCGGGGGAAGGGCACUCAUGGGGGACCGCCGCCGAAAAGGCGGAGGAAGGUGCGGGCAACGACAGGUCCGCA
>AB095166
GGCCACUGCUAUCGGGGUCCGACUAAGCCAUGCGAGUCAUGGGGUCCCUUCGGGGACACCGGCGAACGGCUCAGUAACACGUGGCUAACCUACCCUCGGGUGGGGGAUAACCUCGGGAAACUGAGGCUAAUCCCCCAUAGGGGAGGAGGUCUGGAACGAUCCCUCCCCGAAAGGCCUCGCGCCGCCCGAGGAUGGGGCCGCGGCGGAUUAGGUAGUUGGUGGGGUAACGGCCCACCAAGCCUACGAUCCGUACGGGCCCUGAGAGGGGGAGCCCGGAGAUGGACACUGAGACACGGGUCCAGGCCCUACGGGGCGCAGCAGGCGCGAAACCUCCGCAAUGCGCGAAAGCGUGACGGGGGGACCCCGAGUGCCCUGCCUCUGGUAGGGCUUUUCCGGAGUGUAAACAGCUCCGGGAAUAAGGGCUGGGCAAGUCCGGUGCCAGCAGCCGCGGUAAUACCGGCGGCCCAAGUGGUGGCCACUGUUAUUGGGCCUAAAGCGUCCGUAGCCGGCCCAGUAAGUCCCUGCUUAAAUCCCGCGGCUUAACCGCGGGACUGGCGGGGAUACUGCUGGGCUUGGGACCGGGAGAGGCCGGGGGUACUCCAGGGGUAGCGGUGAAAUGCGUUGAUCCCUGGAGGACCACCUGUGGCGAAGGCGCCCGGCUGGAACGGGUCCGACGGUGAGGGACGAAGGCCGGGGGAGCAAACCGGAUUAGAUACCCGGGUAGUCCCGGCUGUAAACUCUGCGGACUAGGUAUUGCGUGCCCUUCGGGGGCACGCAGUGCCGAAGGGAAGCCGUUAAGUCCGCCGCCUGGGGAGUACGGUCGCAAGACUGAAACUUAAAGGAAUUGGCGGGGGAGCACUACAACGGGUGGAGCCUGCGGUUUAAUUGGAUUCAACGCCGGGAAUCUCACCAGGGGCGACGGCAGGAUGAAGGCCAGGUUGACGACCUUGCCAGACGCGCCGAGAGGUGGUGCAUGGCCGUCGUCAGCUCGUACCGUGAGGCGUCCUGUUAAGUCAGGUAACGAGCGAGACCCGUGCCCCAUGUUGCUACCUUCCCCUCCGGGGGAAAGGCACUCAUGGG
>AB095167
GGCCACUGCUAUUGGGGUCCGACUAAGCCAUGCGAGUCUAUGGGCUUUUGCCCAUGGCGGACGGCUCAGUAACACGUGGCUAACCUACCCUCGGGUGGGGGAUAACCUCGGGAAACUGAGGAUAAUCCCCCAUAGGGGAAGAGGUCUGGAAUGAUUCUUCCCCGAAAGCAUAUGCGCCCGAGGAUGGGGCUGCGGCCGAUUAGGUAGUUGGUGGGGUAACGGCCCACCAAGCCUACGAUCGGUACGGGCCCUGAGAGGGGGAGCCCGGAGAUGGGGACUGAGACACGGCCCCAGGCCCUACGGGGCGCAGCAGGCGCGAAACCUCCGCAAUGCGCGAAAGCGCGACGGGGGGACCCCAAGUGCCCAUGCACUGCAUGGGCUUUUCCGGAGUGUAAACAGCUCCGGGAAUAAGGGCUGGGCAAGUCCGGUGCCAGCAGCCGCGGUAAUACCGGCAGCCCAAGUGGUGGCCACUUUUAUUGGGCCUAAAGCGUCCGUAGCCGGCCCAGUAAGUCCCUGCUUAAAUCCUACGGCUUAACCGUAGGACUGGCAGGGAUACUGCUGGGCUUGGGACCGGGAGAGGGCAGGGGUACUCCGGGGGUAGCGGUGAAAUGUGUUGAUCCCCGGAGGACCACCUAUGGCGAAGGCACCUGCCUGGAACGGGUCCGACGGUGAGGGACGAAAGCCAGGGGAGCGAACCGGAUUAGAUACCCGGGUAGUCCUGGCCGUAAACGCUGCGGACUAGGUGUCGGGUAGGCCUUGUGCCUACCCGGUGCCGAAGGGAAGCCGUUAAGUCCGCCGCCUGGGGAGUACGGUCGCAAGACUGAAACUUAAAGGAAUUGGCGGGGGAGCACUACAACGGGUGGAGCCUGCGGUUUAAUUGGAUUCAACGCCGGGCAUCUUACCAGGGGCGACGGCAGGAUGAAGGCCAGGUUGACGACCUUGCCAGACGCGCCGAGAGGUGGUGCAUGGCCGUCGUCAGCUCGUACCGUGAGGCGUCCUGUUAAGUCAGGUAACGAGCGAGACCCGCGCCCCAUGUUGCCAUCCUUCCCUCUGGGGGAGAGGCACUCAUGGGGGACCGCUGGCGCUAAGCCAGAGGAAGGAGCGGGCAACGACAGGUCCGCAUGCCCCGAAUCCCUGGGCUACACGCGGGCUACAAUGGCUGGGACAUGGG
>AB100884
GAUCCUGCCGGAGGCCACUGCUAUUGGGGUCCGACUAAGCCAUGCGAGUCUAUGGGCUUUUGCCCAUGGCGGACGGCUCAGUAACACGUGGCUAACCUACCCUCGGGUGGGGGAUAACCUCGGGAAACUGAGGAUAAUCCCCCAUAGGGGAAGAGGUCUGGAAUGAUUCUUCCCCGAAAGCAUAUGCGCCCGAGGAUGGGGCUGCGGCCGAUUAGGUAGUUGGUGGGGUAACGGCCCACCAAGCCUACGAUCGGUACGGGCCCUGAGAGGGGGAGCCCGGAGAUGGGGACUGAGACACGGCCCCAGGCCCUACGGGGCGCAGCAGGCGCGAAACCUCCGCAAUGCGCGAAAGCGCGACGGGGGGACCCCAAGUGCCCAUGCACUGCAUGGGCUUUUCCGGAGUGUAAACAGCUCCGGGAAUAAGGGCUGGGCAAGUCCGGUGCCAGCAGCCGCGGUAAUACCGGCAGCCCAAGUGGUGGCCACUUUUAUUGGGCCUAAAGCGUCCGUAGCCGGCCCAGUAAGUCCCUGCUUAAAUCCUACGGCUUAACCGUAGGACUGGCAGGGAUACUGCUGGGCUUGGGACCGGGAGAGGGCAGGGGUACUCCGGGGGUAGCGGUGAAAUGUGUUGAUCCCCGGAGGACCACCUAUGGCGAAGGCACCUGCCUGGAACGGGUCCGACGGUGAGGGACGAAAGCCAGGGGAGCGAACCGGAUUAGAUACCCGGGUAGUCCUGGCCGUAAACGCUGCGGACUAGGUGUCGGGUAGGCCUUGUGCCUACCCGGUGCCGAAGGGAAGCCGUUAAGUCCGCCGCCUGGGGAGUACGGUCGCAAGACUGAAACUUAAAGGAAUUGGCGGGGGAGCACUACAACGGGUGGAGCCUGCGGUUUAAUUGGAUUCAACGCCGGGCAUCUUACCAGGGGCGACGGCAGGAUGAAGGCCAGGUUGACGACCUUGCCAGACGCGCCGAGAGGUGGUGCAUGGCCGUCGUCAGCUCGUACCGUGAGGCGUCCUGUUAAGUCAGGUAACGAGCGAGACCCGCGCCCCAUGUUGCCAUCCUUCCCUCUGGGGGAGAGGCACUCAUGGGGGACCGCUGGCGCUAAGCCAGAGGAAGGAGCGGGCAACGACAGGUCCGCAUGCCCCGAAUCCCCUGGGCUACACGCGGGCUACAAUGGCUGGGACAAUGGGAUGCAACCCCGAAAGGGGGAGCAAAUCCCCUAAACCCAGCCGUAGUUCGGAUCGUGGGCUGUAACUCGCCCACGUGAAGCUGGAAUCCGUAGUAAUCGCGCCUCAUCAUGGCGCGGUGAAUGCGUCCCUGCUCCUUUGCACACACCGCCCGUCACGCCACCCCGAGUUGGGGUUUUAAGGGUGAGGACC
>AB111029
CGGAUCCGCGGCCGCUGCAGAUCUGGUCGAUUCUGCCAGAGGCCGCUGCUAUCCGGCUGGGACUAAGCCAUGCGAGUCGAGGGGCUUGUAUCCCUUCGGGGAUGCAAGCACCGGCGGACGGCUCAGUAACACGUGGACAACCUGCCCUCGGGUGGGGGAUAACCCCGGGAAACUGGGGCUAAUCCCCCAUAGGUGAUGGGUGCUGGAAUGCCCCAUCACCGAAAGCGCUCAGCGCCCGAGGAUGGGUCUGCGGCGGAUUAGGUAGUUGGCGGGGUAACGGCCCGCCAAGCCGAAGAUCCGUACGGGCCAUGAGAGUGGGAGCCCGGAGAUGGACCCUGAGACACGGGUCCAGGCCUUACGGGGCGCAGCAGGCGCGAAACCUCCGCAAUGCGGGAAACCGCGACGGGGCUAGCCGGAGUGCCGAUGCCUCGCAUCGGCUGUCGGGGAGCCUAAAAAGCUCCCCACAGCAAGGGCCGGGCAAGGCCGGUGGCAGCCGCCGCGGUAAUACCGGCGGCCCGAGUGGCGGCCACUAUUAUUGGGCCUAAAGCGUCCGUAGCCGGUCUGGCAAGUCCCCCGGGAAAUCUGGCGGCUUAACCGUCAGGCUUCCGGGGGAUACUGCCAGACUAGGGACCGGGAGAGGCCGGGGGUAUUCCCGGGGUAGGGGUGAAAUCCUGUAAUCCCGGGAGGACCACCUGUGGCGAAGGCGCCCGGCUGGAACGGGUCCGACGGUGAGGGACGAAGGCCUGGGGAGCGAACCGGAUUAGAUACCCGGGUAGUCCAGGCUGUAAACGAUGCGGGCUAGGUGUCGCGACAGCCACGAGCUGUCGCGGUGCCGGAGGGAAGCCGUUAAGCCCGCCGCCUGGGAAGUACGGCCGCAAGGCUGAAACUUAAAGGAAUUGGCGGGGGAGCACUACAACGGGUGGAGCCUGCGGUUUAAUUGGAUUCAACGCCGGGAAGCUUACCGGGGGAGACAGCGGAAUGAAGGUCGGGCUGAAGACCCUACCAGACUAGCUGAGAGGUGGUGCAUGGCCGCCGUCAGUUCGUACUGUGAAGCAUCCUGUUAAGUCAGGCAACGAGCGAGACCCGCGCCCCCAGUUGCCAGCGGAUCCCUUCGGGGAUGCCGGGCACACUGGGGGGACUGCCGGCGCUAAGCCGGAGGAAGGUGCGGGCAACGGCAGGUCCGUAUGCCCCGAAUCCCCCGGGCUACACGCGGGCUACAAUGGCCGGGACAAUGGGUACCGACCCCGAAAGGGGCAGGUAAUCUCCUAAACCCGGUCUAACCUGGGAUCGAGGGCUGCAACUCGCCCUCGUGAACCUGGAAUCCGUAGUAAUCGCGCCUCAAAAUGGCGCGGUGAAUACGUCCCUGCUCCUUGCACACACCGCCCGUC
>AB111488
GCGGAUCCGCGGCCGCUGCAGAUCUGGUUGAUCCUGCCAGAGGCCGCUGCUAUCCGGCUGGGACUAAGCCAUGCGAGUCGAGGGGCUUGUAUCCCUUCGGGGAUGCAAGCACCGGCGGACGGCUCAGUAACACGUGGACAACCUGCCCUCGGGUGGGGGAUAACCCCGGGAAACUGGGGCUAAUCCCCCAUAGGUGAUGGGUGCUGGAAUGCCCCAUCACCGAAAGCGCUCAGCGCCCGAGGAUGGGUCUGCGGCGGAUUAGGUAGUUGGCGGGGUAACGGCCCGCCAAGCCGAAGAUCCGUACGGGCCAUGAGAGUGGGAGCCCGGAGAUGGACCCUGAGACACGGGUCCAGGCCUUACGGGGCGCAGCAGGCGCGAAACCUCCGCAAUGCGGGAAACCGCGACGGGGCUAGCCGGAGUGCCGAUGCCUCGCAUCGGCUGUCGGGGAGCCUAAAAAGCUCCCCACAGCAAGGGCCGGGCAAGGCCGGUGGCAGCCGCCGCGGUAAUACCGGCGGCCCGAGUGGCGGCCACUAUUAUUGGGCCUAAAGCGUCCGUAGCCGGUCUGGCAAGUCCCCCGGGAAAUCUGGCGGCUUAACCGUCAGGCUUCCGGGGGAUACUGCCAGACUAGGGACCGGGAGAGGCCGGGGGUAUUCCCGGGGUAGGGGUGAAAUCCUGUAAUCCCGGGAGGACCACCUGUGGCGAAGGCGCCCGGCUGGAACGGGUCCGACGGUGAGGGACGAAGGCCUGGGGAGCGAACCGGAUUAGAUACCCGGGUAGUCCAGGCUGUAAACGAUGCGGGCUAGGUGUCGCGACAGCCACGAGCUGUCGCGGUGCCGGAGGGAAGCCGUUAAGCCCGCCGCCUGGGAAGUACGGCCGCAAGGCUGAAACUUAAAGGAAUUGGCGGGGGAGCACUACAACGGGUGGAGCCUGCGGUUUAAUUGGAUUCAACGCCGGGAAGCUUACCGGGGGAGACAGCGGAAUGAAGGUCGGGCUGAAGACCCUACCAGACUAGCUGAGAGGUGGUGCAUGGCCGCCGUCAGUUCGUACUGUGAAGCAUCCUGUUAAGUCAGGCAACGAGCGAGACCCGCGCCCCCAGUUGCCAGCGGAUCCCUUCGGGGAUGCCGGGCACACUGGGGGGACUGCCGGCGCUAAGCCGGAGGAAGGUGCGGGCAACGGCAGGUCCGUAUGCCCCGAAUCCCCCGGGCUACACGCGGGCUACAAUGGCCGGGACAAUGGGUACCGACCCCGAAAGGGGCAGGUAAUCCCCUAAACCCGGUCUAACCUGGGAUCGAGGGCUGCAACUCGCCCUCGUGAACCUGGAAUCCGUAGUAAUCGCGCCUCAAAAUGGCGCGGUGAAUACGUCCCUGCUCCUUGUACACACCGCCCGUC
>AB114301
UCACUGCUAUCGGGGUUCGAUUAAGCCAUGCGAGUCGAGAGGGUUCGGCCCUCGGCGUACUGCUCAGUAACACGUGGAUAACCUGCCCUAAGGAAGGGGAUAACCUCGGGAAACUGAGGAUAAUACCCUAUAGGAUACCGAUGCUGGAAUGCCCGGUAUCCCAAAGCUCCGGCGCCUUAGGAUGGAUCUGCGGCCGAUUAGGUCGUUGUUGGGGUAACGGCCCAACAAGCCGAUAAUCGGUACGGGUUGUGGGAGCAAGAGCCCGGAGUUGGAUUCUGAGACACGAAUCCAGGCCCUACGGGGCGCAGCAGGCGCGAAACCUUUACAAUGCGGGCAACCGUGAUAAGGGAACCUCGAGUGCCUGUAAACGCAGGCUGUUCAGGUGUUUAAAACGCACCUGGAGAAAGGGCCGGGCAAGACCGGUGCCAGCCGCCGCGGUAAUACCGGCGGCUCGAGUGGUGGCCACUUUUAUUGGGCUUAAAGCGUUCGUAGCUGGGUUGUUAAGUCUCUUGGGAAAUCUGGCAGCUUUUCUGUCAGGCGUCUAAGAGAUACUGGCAAUCUAGGAACCGGGAGAGGUGAGGGGUACUUCGGGGGUAGGAGUGAAAUCCUGUAAUCCUCGAGGGACCACCUGUGGCGAAGGCGCCUCACCAGAACGGCUUCGACAGUGAGGGACGAAAGCUGGGGGAGCAAACCGGAUUAGAUACCCGGGUAGUCCCAGCCGUAAACGAUGCGCGUUAGGUGUGUCGAUGACCACGAGUCAUCGAGGUGCCGAAGGGAAACCGUGAAACGCGCCGCCUGGGAAGUACGGUCGCAAGGCUGAAACUUAAAGGAAUUGGCGGGGGAGCACCACAACAGGUGGAGCCUGCGGUUUAAUUGGACUCAACGCCGGGAAGCUCACCGGAUAGGACAGCAGAAUGAUUGCCGGGCUGAAGACUCUGCAUGACUAGCUGAGAGGAGGUGCAUGGCCGUCGUCAGUUCGUACUGUGAAGCAUCCUGUUAAGUCAGGCAACGAGCGAGACCCACGCCAACAGUUGCCAGCACGAUCCCCGGAUCGGUGGGGACACUGUUGGGACCGCCUCUGCUAAAGAGGAGGAAGGAAUGGGCAACGGUAGGUCAGCAUGCCCCGAAUUAUCCGGGCUACACGCGGGCUACAAUGGGCAGGACAAUGGGUAUCGACGCCGAAAGGCGAAGGCAAUCUCCUAAACCUGUCCGUAGUUCGGAUUGUGGGCUGUAACUCGCCCACAUGAAGCUGGAAUCUGUAGUAAUCGCGUUUCAAAAUAGCGCGGUGAAUAUGUCCCUGCUCCUUGCACACACCGCCCGUCAAACCACCCGAGUGGGGUUUGGAUGAGGCUGCGGUCGUUGCCGCAGUCGAAUCUAGGUUCUGCAAGGGGGGUU
>AB114307
UUCACUGCUAUCGGGGUUCGAUUAAGCCAUGCGAGUCGAGAANGNUUCGGCCCUCGGCGUACUGCUCAGUAACACGUGGAUAACCUGCCCUAAGGAAGGGAUAACCUCGGGAAACUGAGGAUAAUACCCUAUUAGGAUACCGAUGCUGGAAUGCCCGGUAUUCCCAAAGCUCCGGCGCCUUAGGAUGGAUCUGCGGCCGAUUAGGUCGUUGUUGGGGUAACGGCCCAACAAGCCGAUAAUCGGUACGGGUUGUGGGAGCAAGAGCCCGGAGUUGGAUUCUGAGACACGAAUCCAGGCCCUACGGGGCGCAGCAGGCGCGAAAACUUUACAAUGCGGGCAACCGUGAUAAGGGAACCUCGAGUGCCUGUACAUGCAGGCUGUCUGGGUGUCUAAACACACCCAAAGAAAGGGCCGGGCAAGACCGGUGCCAGCCGCCGCGGUAAUACCGGCGGCUCGAGUGGUGGCCACUUUUAUUGGGCUUAAAGCGUUCGUAGCUGUGUUGUUAAGUCUCUUGGGAAAUCUGGCAGCUUAACUGUCAGGCGUCUAAGAGAUACUGGCAAUCUAGGAACCGGGAGAGGUGAGGGGUACUUCGGGGGUAGGAGUGAAAUCCUGUAAUCCUCGAGGGACCACCUGUGGCGAAGGCGCCUCACCAGAACGGCUUCGACAGUGAGGGACGAAAGCUGGGGGAGCAAACCGGAUUAGAUACCCGGGUAGUCCCAGCCGUAAACGAUGCGCGUUAGGUGUGUCGAUGACCACGAGUCAUCGAGGUGCCGAAGGGAAACCGUGAAACGCGCCGCCUGGGAAGUACGGUCGCAAGGCUGAAACUUAAAGGAAUUGGCGGGGGAGCACCACAACAGGUGGAGCCUGCGGUUUAAUUGGACUCAACGCCGGGAAGCUCACCGGAUAGGACAGCAGAAUGAUUGCCGGGCUGAAGACUCUGCAUGACUAGCUGAGAGGAGGUGCAUGGCCGUCGUCAGUUCGUACUGUGAAGCAUCCUGUUAAGUCAGGCAACGAGCGAGACCCACGCCAACAGUUGCCAGCACGAUCCCCGGAUCGGUGGGGACACUGUUGGGACCGCCUCUGCUAAAGAGGAGGAAGGAAUGGGCAACGGUAGGUCAGCAUGCCCCGAAUUAUCCGGGCUACACGCGGGCUACAAUGGGCAGGACAAUGGGUAUCGACGCCGAAAGGCGAAGGCAAUCUCCUAAACCUGUCCGUAGUUCGGAUUGUGGGCUGUAACUCGCCCACAUGAAGCUGGAAUCUGUAGUAAUCGCGUUUCAAAAUAGCGCGGUGAAUAUGUCCCUGCUCCUUGCACACACCGCCCGUCAAACCACCCGAGUGGGGUUUGGAUGAGGCUGCGGUCGUUGCCGCAGUCGANAUUCUAGGUUCUGCAAGGGGGGUU
>AB114308
UCACUGCUAUCGGGGUUCGAUUAAGCCAUGCGAGUUCGAGAGGGUUNCGGCCCUCGGCGUUACUGCUCAGUAACACGUGGAUAACCUGCCCUAAGGAAGGGGAUAACCUCGGGAAACUGAGGAUAAUACCCUAUAGGAUACCGAUGCUGGAAUGCCCGGUAUCCCAAAGCUCCGGCGCCUUAGGAUGGAUCUGCGGCCGAUUAGGUCGUUGUUGGGGUAACGGCCCAACAAGCCGAUAAUCGGUACGGGUUGUGGGAGCAAGAGCCCGGAGUUGGAUUCUGAGACACGAAUCCAGGCCCUACGGGGCGCAGCAGGCGCGAAAACUUUACAAUGCGGGCAACCGUGAUAAGGGAACCUCGAGUGCCUGUACAUGCAGGCUGUCUGGGUGUCUAAAACACACCCAAAGAAAGGGCCGGGCAAGACCGGUGCCAGCCGCCGCGGUAAUACCGGCGGCUCGAGUGGUGGCCACUUUUAUUGGGCUUAAAGCGUUCGUAGCUGGGUUGUUAAGUCUCUUGGGAAAUCUGGCAGCUUAACUGUCAGGCGUCUAAGAGAUACUGGCAAUCUAGGAACCGGGAGAGGUGAGGGGUACUUCGGGGGUAGGAGUGAAAUCCUGUAAUCCUCGAGGGACCACCUGUGGCGAAGGCGCCUCACCAGAACGGCUUCGACAGUGAGGGACGAAAGCUGGGGGAGCAAACCGGAUUAGAUACCCGGGUAGUCCCAGCCGUAAACGAUGCGCGUUAGGUGUGUCGAUGACCACGAGUCAUCGAGGUGCCGAAGGGAAACCGUGAAACGCGCCGCCUGGGAAGUACGGUCGCAAGGCUGAAACUUAAAGGAAUUGGCGGGGGAGCACCACAACAGGUGGAGCCUGCGGUUUAAUUGGACUCAACGCCGGGAAGCUCACCGGAUAGGACAGCAGAAUGAUUGCCGGGCUGAAGACUCUGCAUGACUAGCUGAGAGGAGGUGCAUGGCCGUCGUCAGUUCGUACUGUGAAGCAUCCUGUUAAGUCAGGCAACGAGCGAGACCCACGCCAACAGUUGCCAGCACGAUCCCCGGAUCGGUGGGGACACUGUUGGGACCGCCUCUGCUAAAGAGGAGGAAGGAAUGGGCAACGGUAGGUCAGCAUGCCCCGAAUUAUCCGGGCUACACGCGGGCUACAAUGGGCAGGACAAUGGGUAUCGACGCCGAAAGGCGAAGGCAAUCUCCUAAACCUGUCCGUAGUUCGGAUUGUGGGCUGUAACUCGCCCACAUGAAGCUGGAAUCUGUAGUAAUCGCGUUUCAAAAUAGCGCGGUGAAUAUGUCCCUGCUCCUUGCACACACCGCCCGUCAAACCACCCGAGUGGGGUUUGGAUGAGGCUGCGGUCGUUGCCGCAGUCGAAUCUAGGUUCUGCAAGGGGGGUU
>AB114309
UUACUGCUAUCGGUGUUCGCCUAAGCCAUGCGAGUCAUAUGUUCUUCGUGAACAUGGCGUACUGCUCAGUAACACGUGGAUAACCUGCCCUUGGGACCGGGAUAACCCCGGGAAACUGGGGAUAAUACCGGAUAACGCAUAUCUGCUGGAAUGCUUUAUGCGUAAAAUGGAUUUGUCUGCCCAAGGAUGGGUCUGCGGCCUAUCAGGUAGUAGUGGGUGUAAUGUACCUACUAGCCUACGACGGGUACGGGUUGUGAGAGCAAGAGCCCGGAGAUGGAUUCUGAGACAUGAAUCCAGGCCCUACGGGGCGCAGCAGGCGCGAAAACUUUACAAUGCGGGAAACCGUGAUAAGGGGACACCGAGUGCCAGCAUCAUAUGUUGGCUGUCCAGAUGUGUAAAAUACAUCUGUUAGCAAGGGCCGGGCAAGACCGGUGCCAGCCGCCGCGGUAACACCGGCGGCCCGAGUGGUGAUCGUGAUUAUUGGGUCUAAAGGGUCCGUAGCCGGUUUGGUCAGUCCUCCGGGAAAUCUGACGGCUCAACCGUUAGGCUUUCGGUGGAUACUGCCAGACUUGGAACCGGGAGAGGUAAGAGGUACUACAGGGGUAGGAGUGAAAUCUUGUAAUCCCUGUGAGACCACCUGCGGCGAAGGCGUCUUACCAGAACGGGUUCGACGGUGAGGGACGAAAGCUGGGGGCACGAACCGGAUUAGAUACCCGGGUAGUCCCAGCCGUAAACGAUGCUCGCUAGGUGUCAGGCAUGGCGCGACCGUGUCUGGUGCCGCAGGGAAGCCGUGAAGCGAGCCACCUGGGAAGUACGGCCGCAAGGCUGAAACUUAAAGGAAUUGGCGGGGGAGCACAACAACGGGUGGAGCCUGCGGUUUAAUUGGACUCAACGCCGGACAACUCACCGGGGACGACAGCAAUAUGUAGGCCAGGCUAAAGACCUUGCCUGAAUCGCUGAGAGGAGGUGCAUGGCCGUCGCCAGUUCGUACUGUGAAGCAUCCUGUUAAGUCAGGCAACGAGCGAGACCCGUGCCCACUGUUACCAGCAUGUCCUCCGGGACGAUGGGUACUCUGUGGGGACCGCCGAUGUUAAAUCGGAGGAAGGUGCGGGCUACGGUAGGUCAGUAUGCCCCGAAUUUCCCGGGCUACACGCGGGCUACAAUGAAUGGGACAAUGGGUCCCUACCCCGAGAGGGGUUGGUAAUCUCCCAAACCCAUCCGUAGUUCGGAUCGAGGGCUGUAACUCGCCCUCGUGAAGCUGGAAUCCGUAGUAAUCGCGUUUCAAUAUAGCGCGGUGAAUACGUCCCUGCUCCUUGCACACACCGCCCGUCAAACCACCCGAGUGAGGUAUGGGUGAGGGCACGAACUUCGUGUCGUGUUCGAACCUGUGCUUUGCAAGGGGGGUU
>AB118591
GCUACUGCUAUUGGGGUUCGAUUAAGCCAUGCAAGUCGAACGAAUUUAUAUUCGUGGCAUACGGCUCAGUAACACGUGGAUAACCUACCCUUAGGACCGGGAUAACCCUGGGAAACUGGGGCUAAUACUGGAUAGACGGUUUUUCCUGUAAUGGUAUUCUGUCUAAAUGUUUUUUCGCCUAAGGAUGGGUCUGCGGCCGAUUAGGUUGUUGGUUAGGUAAUGGCUUACCAAGCCGUUUAUCGGUACGGGUUGUGAGAGCAAGAGCCCGGAGAUGGAACCUGAGACAAGGUUCCAGGCCCUACGGGGCGCAGCAGGCGCGAAACCUCCGCAAUGUGAGAAAUCGCGACGGGGGGACCCCAAGUGCCAUUCUUAACGGGAUGGCUUUUCUUAAGUGUAAAAAGCUUUUGGAAUAAGAGCUGGGCAAGACCGGUGCCAGCCGCCGCGGUAACACCGGCAGCUCUAGUGGUAGCCAUUUUUAUUGGGCCUAAAGCGUUCGUAGCCGGUUUAAUAAGUCUCUGGUGAAAUCCCGUAGCUUAACUAUGGGAAUUGCUGGAGAUACUAUUAGACUUGAGGUCGGGAGAGGUUAGAGGUACUCCCAGGGUAGGGGUGAAAUCCUGUAAUCCUGGGAGGACCACCUGUGGCGAAGGCGUCUAACUGGAACGAACCUGACGGUGAGGGACGAAAGCUAGGGGCGCGAACCGGAUUAGAUACCCGGGUAGUCCUAGCCGUAAACGAUGCGGACUUGGUGUUAGGAUGGCUUUGAGCCGCCCUAGUGCCGAAGGGAAGCUGUUAAGUCCGCCGCCUGGGAAGUACGGUCGCAAGACUGAAACUUAAAGGAAUUGGCGGGGGAGCACCACAACGCGUGGAGCCUGCGGUUUAAUUGGAUUCAACGCCGGACAUCUCACCAGGGGCGACAGCAGUAUGAUGGCCAGGUUGAUGGCUUUGCUUGACAAGCUGAGAGGAGGUGCAUGGCCGCCGUCAGCUCGUACCGUGAGGCGUCCUGUUAAGUCAGGCAACGAGCGAGACCCACGCCCUUAGUUACCAGCGGAUCCUUUUUGGAUGCCGGGCACACUAAGGGGACCGCCAGUGAUAAAUUGGAGGAAGGAGUGGACGACGGUAGGUCCGUAUGCCCCGAAUCCCCUGGGCUACACGCGGGCUACAAUGGCUAAGACAAUGGGUUCCGACAUUGAAAAGUGGAGGUAAUCCUCUAAACUUAGUCGUAGUUCGGAUUGAGGGCUGUAACUCGCCCUCAUGAAGCUGGAAUGCGUAGUAAUCGCGUGUCAUAAUCGCGCGGUGAAUACGUCCCUGCUCCUUGCACACACCGCCCGUCACGCCACCCAAAAAGGGCUUGGAUGAGGCUUUUGCCUUUGGUUAAAUUCGAAUCUAGGUUUUUUGAGGAGGGCG
>AB162774
UUCCGGUUGAUCCUGCCGGAGGCCACUGCUAUCGGGGUUCGAUUAAGCCAUGCGAGUCGAGAGGUGCAAGACCUCGGCGCACUGCUCAGUAACACGUGGAUAACCUACCCUCAGGUGGGGGAUAACCCCGGGAAACUGGGGAUAAUACCCCAUAGACCAGGGACGCUGGAAUGCCCCCUGAUCGAAAGGUCCGCCGCCUGAGGAUGGGUCUGCGGCCGAUUAGGUUGUUGUUGGGGUAACGGCCCAACAAGCCUUUGAUCGGUACGGGUUGUGAGAGCAAGAGCCCGGAGAUGGAUUCUGAGACACAAAUCCAGGCCCUACGGGGCGCAGCAGGCGCGAAAACUUUACAAUGCGAGAAAUCGUGAUAAGGGAACCCCGAGUGCCCGUAAAUUCGGGCUGUCCAUCAGCGUAAAAAACUGGUGAAGAAAGGGCCGGGCAAGACCGGUGCCAGCCGCCGCGGUAAUACCGGCGGCUCGAGUGGUGGCCACUAUUACUGGGCUUAAAGCGUCCGUAGCUGGAUUGUUAAGUCUCUUGGGAAAUCCGCCGGCUUAACCGGCGGGCGUUCAGGAGAAACUGGCAAUCUAGGGACCGGGAGAGGUGAGAGGUACUCCAGGGGUAGGAGUGAAAUCCUGUAAUCCUUGGGGGACCACCUGUGGCGAAGGCGUCUCACUAGAACGGCUCCGACAGUGAGGGACGAAAGCUGGGGGAGCAAACCGGAUUAGAUACCCGGGUAGUCCCAGCUGUAAACGAUGCGCGUUAGGUGUAUCGGUGACCACGAGUCAUCGAGGUGCCGAAGGGAAACCGUGAAACGUGCCGCCUGGGAAGUACGGUCGCAAGGCUGAAACUUAAAGGAAUUGGCGGGGGAGCACCACAACGGGUGGAGCCUGCGGUUUAAUUGGACUCAACGCCGGGAAGCUCACCGGAUAAGACAGCUGGAUGAUAGCCGGGCUGAAGACUCUGCUUGACUAGCUGAGAGGAGGUGCAUGGCCGUCGUCAGUUCGUACUGUGAAGCAUCCUGUUAAGUCAGGCAACGAGCGAGACCCACGCCAACAGUUGCCAGCGUAUCCUCCGGGAUGACGGGGACACUGUUGGGACCGCCUCUGCUAAAGAGGAGGAAGGAAUGGGCAACGGUAGGUCAGCAUGCCCCGAAUUAUCCGGGCUACACGCGGGCUACAAUGGUCAGGACAAUGGGUAUCGACACCGAGAGGUGAAGGCAAUCUCCUAAACCUGAUCGUAGUUCGGAUUGUGGGCUGCAACUCGCCCACAUGAAGCUGGAAUCCGUAGUAAUCGCGUUUCAAAAUAGCGCGGUGAAUAUGUCCCUGCUCCUUGCACACACCGCCCGUCAAACCACCCGAGUGGGGUCUUGAUGAGGCUGCGGUUGCCGCCGUGGUCGAAUCUAGGUUCCGCAAGGGGGGUUAAGUCGUAACAAGGUA
>AB175336
AGGGAAGGGGAUAACCCCGGGAAACUGGGGAUAAUACCCUAUAGAUUACAGAUGCUGGAAUGCCCUGUAAUCCAAAGUUCCGACGCCCUAGGAUGGAUCUGCGGCCGAUUAGGUUGUUGUUGGGGUAAUGGCCCAACAAGCCCGUAAUCGGUACGGGUUGUGGGAGCAAGAGCCCGGAGUUGGAUUCUGAGACACGAAUCCAGGCCCUACGGGGCGCAGCAGGCGCGAAAACUUUACAAUGCGGGCAACCGUGAUAAGGGAACCUCGAGUGCCUGUAAAUGCAGGCUGUUCAGGUGCCUAAAACACACCUGAAGAAAGGGCCGGGCAAGACCGGUGCCAGCCGCCGCGGUAAUACCGGCGGCUCGAGUGGUGGCCGCUUUUAUUGGGCUUAAAGCGUUCGUAGCUGGGUUGUUAAGUCUCUUGGGAAAUCUGGCGGCUUAACCGUCAGGCGUCUAAGGGAUACUGGCAAUCUUGGAACCGGGAGAGGUGAGGGGUACUUCGGGGGUAGGAGUGAAAUCCUGUAAUCCUCGAGGGACCACCUGUGGCGAAGGCGCCUCACCAGAACGGCUUCGACAGUGAGGGACGAAAGCUGGGGGAGCAAACCGGAUUAGAUACCCGGGUAGUCCCAGCCGUAAACUAUGCGCGUUAGGUGUAUCGGUGACCACGAGUUACCGAGGUGCCGAAGGGAAACCGUGAAACGUGCCGCCUGGNAAGUACGGUCGCNAGGCUGAAACUUAAAGGAAUUGGCGGGGGAGCACCACAACAGGUGGAGCCUGCGGUUUAAUUGGACUCAACGCCGGGAAGCUCACCGGAUAAGACAGCAGAAUGAUUGCCGGGCUGAAGACUCUGCAUGACUAGCUGAGAGGAGGUGCAUGGCCGUCGUCAGUUCGUACUGUGAAGCAUCCUGUUAAGUCAGGCAACGAGCAAGACCCACGCCAACAGUUGCCAGCAUGGUCUCCGGACUGAUGGGGACACUGUUGGGACCGCCUCUGCUAAAGAGGAGGAAGGAAUGGGCAACGGUAGGUCAGCAUGCCCCGAAUUAUCCGGGCUACACGCGGGCUACAAUGGGCAGGACAAUGGGCAUCGACACCGAAAGGUGAAGGCAAUCUCCUAAACCUGUCCUUAGUUCGGAUUGUGGGCUGCAACUCGCCCACAUGAAGCUGGAAUCUGUAGUAAUCGCGUUUCAAAAUAACGCGGUGAAUUUGUCCCUGCUCCUUGCACACACCGCCCGUCAAACCACCCGAGUGGGGUUUGGAUGAGGUUGCGGUUGUUGCCGCAGUCGAAUCUAGGUUCCGCAAGGGGGGUU
>AB175337
UCACUGCUAUCGGGGUUCGAUUAAGCCAUGCGAGUCGAGAGGGUUCGGCCCUCGGCGUACUGCUCAGUAACACGUGGAUAACCUGCCCUAGGGAAGGGGAUAACCCCGGGAAACUGGGGAUAAUACCCUAUAGAUUACAGAUGCUGGAAUGCCCUGUAAUCCAAAGUUCCGACGCCCUAGGAUGGAUCUGCGGCCGAUUAGGUUGUUGUUGGGGUAAUGGCCCAACAAGCCCGUAAUCGGUACGGGUUGUGGGAGCAAGAGCCCGGAGUUGGAUUCUGAGACACGAAUCCAGGCCCUACGGGGCGCAGCAGGCGCGAAAACUUUACAAUGCGGGCAACCGUGAUAAGGGAACCUCGAGUGCCUGUAAAUGCAGGCUGUUCAGGUGCCUAAAACACACCUGAAGAAAGGGCCGGGCAAGACCGGUGCCAGCCGCCGCGGUAAUACCGGCGGCUCGAGUGGUGGCCGCUUUUAUUGGGCUUAAAGCGUUCGUAGCUGGGUUGUUAAGUCUCUUGGGAAAUCUGGCGGCUUAACCGUCAGGCGUCUAAGGGAUACUGGCAAUCUUGGAACCGGGAGAGGUGAGGGGUACUUCGGGGGUAGGAGUGAAAUCCUGUAAUCCUCGAGGGACCACCUGUGGCGAAGGCGCCUCACCAGAACGGCUUCGACAGUGAGGGACGAAAGCUGGGGGAGCAAACCGGAUUAGAUACCCGGGUAGUCCCAGCCGUAAACUAUGCGCGUUAGGUGUAUCGGUGACCACGAGUUACCGAGGUGCCGAAGGGAAACCGUGAAACGUGCCGCCUGGGAAGUACGGUCGCAAGGCUGAAACUUAAAGGAAUUGGCGGGGGAGCACCACAACAGGUGGAGCCUGCGGUUUAAUUGGACUCAACGCCGGGAAGCUCACCGGAUAAGACAGCAGAAUGAUUGCCGGGCUGAAGACUCUGCAUGACUAGCUGAGAGGAGGUGCAUGGCCGUCGUCAGUUCGUACUGUGAAGCAUCCUGUUAAGUCAGGCAACGAGCAAGACCCACGCCAACAGUUGCCAGCAUGGUCUCCGGACUGAUGGGGACACUGUUGGGACCGCCUCUGCUAAAGAGGAGGAAGGAAUGGGCAACGGUAGGUCAGCAUGCCCCGAAUUAUCCGGGCUACACGCGGGCUACAAUGGGCAGGACAAUGGGCAUCGACACCGAAAGGUGAAGGCAAUCUCCUAGACCUGUCCUUAGUUCGGAUUGUGGGCUGCAACUCGCCCACAUGAAGCUGGAAUCUGUAGUAAUCGCGUUUCAAAAUAACGCGGUGAAUUUGUCCCUGCUCCUUGCACACACCGCCCGUCAAACCACCCGAGUGGGGUUUGGAUGCGGUUGCGGUUGUUGCCGCAGUCGAAUCUAGGUUCCGCAAGGGGGGUU
>AB175338
UCACUGCUAUCGGGGUUCGAUUAAGCCAUGCGAGUCGAGAGGGUUCGGCCCUCGGCGUACUGCUCAGUAACACGUGGAUAACCUGCCCUAGGGAAGGGGAUAACCCCGGGAAACUGGGGAUAAUACCCUAUAGAUUACAGAUGCUGGAAUGCCCUGUAAUCCAAAGUUCCGACGCCCUAGGAUGGAUCUGCGGCCGAUUAGGUUGUUGUUGGGGUAAUGGCCCAACAAGCCCGUAAUCGGUACGGGUUGUGGGAGCAAGAGCCCGGAGUUGGAUUCUGAGACACGAAUCCAGGCCCUACGGGGCGCAGCAGGCGCGAAAACUUUACAAUGCGGGCAACCGUGAUAAGGGAACCUCGAGUGCCUGUAAAUGCAGGCUGUUCAGGUGCCUAAAACACACCUGAAGAAAGGGCCGGGCAAGACCGGUGCCAGCCGCCGCGGUAAUACCGGCGGCUCGAGUGGUGGCCGCUUUUAUUGGGCUUAAAGCGUUCGUAGCUGGGUUGUUAAGUCUCUUGGGAAAUCUGGCGGCUUAACCGUCAGGCGUCUAAGGGAUACUGGCAAUCUUGGAACCGGGAGAGGUGAGGGGUACUUCGGGGGUAGGAGUGAAAUCCUGUAAUCCUCGAGGGACCACCUGUGGCGAAGGCGCCUCACCAGAACAGCUUCGACAGUGAGGGACGAAAGCUGGGGGAGCAAACCGGAUUAGAUACCCGGGUAGUCCCAGCCGUAAACUAUGCGCGUUAGGUGUAUCGGUGACCACGAGUUACCGAGGUGCCGAAGGGAAACCGUGAAACGUGCCGCCUGGGAAGUACGGUCGCAAGGCUGAAACUUAAAGGAAUUGGCGGGGGAGCACCACAACAGGUGGAGCCUGCGGUUUAAUUGGACUCAACGCCGGGAAGCUCACCGGAUAAGACAGCAGAAUGAUUGCCGGGCUGAAGACUCUGCAUGACUAGCUGAGAGGAGGUGCAUGGCCGUCGUCAGUUCGUACUGUGAAGCAUCCUGUUAAGUCAGGCAACGAGCAAGACCCACGCCAACAGUUGCCAGCAUGGUCUCCGGACUGAUGGGGACACUGUUGGGACCGCCUCUGCUAAAGAGGAGGAAGGAAUGGGCAACGGUAGGUCAGCAUGCCCCGAAUUAUCCGGGCUACACGCGGGCUACAAUGGGCAGGACAAUGGGCAUCGACACCGAAAGGUGAAGGCAAUCUCCUAAACCUGUCCUUAGUUCGGAUUGUGGGCUGCAACUCGCCCACAUGAAGCUGGAAUCUGUAGUAAUCGCGUUUCAAAAUAACGCGGUGAAUUUGUCCCUGCUCCUUGCACACACCGCCCGUCAAACCACCCGAGUGGGGUUUGGAUGAGGUUGCGGUUGUUGCCGCAGUCGAAUCUAGGUUCCGCAAGGGGGGUU
>AB175339
CAUCUGCUAUCGGGGUUCGAUUAAGCCAUGCGAGUCGAGAGGGUUCGGCCCUCGGCGUACUGCUCAGUAACACGUGGAUAACCUGCCCUAGGGAAGGGGAUAACCCCGGGAAACUGGGGAUAAUACCCUAUAGAUUACAGAUGCUGGAAUGCCCUGUAAUCCAAAGUUCCGACGCCCUAGGAUGGAUCUGCGGCCGAUUAGGUUGUUGUUGGGGUAAUGGCCCAACAAGCCCGUAAUCGGUACGGGUUGUGGGAGCAAGAGCCCGGAGUUGGAUUCUGAGACACGAAUCCAGGCCCUACGGGGCGCAGCAGGCGCGAAAACUUUACAAUGCGGGCAACCGUGAUAAGGGAACCUCGAGUGCCUGUAAAUGCAGGCUGUUCAGGUGCCUAAAACACACCUGAAGAAAGGGCCGGGCAAGACCGGUGCCAGCCGCCGCGGUAAUACCGGCGGCUCGAGUGGUGGCCGCUUUUAUUGGGCUUAAAGCGUUCGUAGCUGGGUUGUUAAGUCUCUUGGGAAAUCUGGCGGCUUAACCGUCAGGCGUCUAAGGGAUACUGGCAAUCUUGGAACCGGGAGAGGUGAGGGGUACUUCGGGGGUAGGAGUGAAAUCCUGUNAUCCUCGAGGGACCACCUGUGGCGAAGGCGCCUCACCAGAACGGCUUCGACAGUGAGGGACGAAAGCUGGGGGAGCAAACCGGAUUAGAUACCCGGGUAGUCCCAGCCGUAAACUAUGCGCGUUAGGUGUAUCGGUGACCACGAGUUACCGAGGUGCCGAAGGGAAACCGUGAAACGUGCCGCCUGGGAAGUACGGUCGCAAGGCUGAAACUUAAAGGAAUUGGCGGGGGAGCACCACAACAGGUGGAGCCUGCGGUUUAAUUGGACUCAACGCCGGGAAGCUCACCGGAUAAGACAGCAGAAUGAUUGCCGGGCUGAAGACUCUGCAUGACUAGCUGAGAGGAGGUGCAUGGCCGUCGUCAGUUCGUACUGUGAAGCAUCCUGUUAAGUCAGGCAACGAGCAAGACCCACGCCAACAGUUGCCAGCAUGGUCUCCGGACUGAUGGGGACACUGUUGGGACCGCCUCUGCUAAAGAGGAGGAAGGAAUGGGCAACGGUAGGUCAGCAUGCCCCGAAUUAUCCGGGCUACACGCGGGCUACAAUGGGCAGGACAAUGGGCAUCGACACCGAAAGGUGAAGGCAAUCUCCUAAACCUGUCCUUAGUUCGGAUUGUGGGCUGCAACUCGCCCACAUGAAGCUGGAAUCUGUAGUAAUCGCGUUUCAAAAUAACGCGGUGAAUUUGUCCCUGCUCCUUGCACACACCGCCCGUCAAACCACCCGAGUGGGGUUUGGAUGAGGUUGCGGUUGUUGCCGCAGUCGAAUCUAGGUUCCGCAAGGGGGGUU
>AB175340
CGCCCUAGGAUGGAUCUGCGGCCGAUUAGGUUGUUGUUGGGGUAAUGGCCCAACAAGCCCGUAAUCGGUACGGGUUGUGGGAGCAAGAGCCCGGAGUUGGAUUCUGAGACACGAAUCCAGGCCCUACGGGGCGCAGCAGGCGCGAAAACUUUACAAUGCGGGCAACCGUGAUAAGGGAACCUCGAGUGCCUGUAAAUGCAGGCUGUUCAGGUGCCUAAAACACACCUGAAGAAAGGGCCGGGCAAGACCGGUGCCAGCCGCCGCGGUAAUACCGGCGGCUCGAGUGGUGGCCGCUUUUAUUGGGCUUAAAGCGUUCGUAGCUGGGUUGUUAAGUCUCUUGGGAAAUCUGGCGGCUUAACCGUCAGGCGUCUAAAGGGAUACUGGCAAUCUUGGAACCGGGAGAGGUGAGGGGUACUUCGGGGGUAGGAGUGAAAUCCUGUAAUCCUCGAGGGACCACCUGUGGCGAAGGCGCCUCACCAGAACGGCUUCGACAGUGAGGGACGAAAGCUGGGGGAGCAAACCGGAUUAGAUACCCGGGUAGUCCCAGCCGUAAACUAUGCGCGUUAGGUGUAUCGGUGACCACGAGUUACCGAGGUGCCGAAGGGAAACCGUGAAACGUGCCGCCUGGGAAGUACGGUCGCAAGGCUGAAACUUAAAGGAAUUGGCGGGGGAGCACCACAACAGGUGGAGCCUGCGGUUUAAUUGGACUCAACGCCGGGAAGCUCACCGGAUAAGACAGCAGAAUGAUUGCCGGGCUGAAGACUCUGCAUGACUAGCUGAGAGGAGGUGCAUGGCCGUCGUCAGUUCGUACUGUGAAGCAUCCUGUUAAGUCAGGCAACGAGCAAGACCCACGCCAACAGUUGCCAGCAUGGUCUCCGGACUGAUGGGGACACUGUGGGACCGCCUCUGCUAAAGAGGAGGAAGGAAUGGGCAACGGUAGGUCAGCAUGCCCCGAAUUAUCCGGGCUACACGCGGGCUACAAUGGGCAGGACAAUGGGCAUCGACACCGAAAGGUGAAGGCAAUCUCCUAAACCUGUCCUUAGUUCGGAUUGUGGGCUGCAACUCGCCCACAUGAAGCUGGAAUCUGUAGUAAUCGCGUUUCAAAAUAACGCGGUGAAUUUGUCCCUGCUCCUUGCACACACCGCCCGUCAAACCACCCGAGUGGGGUUUGGAUGAGGUUGCGGUUGUUGCCGCAGUCGAAUCUAGGUUCCGACAAGGGGGGUU
>AB175345
CCACUGCUAUCGGGGUUUGACUAAGCCAUGCGAGUCGAGAGGUUUCUGACCUCGGCGUACUGCUCAGUAACACGUGGACAAUCUGCCCUGGAGAGGAGGAUAUCCCCGGGAAACUGGGAUUAAUACUCCAUAGUUCGUCUUAACUGGAAUGUUAUUCGAACGAAAGAUCCGUCGCUCCAGGAUGAGUCUGCGGCCGAUUAGGUAGUUGUUGGGGUAACGGCCCAACAAGCCUUUCAUCGGUACGGGUUGUGGGAGCAAGAGCCCGGAGAUGGAUUCUGAGACACGAAUCCAGGCCCUACGGGGCGCAGCAGGCGCGAAAACUUUACCAUGCGGGCAACCGUGAUAAGGAAACCCCGAGUGCCAGCACAGGCUGGCUGUCCGCCAGUUUAAAUAACUGGUGAAGAAAGGGCCGGGCAAGACCGGUGCCAGCCGCCGCGGUAAUACCGGCGGCUCGAGUGGUGGCCGCUAUUACUGGGCUUAAAGGGCCCGUAGCUUGAUAACUGGGUCCCUUGAGAAAUCCGCCAGCUUAACUGGCGGGCGUUCAGGGGAAACUUGUUUUCUAGGGACCGGGAGAGGUGAGGGGUACUGCCGGGGUAGGAGUGAAAUCCUGUAAUCCCGGUGGGACCACCUAUGGCGAAGGCAUCUCACCAGAACGGGUCCGACAGUGAGGGACGAAAGCUGGGGGAGCAAACCGGAUUAGAUACCCGGGUAGUCCCAGCUGUAAACUAUGUGCGUUAGGUGUGUCAGUGACCACGUGUCACUGAGGUGCCGAAGGGAAACCGUGAAACGCACCGCCUGGGGAGUACGGUCGCAAGGCUGAAACUUAAAGGAAUUGGCGGGGGAGCACCACAACGGGUGGAGCCUGCGGUUUAAUCGGACUCAACGCCGGGAAUCUCACCGGAUAAGACAGCUGAAUGAUAGUCGGGAUGAAGACUCUACUUGACUAGCUGAGAGGAGGUGCAUGGCCGUCGUCAGUUCGUACUGUGAAGCAUCCUGUUUAGUCAGGCAACGAGCGAGACCCACGCGAGCAGUUGCCAGCUUGACCUUUGGGUUGAUGGGGACACUGCUCGGACCGCCUCUGCUAAAGGGGAGGAAGGACUGGGCAACGGUAGGUCAGCAUGCCCCGAAUUAUCCGGGCUACACGCGGGCUACAAUGGACAGGACAAUGGGUUUCGACACCGAGAGGUGAGGAUAAUCUCCUAAACCUGUCCCAAGUUCGGAUUGCGGGUUGUAACUCACCCGCAUGAAGCUGGAAUCCGUAGUAAUCGCGUUUCAACAUACCGCGGUGAAUAUGUCCCUGCUCCUUGCACACACCGCCCGUCAAACCACCCGAGUGAGGUCUUGAUGAGGAUAUAUCUCUGAUAUGUUCGAAUCUGGGUUUUGCAAGGGGGGUU
>AB175346
UCACUGCUAUCGGGGUUCGAUUAAGCCAUGCGAGUCGAGAGGGUUCGGCCCUCGGCGUACUGCUCAGUAACACGUGGAUAACCUGCCCUAGGGAAGGGGAUAACCCCGGGAAACUGGGGAUAAUACCCUAUAGAUUACAGAUGCUGGAAUGCCCUGUAAUCCAAAGUUCCGACGCCCUAGGAUGGAUCUGCGGCCGAUUAGGUUGUUGUUGGGGUAAUGGCCCAACAAGCCCGUAAUCGGUACGGGUUGUGGGAGCAAGAGCCCGGAGUUGGAUUCUGAGACACGAAUCCAGGCCCUACGGGGCGCAGCAGGCGCGAAAACUUUACAAUGCGGGCAACCGUGAUAAGGGAACCUCGAGUGCCUGUAAAUGCAGGCUGUUCAGGUGCCUAAAACACACCUGAAGAAAGGGCCGGGCAAGACCGGUGCCAGCCGCCGCGGUAAUACCGGCGGCUCGAGUGGUGGCCGCUUUUAUUGGGCUUAAAGCGUUCGUAGCUGGGUUGUUAAGUCUCUUGGGAAAUCUGGCGGCUUAACCGUCAGGCGUCUAAGGGAUACUGGCAAUCUUGGAACCGGGAGAGGUGAGGGGUACUUCGGGGGUAGGAGUGAAAUCCUGUAAUCCUCGAGGGACCACCUGUGGCGAAGGCGCCUCACCAGAACGGCUUCGACAGUGAGGGACGAAAGCUGGGGGAGCAAACCGGAUUAGAUACCCGGGUAGUCCCAGCCGUAAACUAUGCGCGUUAGGUGUAUCGGUGACCACGAGUUACCGAGGUGCCGAAGGGAAACCGUGAAACGUGCCGCCUGGGAAGUACGGUCGCAAGGCUGAAACUUAAAGGAAUUGGCGGGGGAGCACCACAACAGGUGGAGCCUGCGGUUUAAUUGGACUCAACGCCGGGAAGCUCACCGGAUAAGACAGCAGAAUGAUUGCCGGGCUGAAGACUCUGCAUGACUAGCUGGGAGGAGGUGCAUGGCCGUCGUCAGUUCGUACUGUGAAGCAUCCUGUUAAGUCAGGCAACGAGCAAGACCCACGCCAACAGUUGCCAGCAUGGUCUCCGGACUGAUGGGGACACUGUUGGGACCGCCUCUGCUAAAGAGGAGGAAGGAAUGGGCAACGGUAGGUCAGCAUGCCCCGAAUUAUCCGGGCUACACGCGGGCUACAAUGGGCAGGACAAUGGGCAUCGACACCGAAAGGUGAAGGCAAUCUCCUAAACCUGUCCUUAGUUCGGAUUGUGGGCUGCAACUCGCCCACAUGAAGCUGGAAUCUGUAGUAAUCGCGUUUCAAAAUAACGCGGUGAAUUUGUCCCUGCUCCUUGCACACACCGCCCGUCAAACCACCCGAGUGGGGUUUGGAUGAGGUUGCGGUUGUUGCCGCAGUCGAAUCUAGGUUCCGCAAGGGGGGUUAAGUCGUAACAAGGUAACC
>AB175347
UCACUGCUAUCGGGGUUCGAUUAAGCCAUGCGAGUCGAGAGGGUUCGGCCCUCGGCGUACUGCUCAGUAACACGUGGAUAACCUGCCCUAGGGAAGGGGAUAACCCCGGGAAACUGGGGAUAAUACCCUAUAGAUUACAGAUGCUGGAAUGCCCUGUAAUCCAAAGUUCCGACGCCCUAGGAUGGAUCUGCGGCCGAUUAGGUUGUUGUUGGGGUAAUGGCCCAACAAGCCCGUAAUCGGUACGGGUUGUGGGAGCAAGAGCCCGGAGUUGGAUUCUGAGACACGAAUCCAGGCCCUACGGGGCGCAGCAGGCGCGAAAACUUUACAAUGCGGGCAACCGUGAUAAGGGAACCUCGAGUGCCUGUAAAUGCAGGCUGUUCAGGUGCCUAAAACACACCUGAAGAAAGGGCCGGGCAAGACCGGUGCCAGCCGCCGCGGUAAUACCGGCGGCUCGAGUGGUGGCCGCUUUUAUUGGGCUUAAAGCGUUCGUAGCUGGGUUGUUAAGUCUCUUGGGAAAUCUGGCGGCUUAACCGUCAGGCGUCUAAGGGAUACUGGCAAUCUUGGAACCGGGAGAGGUGAGGGGUACUUCGGGGGUAGGAGUGAAAUCCUGUAAUCCUCGAGGGACCACCUGUGGCGAAGGCGCCUCACCAGAACGGCUUCGACAGUGAGGGACGAAAGCUGGGGGAGCAAACCGGAUUAGAUACCCGGGUAGUCCCAGCCGUAAACUAUGCGCGUUAGGUGUAUCGGUGACCACGAGUUACCGAGGUGCCGAAGGGAAACCGUGAAACGUGCCGCCUGGGAAGUACGGUCGCAAGGCUGAAACUUAAAGGAAUUGGCGGGGGAGCACCACAACAGGUGGAGCCUGCGGUUUAAUUGGACUCAACGCCGGGAAGCUCACCGGAUAAGACAGCAGAAUGAUUGUCGGGCUGAAGACUCUGCAUGACUAGCUGAGAGGAGGUGCAUGGCCGUCGUCAGUUCGUACUAUGAAGCAUCCUGUUAAGUCAGGCAACGAGCAAGACCCACGCCAACAGUUGCCAGCAUGGUCUCCGGACUGAUGGGGACACUGUUGGGACCGCCUCUGCUAAAGAGGAGGAAGGAAUGGGCAACGGUAGGUCAGCAUGCCCCGAAUUAUCCGGGCUACACGCGGGCUACAAUGGGCAGGACAAUGGGCAUCGACACCGAAAGGUGAAGGCAAUCUCCUAAACCUGUCCUUAGUUCGGAUUGUGGGCUGCAACUCGCCCACAUGAAGCUGGAAUCUGUAGUAAUCGCGUUUCAAAAUAACGCGGUGAAUUUGUCCCUGCUCCUUGCACACACCGCCCGUCAAACCACCCGAGUGGGGUUUGGAUGAGGUUGCGGUUGUUGCCGCAGUCGAAUCUAGGUUCCGCAAGGGGGGUU
>AB175348
UCACUGCUAUCGGGGUUCGAUUAAGCCAUGCGAGUCGAGAGGGUUCGGCCCUCGGCGUACUGCUCAGUAACACGUGGAUAACCUGCCCUAGGGAAGGGGAUAACCCCGGGAAACUGGGGAUAAUACCCUAUAGAUUACAGAUGCUGGAAUGCCCUGUAAUCCAAAGUUCCGACGCCCUAGGAUGGAUCUGCGGCCGAUUAGGUUGUUGUUGGGGUAAUGGCCCAACAAGCCCGUAAUCGGUACGGGUUGUGGGAGCAAGAGCCCGGAGUUGGAUUCUGAGACACGAAUCCAGGCCCUACGGGGCGCAGCAGGCGCGAAAACUUUACAAUGCGGGCAACCGUGAUAAGGGAACCUCGAGUGCCUGUAAAUGCAGGCUGUUCAGGUGCCUAAAACACACCUGAAGAAAGGGCCGGGCAAGACCGGUGCCAGCCGCCGCGGUAAUACCGGCGGCUCGAGUGGUGGCCGCUUUUAUUGGGCUUAAAGCGUUCGUAGCUGGGUUGUUAAGUCUCUUGGGAAAUCUGGCGGCUUAACCGUCAGGCGUCUAAGGGAUACUGGCAAUCUUGGAACCGGGAGAGGUGAGGGGUACUUCGGGGGUAGGAGUGAAAUCCUGUAAUCCUCGAGGGACCACCUGUGGCGAAGGCGCCUCACCAGAACGGCUUCGACAGUGAGGGACGAAAGCUGGGGGAGCAAACCGGAUUAGAUACCCGGGUAGUCCCAGCCGUAAACUAUGCGCGUUAGGUGUAUCGGUGACCACGAGUUACCGAGGUGCCGAAGGGAAACCGUGAAACGUGCCGCCUGGGAAGUACGGUCGCAAGGCUGAAACUUAAAGGAAUUGGCGGGGGAGCACCACAACAGGUGGAGCCUGCGGUUUAAUUGGACUCAACGCCGGGAAGCUCACCGGAUAAGACAGCAGAAUGAUUGCCGGGCUGAAGACUCUGCAUGACUAGCUGAGAGGAGGUGCAUGGCCGUCGUCAGUUCGUACUGUGAAGCAUCCUGUUAAGUCAGGCAACGAGCAAGACCCACGCCAACAGUUGCCAGCAUGGUCUCCGGACUGAUGGGGACACUGUUGGGACCGCCUCUGCUAAAGAGGAGGAAGGAAUGGGCAACGGUAGGUCAGCAUGCCCCGAAUUAUCCGGGCUACACGCGGGCUACAAUGGGCAGGACAAUGGGCAUCGACACCGAAAGGUGAAGGCAAUCUCCUAAACCUGUCCUUAGUUCGGAUUGUGGGCUGCAACUCGCCCACAUGAAGCUGGAAUCUGUAGUAAUCGCGUUUCAAAAUAACGCGGUGAAUUUGUCCCUGCUCCUUGCACACACCGCCCGUCAAACCACCCGAGUGGGGUUUGGAUGAGGUUGCGGUUGUUGCCGCAGUCGAAUCUAGGUUCCGCAAGGGGGGUU
>AB175351
UUCUGACCCUCGGCGUACUGCUCAGUAACACGUGGACAAUCUGCCCUGGAGAGGAGGAUAUCCCCGGGAAACUGGGAUUAAUACUCCAUAGUUCGUCUUAACUGGAAUGUUAUUCGAACGAAAGAUCCGUCGCUCCAGGAUGAGUCUGCGGCCGAUUAGGUAGUUGUUGGGGUAACGGCCCAACAAGCCUUUCAUCGGUACGGGUUGUGGGAGCAAGAGCCCGGAGAUGGAUUCUGAGACACGAAUCCAGGCCCUACGGGGCGCAGCAGGCGCGAAAACUUUACCAUGCGGGCAACCGUGAUAAGGAAACCCCGAGUGCCAGCACAGGCUGGCUGUCCGCCAGUUUAAAUAACUGGUGAAGAAAGGGCCGGGCAAGACCGGUGCCAGCCGCCGCGGUAAUACCGGCGGCUCGAGUGGUGGCCGCUAUUACUGGGCUUAAAGGGUCCGUAGCUUGAUAACUGGGUCCCUUGAGAAAUCCGCCAGCUUAACUGGCGGGCGUUCAGGGGAAACUUGUUUUCUAGGGACCGGGAGAGGUGAGGGGUACUGCCGGGGUAGGAGUGAAAUCCUGUAAUCCCGGUGGGACCACCUAUGGCGAAGGCAUCUCACCAGAACGGGUCCGACAGUGAGGGACGAAAGCUGGGGGAGCAAACCGGAUUAGAUACCCGGGUAGUCCCAGCUGUAAACUAUGUGCGUUAGGUGUGUCAGUGACCACGUGUCACUGAGGUGCCGAAGGGAAACCGUGAAACGCACCGCCUGGGGAGUACGGUCGCAAGGCUGAAACUUAAAGGAAUUGGCGGGGGAGCACCACAACGGGUGGAGCCUGCGGUUUAAUCGGACUCAACGCCGGGAAUCUCACCGGAUAAGACAGCUGAAUGAUAGUCGGGAUGAAGACUCUACUUGACUAGCUGAGAGGAGGUGCAUGGCCGUCGUCAGUUCGUACUGUGAAGCAUCCUGUUUAGUCAGGCAACGAGCGAGACCCACGCGAGCAGUUGCCAGCUUGACCUUUGGGUUGAUGGGGACACUGCUCGGACCGCCUCUGCUAAAGGGGAGGAAGGACUGGGCAACGGUAGGUCAGCAUGCCCCGAAUUAUCCGGGCUACACGCGGGCUACAAUGGACAGGACAAUGGGUUUCGACACCGAGAGGUGAGGAUAAUCUCCUAAACCUGUCCCAAGUUCGGAUUGCGGGUUGUAACUCACCCGCAUGAAGCUGGAAUCCGUAGUAAUCGCGUUUCAACAUACCGCGGUGAAUAUGUCCCUGCUCCUUGCACACACCGCCCGUCAAACCACCCGAGUGAGGUCUUGAUGAGGAUAUAUCUCUGAUAUGUUCGAAUCUGGGUUUUGCAAGGGGGGUU
>AB175352
UUACUGCUAUCGAGGUUCGACUAAGCCAUGCGAGUCGAAUGUAGCAAUACAUGGCGAACUGCUCAGUAACACGUGGACAACCUGCCCUUAGGUUGGGUAUAAACCCGGGAAACUGGGUAUAAUACCCGAUAGGUCUCGAUUGCUGGAAUGCAUCGAGAUUUAAAGCUCCGGCGCCUAAGGAUGGGUCUGCGGCCUAUCAGGUAGUAGUGGGCGUAGCGUACCUACUAGCCUACGACGGGUACGGGUUGUGAGAGCAAGAGCCCGGAGAUGGAUUCUGAGACACGAAUCCAGGCCCUACGGGGUGCAGCAGGCGCGAAAACUUUACAAUGCUGGCAACAGCGAUAAGGGAACCUCGAGUGCCAGGUUACAAAUCUGGCUGUCGAGAUGCCUAAAAAGCAUUUCAUAGCAAGGGCCGGGCAAGACCGGUGCCAGCCGCCGCGGUAACACCGGCGGCUCGAGUGGUAACCGUUAUUAUUGGGUCUAAAGGGUCUGUAGCCGGCCGGAUAAGUCUCUUGAGAAAUCUGGCAGCUUAACUGUCAGGCUUUCAGGAGAUACUGUCUGGCUCGAGGCCGGGAGAGGUGAGAGGUACUUCAGGGGUAGGGGUGAAGUCUUGUAAUCCUUGAAGGACCACCAGUGGCGAAGGCGUCUCACCAGAACGGACCUGACGGCAAGGGACGAAAGCUAGGGGCACGAACCGGAUUAGAUACCCGGGUAGUCCUAGCCGUAAACGAUACUCGCUAGGUGUCGGCCACGGUGCGACCGUUGUCGGUGCCGUAGGGAAGCCGUGAAGCGAGCCACCUGGGAAGUACGGCCGCAAGGCUGAAACUUAAAGGAAUUGGCGGGGGAGCACCACAACGGGUGGAGCUUGCGGUUUAAUUGGAUUCAACGCCGGAAAUCUUACCGGGACCGACAGCAAUAUGAAGGCCAGGCUGAAGACUUUGCCGGAUUAGCUGAGAGGUGGUGCAUGGCCGUCGUCAGUUCGUACUGUGAAGCAUCCUGUUAAGUCAGGCAACGAGCGAGACCCACGCCCACAGUUGCCAGCGUACUCUCUGGAGUGACGGGUACACUGUGGGGACCGCCGCUGCUAAAGCGGAGGAAGGAAUGGGCAACGGUAGGUCAGUAUGCCCCGAAUAUCCCGGGCUACACGCGAGCUACAAUGGUUGGUACAAUGGGUAUCUACCCCGAAAGGGGACGGGAAUCUCCUAAACCUGUCCUUAGUUCGGAUUGUGGGCUGCAACUCGCCCACAUGAAGCUGGAAUCUGUAGUAAUCGCGUUUCAAAAUAACGCGGUGAAUUUGUCCCUGCUCCUUGCACACACCGCCCGUCAAACCACCCGAGUGGGGUUUGGAUGAGGUUGCGGUUGUUGCCGCAGUCGAAUCUAGGUUCCGCAAGGGGGGUU
>AB175353
UUACUGCUAUCGAGGUUCGACUAAGCCAUGCGAGUCGAAUGUAGCAAUACAUGGCGAACUGCUCAGUAACACGUGGACAACCUGCCCUUAGGUUGGGUAUAAACCCGGGAAACUGGGUAUAAUACCCGAUAGGUCUCGAUUGCUGGAAUGCAUCGAGAUUUAAAGCUCCGGCGCCUAAGGAUGGGUCUGCGGCCUAUCAGGUAGUAGUGGGUGUAGCGUACCUACUAGCCUACGACGGGUACGGGUUGUGAGAGCAAGAGCCCGGAGAUGGAUUCUGAGACACGAAUCCAGGCCCUACGGGGUGCAGCAGGCGCGAAAACUUUACAAUGCUGGCAACAGCGAUAAGGGAACCUCGAGUGCCAGGUUACAAAUCUGGCUGUCGAGAUGCCUAAAAAGCAUUUCAUAGCAAGGGCCGGGCAAGACCGGUGCCAGCCGCCGCGGUAACACCGGCGGCUCGAGUGGUAACCGUUAUUAUUGGGUCUAAAGGGUCUGUAGCCGGCCGGAUAAGUCUCUUGAGAAAUCUGGCAGCUUAACUGUCAGGCUUUCAGGAGAUACUGUCUGGCUCGAGGCCGGGAGAGGUGAGAGGUACUUCAGGGGUAGGGGUGAAAUCUUGUAAUCCUUGAAGGACCACCAGUGGCGAAGGCGUCUCACCAGAACGGACCUGACGGCAAGGGACGAAAGCUAGGGGCACGAACCGGAUUAGAUACCCGGGUAGUCCUAGCCGUAAACGAUACUCGCUAGGUGUCGGCCACGGUGCGACCGUUGUCGGUGCCGUAGGGAAGCCGUGAAGCGAGCCACCUGGGAAGUACGGCCGCAAGGCUGAAACUUAAAGGAAUUGGCGGGGGAGCACCACAACGGGUGGAGCUUGCGGUUUAAUUGGAUUCAACGCCGGAAAUCUUACCGGGACCGACAGCAAUAUGAAGGCCAGGCUGAAGACUUUGCCGGAUUAGCUGAGAGGUGGUGCAUGGCCGUCGUCAGUUCGUACUGUGAAGCAUCCUGUUAAGUCAGGCAACGAGCGAGACCCACGCCCACAGUUGCCAGCGUACUCUCUGGAGUGACGGGUACACUGUGGGGACCGCCGCUGCUAAAGCGGAGGAAGGAAUGGGCAACGGUAGGUCAGUAUGCCCCGAAUAUCCCGGGCUACACGCGAGCUACAAUGGUUGGUACAAUGGGUAUCUACCCCGAAAGGGGACGGGAAUCUCCUAAAACCAAUCUUAGUUCGGAUUGAGGGCUGCAACUCGCCCUCAUGAAGCUGGAAUCCGUAGUAAUCGCGUUUCAACAGAACGCGGUGAAUACGUCCCUGCUCCUUGCACACACCGCCCGUCAAACCACCCGAGUAGGGUCUGAAUGAGAGCGCUUUCUUUGGAGGCGUUCGAAUUUGGGCUUUGCAAGGGGGGUU
>AB175354
UUACUGCUAUCGAGGUUCGACUAAGCCAUGCGAGUCGAAUGUAGCAAUACAUGGCGAACUGCUCAGUAACACGUGGACAACCUGCCCUUAGGACGGGGAUAAACCCGGGAAACUGGGUAUAAUACCCGAUAGGUCUCGAUUGCUGGAAUGCAUCGAGAUUUAAAGCUCCGGCGCCUAAGGAUGGGUCUGCGGCCUAUCAGGUAGUAGUGGGUGUAGCGUACCUACUAGCCUACGACGGGUACGGGUUGUGAGAGCAAGAGCCCGGAGAUGGAUUCUGAGACACGAAUCCAGGCCCUACGGGGUGCAGCAGGCGCGAAAACUUUACAAUGCUGGCAACAGCGAUAAGGGAACCUCGAGUGCCAGGUUACAAAUCUGGCUGUCGAGAUGCCUAAAAAGCAUUUCAUAGCAAGGGCCGGGCAAGACCGGUGCCAGCCGCCGCGGUAACACCGGCGGCUCGAGUGGUAACCGUUAUUAUUGGGUCUAAAGGGUCUGUAGCCGGCCGGAUAAGUCUCUUGAGAAAUCUGGCAGCUUAACUGUCAGGCUUUCAGGAGAUACUGUCUGGCUCGAGGCCGGGAGAGGUGAGAGGUACUUCAGGGGUAGGGGUGAAAUCUUGUAAUCCUUGAAGGACCACCAGUGGCGAAGGCGUCUCACCAGAACGGACCUGACGGCAAGGGACGAAAGCUAGGGGCACGAACCGGAUUAGAUACCCGGGUAGUCCUAGCCGUAAACGAUACUCGCUAGGUGUCGGCCACGGUGCGACCGUUGUCGGUGCCGUAGGGAAGCCGUGAAGCGAGCCACCUGGGAAGUACGGCCGCAAGGCUGAAACUUAAAGGAAUUGGCGGGGGAGCACCACAACGGGUGGAGCUUGCGGUUUAAUUGGAUUCAACGCCGGAAAUCUUACCGGGACCGACAGCAAUAUGAAGGCCAGGCUGAAGACUUUGCCGGAUUAGCUGAGAGGUGGUGCAUGGCCGUCGUCAGUUCGUACUGUGAAGCAUCCUGUUAAGUCAGGCAACGAGCGAGACCCACGCCCACAGUUGCCAGCGUACUCUCUGGAGUGACGGGUACACUGUGGGGACCGCCGCUGCUAAAGCGGAGGAAGGAAUGGGCAACGGUAGGUCAGUAUGCCCCGAAUAUCCCGGGCUACACGCGAGCUACAAUGGUUGGUACAAUGGGUAUCUACCCCGAAAGGGGACGGGAAUCUCCUAAAACCAAUCUUAGUUCGGAUUGAGGGCUGCAACUCGCCCUCAUGAAGCUGGAAUCCGUAGUAAUCGCGUUUCAACAGAACGCGGUGAAUACGUCCCUGCUCCUUGCACACACCGCCCGUCAAACCACCCGAGUAGGGUCUGAAUGAGAGCGCUUUCUUUGGAGGCGUUCGAAUUUGGGCUUUGCAAGGGGGGUU
>AB181816
GCAGAGGCUACUGCUAUUGGGGUUCGAUUAAGCCAUGCAAGUCGAACGAAUUUAUAUUCGUGGCAUACGGCUCAGUAACACGUGGAUAACCUACCCUUAGGACCGGGAUAACCCUGGGAAACUGGGGCUAAUACUGGAUAGAUGAUUUUUCCUGCAAUGGUAUUUCGUCUAAAUGUUUUUUCGCCUAAGGAUGGGUCUGCGGCCGAUUAGGUAGUUGGUUAGGUAAUGGCUUACCAAGCCGUUUAUCGGUACGGGUUGUGAGAGCAAGAGCCCGGAGAUGGAACCUGAGACAAGGUUCCAGGCCCUACGGGGCGCAGCAGGCGCGAAACCUCCGCAAUGUGAGAAAUCGCGACGGGGGGACCCCAAGUGCCAUUCUUAACGGGAUGGCUUUUCUUGAGUGUAAAAAGCUCUUGGAAUAAGAGCUGCACAAGACCGGUGCCAGCCGCCGCGGUAACACCGGCAGCUCUAGUGGUAGCCAUUUUUAUUGGGCCUAAAGCGUUCGUAGCCGGUCUAAUAAGUCUCUGGUGAAAUCCUACAGCUUAACUGUGGGAAUUGCUGGAGAUACUAUUAGACUUGAGGUCGGGAGAGGUUAGAGGUACUCCCAGGGUAGGGGUGAAAUCCUGUAAUCCUGGGAGGACCACCUGUGGCGAAGGCGUCUAACUGGAACGAACCUGACGGUGAGGGACGAAAGCUAGGGGCGCGAACCGGAUUAGAUACCCGGGUAGUCCUAGCCGUAAACGAUGCGGACUUGGUGUUAGGAUGGCUUUGAGCCGCCCUAGUGCCGAAGGGAAGCUGUUAAGUCCGCCGCCUGGGAAGUACGGUCGCAAGACUGAAACUUAAAGGAAUUGGCGGGGGAGCACCACAACGCGUGGAGCCUGCGGUUUAAUUGGAUUCAACGCCGGACAUCUCACCAGGGGCGACAGCAGUAUGAUGGCCAGGUUGAUGGCCUUGCUUGACAAGCUGAGAGGAGGUGCAUGGCCGCCGUCAGCUCGUACCGUGAGGCGUCCUGUUAAGUCAGGCAACGAGCGAGACCCACGCCCUUAGUUACCAGCGGAUCCUUUUGGAUGCCGGGCACACUAAGGGGACCGCCAGUGAUAAACUGGAGGAAGGAGUGGACGACGGUAGGUCCGUAUGCCCCGAAUCCCCUGGGCAACACGCGGGCUACAAUGGCUGAGACAAUGGGUUCCGACAUUGAAAAGUGGAGGUAAUCCUCUAAACUCAGUCGUAGUUCGGAUUGAGGGCUGUAACCCGCCCUCAUGAAGCUGGAAUGCGUAGUAAUCGCGUGUCAUAAUCGCGCGGUGAAUACGUCC
>AB181817
GGAUUCGUGGCGAACGGCUCAGUAACACGUGGAUAAUCUACCCUUAGGACUGGGAUAACCCUGGGAAACUGGGGAUAAUACCGGAUAGUUAGGAGUUCCUGGAAUGGUCUUCUAUUUAAAUGUUCAGGCGCCUAAGGAUGGAUCUGCGGCAGAUUAGGUAGUUGGUGGGGUAAUGGCCCACCAAGCCUUUGAUCUGUACGGGUUGUGAGAGCAAGAGCCCGGAGAUGGAACCUGAGACAAGGUUCCAGGCCCUACGGGGCGCAGCAGGCGCGAAACCUCCGCAAUGCACGAAAGUGCGACGGGGGGACCCCAAGUGCCACUCUUAACGGGGUGGCUUUUUUUGAGUGUAAAAAGCUUUGAGAAUAAGAGCUGGGCAAGACCGGUGCCAGCCGCCGCGGUAACACCGGCAGCUCAAGUGGUGGCCAUUUUUAUUGGGCCUAAAGCGUUCGUAGCCGGCUUGAUAAGUCUCUGGUGAAAUCCCAUAGCUUAACUGUGGGAAUUGCUGGAGAUACUAUUAGGCUUGAGGCCGGGAGAGGUUAGGGGUACUCCCAGGGUAGGGGUGAAAUCCUAUAAUCCUGGGAGGACCACCUGUGGCGAAGGCGCCUAACUGGAACGGACCUGACGGUGAGUAACGAAAGCCAGGGGCGCGAACCGGAUUAGAUACCCGGGUAGUCCUGGCCGUAAACGAUGCGGACUUGGUGUUGGAAUGGCUUCGAGCUGCUCCAGUGCCGAAGGGAAGCUGUUAAGUCCGCCGCCUGGGAAGUACGGUCGCAAGACUGAAACUUAAAGGAAUUGGCGGGGGAGCACCACAACGCGUGGAGCCUGCGGUUUAAUUGGAUUCAACGCCGGACAUCUCACCAGGGGCGACAGCAGAAUGAUGGCCAGGUUGACGACCUUGCUUGACAAGCUGAGAGGAGGUGCAUGGCCGCCGUCAGCUCGUACCGUGAGGCGUCCUGUUAAGUCAGGCAACGAGCGAGACCCACGCCCUUAGUUACCAGCGGAUCCUCCGGGAUGCCGGGCACACUAAGGGGACCGCCAGUGAUAAACUGGAGGAAGGAGUGGACGACGGUAGGUCCGUAUGCCCCGAAUCCCCUGGGCAACACGCGGGCUACAAUGGCUAUGACAAUGGGUUCCGACACUGAAAGGUGAAGGUAAUCUCCUAAACAUAGUCUUAGUUCGGAUCGAGGGCUGUAACCCGCCCUCGUGAAGCUGGAAUGCGUAGUAAUCGCGUGUCAUAAUCGCGCGGUGAAUACGUCC
>AB181818
UGGCGGAGGCCACUGCUUUUGGGGUUCGAUUAAGCCAUGCAAGUCGAACGAAUCACUUCGGUGGUUCGUGGCGAACGGCUCAGUAACACGUGGAUAAUCUACCCUUAGGACUGGGAUAACCCUGGGAAACUGGGGAUAAUACCGGAUAGUUAGGAGUUCCUGGAAUGGUCUUCUAUUUAAAUGUUCAGGCGCCUAAGGAUGGAUCUGCGGCAGAUUAGGUAGUUGGUGGGGUAAUGGCCCACCAAGCCUUUGAUCUGUACGGGUUGUGAGAGCAAGAGCCCGGAGAUGGAACCUGAGACAAGGUUCCAGGCCCUACGGGGCGCAGCAGGCGCGAAACCUCCGCAAUGCACGAAAGUGCGACGGGGGGACCCCAAGUGCCACUCUUAACGGGGUGGCUUUUUUUGAGUGUAAAAAGCUUUGAGAAUAAGAGCUGGGCAAGACCGGUGCCAGCCGCCGCGGUAACACCGGCAGCUCAAGUGGUGGCCAUUUUUAUUGGGCCUAAAGCGUUCGUAGCCGGCUUGAUAAGUCUCUGGUGAAAUCCCAUAGCUUAACUGUGGGAAUUGCUGGAGAUACUAUUAGGCUUGAGGCCGGGAGAGGUUAGGGGUACUCCCAGGGUAGGGGUGAAAUCCUAUAAUCCUGGGAGGACCACCUGUGGCGAAGGCGCCUAACUGGAACGGACCUGACGGUGAGUAACGAAAGCCAGGGGCGCGAACCGGAUUAGAUACCCGGGUAGUCCUGGCCGUAAACGAUGCGGACUUGGUGUUGGAAUGGCUUCGAGCUGCUCCAGUGCCGAAGGGAAGCUGUUAAGUCCGCCGCCUGGGAAGUACGGUCGCAAGACUGAAACUUAAAGGAAUUGGCGGGGGAGCACCACAACGCGUGGAGCCUGCGGUUUAAUUGGAUUCAACGCCGGACAUCUCACCAGGGGCGACAGCAGAAUGAUGGCCAGGUUGACGACCUUGCUUGACAAGCUGAGAGGAGGUGCAUGGCCGCCGUCAGCUCGUACCGUGAGGCGUCCUGUUAAGUCAGGCAACGAGCGAGACCCACGCCCUUAGUUACCAGCGGAUCCUCCGGGAUGCCGGGCACACUAAGGGGACCGCCAGUGAUAAACUGGAGGAAGGAGUGGACGACGGUAGGUCCGUAUGCCCCGAAUCCCCUGGGCAACACGCGGGCUACAAUGGCUAUGACAAUGGGUUCCGACACUGAAAGGUGAAGGUAAUCUCCUAAACAUAGUCUUAGUUCGGAUCGAGGGCUGUAACCCGCCCUCGUGAAGCUGGAAUGCGUAGUAAUCGCGUGUCAUAAUCGCGCGGUGAAUACGUCC
>AB181819
UCUUUCGGGAUUCGUGGCGAACGGCUCAGUAACACGUGGAUAAUCUACCCUUAGGACUGGGAUAACCCUGGGAAACUGGGGAUAAUACCGGAUAGUUAGGAGUUCCUGGAAUGGUCUUCUAUUUAAAUGUUCAGGCGCCUAAGGAUGGAUCUGCGGCAGAUUAGGUAGUUGGUGGGGUAAUGGCCCACCAAGCCUUUGAUCUGUACGGGUUGUGAGAGCAAGAGCCCGGAGAUGGAACCUGAGACAAGGUUCCAGGCCCUACGGGGCGCAGCAGGCGCGAAACCUCCGCAAUGCACGAAAGUGCGACGGGGGGACCCCAAGUGCCACUCUUAACGGGGUGGCUUUUUUUGAGUGUAAAAAGCUUUGAGAAUAAGAGCUGGGCAAGACCGGUGCCAGCCGCCGCGGUAACACCGGCAGCUCAAGUGGUGGCCAUUUUUAUUGGGCCUAAAGCGUUCGUAGCCGGCUUGAUAAGUCUCUGGUGAAAUCCCAUAGCUUAACUGUGGGAAUUGCUGGAGAUACUAUUAGGCUUGAGGCCGGGAGAGGUUAGGGGUACUCCCAGGGUAGGGGUGAAAUCCUAUAAUCCUGGGAGGACCACCUGUGGCGAAGGCGCCUAACUGGAACGGACCUGACGGUGAGUAACGAAAGCCAGGGGCGCGAACCGGAUUAGAUACCCGGGUAGUCCUGGCCGUAAACGAUGCGGACUUGGUGUUGGAAUGGCUUCGAGCUGCUCCAGUGCCGAAGGGAAGCUGUUAAGUCCGCCGCCUGGGAAGUACGGUCGCAAGACUGAAACUUAAAGGAAUUGGCGGGGGAGCACCACAACGCGUGGAGCCUGCGGUUUAAUUGGAUUCAACGCCGGACAUCUCACCAGGGGCGACAGCAGAAUGAUGGCCAGGUUGACGACCUUGCUUGACAAGCUGAGAGGAGGUGCAUGGCCGCCGUCAGCUCGUACCGUGAGGCGUCCUGUUAAGUCAGGCAACGAGCGAGACCCACGCCCUUAGUUACCAGCGGAUCCUCCGGGAUGCCGGGCACACUAAGGGGACCGCCAGUGAUAAACUGGAGGAAGGAGUGGACGACGGUAGGUCCGUAUGCCCCGAAUCCCCUGGGCAACACGCGGGCUACAAUGGCUAUGACAAUGGGUUCCGACACUGAAAGGUGAAGGUAAUCUCCUAAACAUAGUCUUAGUUCGGAUCGAGGGCUGUAACCCGCCCUCGUGAAGCUGGAAUGCGUAGUAAUCGCGUGUCAUAAUCGCGCGGUGAAUACGUCCU
>AB193990
UUCCGGUUGAUCCUGCCGGAGGCCGCUGCUAUCUGGCUGGGACUAAGCCAUGNUANUCCAGGGGGCAGUUCUCCUUGCGAGGACUGCCACCGGCGGACGGCCCAGUAACACGUGGACAACCUGCCCUCGGGUGGGGGAUAACCCCGGGAAACUGGGGCUAAUACCCCAUAGGCCAUGGAGACUGGAAUGUCCCAUGGCCGAAAGCUCCGGCGCCCGAGGAUGGGUCUGCGGCGGAUUAGGUAGUUGGUGGGGUAACGGCCCACCAAGCCUAAGAUCCGUACGGGCUGUGAGAGCAGGAGCCCGGAGAUGGACACUGAGACAAGGGUCCAGGCCCUACGGGGCGCAGCAGGCGCGAAACCUCCGCAAUGCGGGAAACCGCGACGGGGCUAGCCAGAGUGCCCGUGCAUAGCGCGGGCUGUCCGGGUGCCUAAAAAGCACCCGAUAGCAAGGGAUGGGCAAGGCCGGUGGCAGCCGCCGCGGUAAUACCGGCGUCCCGAGUGGCGGCCACUAUUAUUGGGCCUAAAGCGUCCGUAGCCGGCCCAGUAAGUCCCCCGGGAAAUCUGGUCGCUCAACGAUCAGACUUCCGGGGGAUACUGCUGGGCUAGGGACCGGGAGAGGCCGAGGGUAUUCCCGGGGUAGGGGUGAAAUCCUGUAAUCCCGGGAGGAACCACCUGUGGCGAAGGCGCUCGGCUAGAACGGGUCCGACGGUGAGGGACGAAGGCCUGGGGAGCGAACCGGAUUAGAUACCCGGGUAGUCCAGGCUGUAAACGAUGCGGGCUAGGUGUCACCGAAGCUACNAGCUUCGGUGGUGUCGGAGGGAAGCCGUUAAGCCCGCCGCCUGGGAAGUACGGCCGCAAGGCUGAAACUUAAAGGAAUUGGCGGGGGAGCACUACAACGGGUGGAGCCUGCGGUUUAAUUGGAUUCAACGCCGGGAAGCUCACCGGGGGAGACAGCUGGAUGAAGGUCGGGCUGAAGACCUUACCAGACUAGCUGAGAGGUGGUGCAUGGCCGCCGUCAGUUCGUACUGUGAAGCAUCCUGUUAAGUCAGGCAACGAGCGAGACCCGCGCCCCCAGUUGCCAGCGGUUCGCUUUGCGAAGCCGGGAACACUGGGGGGACUGCCGGCGCUAAGCCGGAGGAAGGUGCGGGCUACGGCAGGUCCGUAUGCCCCGAAUCCCCCGGGCUACACGCGGGCUACAAUGGCCGGGACAAUGGGUACCGACCCCGAAAGGGGUAGGUAAUCUCCUAAACCCGGUCUAACCUGGGAUCGAGGGCUGCAACUCGCCCUCGUGAACCUGGAAUCCGUAGUAAUCGCGUCUCAAAAUGGCGCGGUGAAUACGUCCCUGCUCCUUGCACACACCGCCCGUCAAGCCACCCGAGUGGGCUAUGGGUGAGGGGGUAGUCGCUGGCUACCUUAGAACCCAGGGUCCGCGAGGGGGGCUAAGUCGUAACAAGGUACCA
>AB196288
CCGGUUGAUCCUGCCGGAGGUCACUGCUAUCGGUGUCCGAUUAAGCCAUGCGAGUCGUGAGGGGUUAUGCCCUCGGCGGACUGCUCAGUAACACGUGGAUAACCUGCCCAAGGGUCUGGGAUAACCCCGGGAAACUGGGGAUAAUACCGGAUGGAUCACUAGUGCUGGAAUGCUUGGUGGUCGAAAGGCAACGCCUUUGGAUGGGUCUGCGGCGGAUUAGGUUGACGCCGGUGUAACGUACCGGCGUGCCUGUAAUCCGUACGGGUUGUGGGAGCAAGAGCCCGGAGAUGGAUUCUGAGACACGAAUCCAGGCCCUACGGGGCGCAGCAGGCGCGAAAACUCUACAAUGCAGGCAACUGCGAUAGGGGGACAUCGAGUGGCAUCCACCUUGGGUGCCUGUCCAACCGUCUAAAAAACGGUUGUUAGCAAGGGCCGGGUAAGACCGGUGCCAGCCGCCGCGGUAAUACCGGCGGCUCGAGUGGUGGCCGAUAUUAUUGAGUCUAAAGGGUCCGUAGCCGGCUUUGCAAGUCCCCUGGGAAAUCCAGCGGCUUAACCGUUGGGCUUUCAUGGGAUACUACAUUGCUUGGGACUGGGAGAGGUAGGAGGUACUCGGGGGGUAGGGGUGAAAUCCUGUAAUCCUCCGGGGACCACCGGUGGCGAAGGCGUCCUACCAGAACAGGUCCGACGGUGAGGGACGAAAGCUAGGGGCACGAACCGGAUUAGAUACCCGGGUAGUCCUAGCCGUAAACGAUGCCCGCUAGGUGUCACGACGGUCGUGAAUCGUCGUGGUGCCGUAGGGAAGCCGCGAAGCGGGCCACUUGGGAAGUACGGCCGCAGGCUGAAACUUAAAGGAAUUGGCGGGGGAGCACCACAACGGGUGGAGCCUGCGGUUUAAUUGGAUUCAACGCCGGGAAGCUUACCGGGAUCGACAGUUGUAUGAAGGCCAGGCUGAAGACCUUGCCGGACUAGCUGAGAGGAGGUGCAUGGCCGUCGUCAGUUCGUACCGUGAGGCGUCCUGUUAAGUCAGGCAACGAGCGAGACCCAUUUCCACUGUUGCUAACGACUCCGCGAGGAGGGCGAGUACACUGUGGAGACCGCUGGCGCUAAGUCAGAGGAAGGAUUGGUCGACGGUAGGUCAGUAUGCCCCGAAUAUCCCGGGCUACACGCGGGCUACAAUGGAUAGGACAAUGGGUAACUACACCGAAAGGUGGCGUCAAUCUCUUAAACCUAUCCUUAGUUCGGAUUGAGGGCUGGAACUCGCCCUCAUGAAGAUGGAAUCCGUAGUAAUCGCAUUUCAAAACAGUGCGGUGAAUACGUCCCUGCUCCUUGCACACACCGCCCGUCAAACCACCCGAGCGGGGCGUGAAUGAGGAUCCUUUUCAUUGAAGGACUCGAAUUCAUGUUCUGUAAGGGGGGUUAAGUCGUAACAAGGUACCC
>AB232790
UCACUGCUAUCGGGGUUCGAUUAAGCCAUGCGAGUCGAGAGGGUUCGGCCCUCGGCGUACUACUCAGUAACACGUGGAUAACCUGCCCUAAGGAAGGGGAUAACCUCGGGAAACUGAGGAUAAUACCCUAUAGGUUACAGACGCUGGAAUGCCCUGUAACCGAAAGCUCCGGCGCCUUAGGAUGGAUCUGCGGCCGAUUAGGUUGUUGUUGGGGUAACGGCCCAACAAGCCGAUAAUCGGUACGGGUUGUGGGAGCAAGAGCCCGGAGUUGGAUUCUGAGACACGAAUCCAGGCCCUACGGGGCGCAGCAGGCGCGAAAACUUUACAAUGCGGGAAACCGUGAUAAGGGAACCUCGAGUGCCUGUAUAUGCAGGCUGUCCAGGUGUCUAAAAAACACCUGAAGAAAGGGCCGGGCAAGACCGGUGCCAGCCGCCGCGGUAAUACCGGCGGCUCGAGUGGUGGCCACUUUUAUUGGGCUUAAAGCGUUCGUAGCUGGGUUGUUAAGUCUCUUGGGAAAUCUGACGGCUCAACCGUCAGGCGUCCAAGGGAUACUGGCAAUCUUGGAACCGGGAGAGGUGAGGGGUACUUCGGGGGUAGGAGUGAAAUCCUGUAAUCCUCGAGGGACCACCUGUGGCGAAGGCGCCUCACCAGAACGGCUUCGACAGUGAGGGACGAAAGCUGGGGGAGCAAACCGGAUUAGAUACCCGGGUAGUCCCAGCCCUAAACGAUGCGCGUUAGGUGUAUCGGUGACCACGAGUCACCGAGGUGCCGAAGGGAAACCGUGAAACGUGCCGCCUGGGAAGUACGGUCGCAAGGCUGAAACUUAAAGGAAUUGGCGGGGGAGCACCACAACGGGUGGAGCCUGCGGUUUAAUUGGACUCAACGCCGGGAAGCUCACCGGAUAAGACAGCGGAAUGAUUGCCGGGCUGAAGACCCUGCAUGACCAGCUGAGAGGAGGUGCAUGGCCGUCGUCAGUUCGUACUGUGAAGCAUCCUGUUAAGUCAGGCAACGAGCGAGACCCACGCCAACAGUUGCCAGCAUGGUCUCCGGACUGAUGGGGACACUGUUGGGACCGCCUCUGCUAAAGAGGAGGAAGGAAUGGGCAACGGUAGGUCAGCAUGCCCCGAAUUAUCCGGGCUACACGCGGGCUACAAUGGGCAGGACAAUGGGUAUCGACACCGAGAGGUGAAGGCAAUCUCCUAAACCUGUCCGUAGUUCGGAUUGUGGCUGCAACUCGCCCACAUGAAGCUGGAAUCCGUAGUAAUCGCGUUUCAAAAUAACGCGGUGAAUGUGUCCCUGCUCCUUGCACACACCGCCCGUCAAACCACCCGAGUGGGGUUUGGAUGAGGCCGCGGUCGUUGCCGCGGUCGAAUCUAGGUUCCGCAAGGGGGGUU
>AB232796
CCACUGCUAUCGGGGUUUGACUAAGCCAUGCGAGUCGAGAGGUGUAAGACCUCGGCGUACUGCUCAGUAACACGUGGACAAUCUGCCCUGAAGUGGAGGAUAAUCCCGGGAAACUGGGGGUAAUACUCCAUAGUUCGUGCUGACUGGAAUGUUAUGCGAACGAAAGAUCCGUCGCUUCAGGAUGAGUCUGCGGCCGAUUAGGUAGUUGUUGGGGUAACGGCCCAACAAGCCUGUCAUCGGUACGGGUUGUGGGAGCAAGAGCCCGGAGAUGGAUUCUGAGACACGAAUCCAGGCCCUACGGGGCGCAGCAGGCGCGAAAACUUUACCAUGCGGGCAACCGUGAUAAGGAAACCCCGAGUGCCAGCACAGGCUGGCUGUCCGCCAGUGUAAAUAACUGGUGAAGAAAGGGCCGGGCAAGACCGGUGCCAGCCGCCGCGGUAAUACCGGCGGCUCGAGUGGUGGCCACUAUUACUGGGCUUAAAGGGUCCGUAGCUUGAUAUGCAAGUCUCUUGAGAAAUCCGCCAGCUUAACUGGUGGGCGUUCAGGGGAAACUGCAUUUCUAGGGACCGGGAGAGGUGAGAGGUACUGCCGGGGUAGGAGUGAAAUCCUGUAAUCCCGGUGGGACCACCUAUGGCGAAGGCAUCUCACCAGAACGGGUCCGACAGUGAGGGACGAAAGCUGGGGGAGCAAACCGGAUUAGAUACCCGGGUAGUCCCAGCUGUAAACGAUGCGCGUUAGGUGUGUCAGUGACCACGUGUCACUGAGGUGCCGAAGGGAAACCGUGAAACGCGCCGCCUGGGGAGUACGGUCGCAAGGCUGAAACUUAAAGGAAUUGGCGGGGGAGCACCACAACGGGUGGAGCCUGCGGUUUAAUCGGACUCAACGCCGGGAAUCUCACCGGAUAAGACAGCUGAAUGAUAGUCGGGAUGAAGACUCUACUUGACUAGCUGAGAGGAGGUGCAUGGCCGUCGUCAGUUCGUACUGUGAAGCAUCCUGUUUAGUCAGGCAACGAGCGAGACCCACGCGAGCAGUUGCCAGCUUGACCUUCGGGUUGAUGGGGACACUGCUCGGACCGCCUCUGCUAAAGGGGAGGAAGGAAUGGGCAACGGUAGGUCAGCAUGCCCCGAAUUAUCCGGGCUACACGCGGGCUACAAUGGAUAGGACAAUGGGUUUCUACACCGAGAGGUGAUGACAAUCUCCUAAACCUAUCCGAAGUUCGGAUUGCGGGUUGUAACUCACCCGCAUGAAGCUGGAAUCCGUAGUAAUCGCGUUUCAACAUAGCGCGGUGAAUAUGUCCCUGCUCCUUGCACACACCGCCCGUCAAACCACCCGAGUGAGGUCUUGAUGAGGAUGUAUCUCUGAUAUGUUCGAAUCUGGGUUUUGCAAGGGGGGUU
>AB232797
UUACUGCUAUCGAGGUUCGACUAAGCCAUGCGAGUCGAAUGUAGCAAUACAUGGCGAACUGCUCAGUAACACGUGGACAACCUGCCCUUAGGUUGGGUAUAAACCCGGGAAACUGGGUAUAAUACCCGAUAGGUCUCGAUUGCUGGAAUGCAUCGAGAUUUAAAGCUCCGGCGCCUAAGGAUGGGUCUGCGGCCUAUCAGGUAGUAGUGGGUGUAGCGUACCUACUAGCCUACGACGGGUACGGGUUGUGAGAGCAAGAGCCCGGAGAUGGAUUCUGAGACACGAAUCCAGGCCCUACGGGGUGCAGCAGGCGCGAAAACUUUACAAUGCUGGCAACAGCGAUAAGGGAACCUCGAGUGCCAGGUUACAAAUCUGGCUGUCGAGAUGCCUAAAAAGCAUUUCAUAGCAAGGGCCGGGCAAGACCGGUGCCAGCCGCCGCGGUAACACCGGCGGCUCGAGUGGUAACCGUUAUUAUUGGGUCUAAAGGGUCUGUAGCCGGCCGGAUAAGUCUCUUGAGAAAUCUGGCAGCUUAACUGUCAGGCUUUCAGGAGAUACUGUCUGGCUCGAGGCCCGGAGAGGUGAGAGGUACUUCAGGGGUAGGGGUGAAAUCUUGUAAUCCCUGAAGGACCACCAGCGGCGAAGGCGUCUCACCAGAACGGACCUGACGGCAAGGGACGAAAGCUAGGGGCACGAACCGGAUUAGAUACCCGGGUAGUCCUAGCCGUAAACGAUACUCGCUAGGUGUCGGCCACGGUGCGACCGUUGUCGGUGCCGUAGGGAAGCCGUGAAGCGAGCCACCUGGGAAGUACGGCCGCAAGGCUGAAACUUAAAGGAAUUGGCGGGGGAGCACCACAACGGGUGGAGCUUGCGGUUUAAUUGGAUUCAACGCCGGAAAUCUUACCGGGACCGACAGCAAUAUGAAGGCCAGGCUGAAGACUUUGCCGGAUUAGCUGAGAGGUGGUGCAUGGCCGUCGUCAGUUCGUACUGUGAAGCAUCCUGUUAAGUCAGGCAACGAGCGAGACCCACGCCCACAGUUGCCAGCGUACUCUCUGGAGUGACGGGUACACUGUGGGGACCGCCGCUGCUAAAGCGGAGGAAGGAAUGGGCAACGGUAGGUCAGUAUGCCCCGAAUAUCCCGGGCUACAUGCGAGCUACAAUGGUUGGUACAAUGGGUAUCUACCCCGAAAGGGGACGGGAAUCUCCUAAAACCAAUCUUAGUUCGGAUUGAGGGCUGCAACUCGCCCUCAUGAAGCUGGAAUCCGUAGUAAUCGCGUUUCAACAGAACGCGGUGAAUACGUCCCUGCUCCUUGCACACACCGCCCGUCAAACCACCCGAGUAGGGUCUGAAUGAGAGCGCUUUCUUUGGAGGCGUUCGAAUUUGGGCUUUGCAAGGGGGGUU
>AB232798
CCACCGCUAUCGGGGUUUGACUAAGCCAUGCGAGUCGAGAGGUGUAAGACCUCGGCGUACUGCUCAGUAACACGUGGACAAUCUGCCCUGAAGUGGAGGAUAAUCCCGGGAAACUGGGGGUAAUACUCCAUAGUUCGUGCUGACUGGAAUGUUAUACGAACGAAAGAUCCGUCGCUUCAGGAUGAGUCUGCGGCCGAUUAGGUAGUUGUUGGGGUAACGGCCCAACAAGCCUGUCAUCGGUACGGGUUGUGGGAGCAAGAGCCCGGAGAUGGAUUCUGAGACACGAAUCCAGGCCCUACGGGGCGCAGCAGGCGCGAAAACUUUACCAUGCGGGCAACCGUGAUAAGGAAACCCCGAGUGCCAGCACAGGCUGGCUGUCCGCCAGUGUAAAUAACUGGUGAAGAAAGGGCCGGGCAAGACCGGUGCCAGCCGCCGCGGUAAUACCGGCGGCUCGAGUGGUGGCCACUAUUACUGGGCUUAAAGGGUCCGUAGCUUGAUAUGCAAGUCUCUUGAGAAAUCCGCCAGCUUAACUGGUGGGCGUUCAGGGGAAACUGCAUUUCUAGGGACCGGGAGAGGUGAGAGGUACUGCCGGGGUAGGAGUGAAAUCCUGUAAUCCCGGUGGGACCACCUAUGGCGAAGGCAUCUCACCAGAACGGGUCCGACAGUGAGGGACGAAAGCUGGGGGAGCAAACCGGAUUAGAUACCCGGGUAGUCCCAGCUGUAAACGAUGCGCGUUAGGUGUGUCAGUGACCACGUGUCACUGAGGUGCCGAAGGGAAACCGUGAAACGCGCCGCCUGGGGAGUACGGUCGCAAGGCUGAAACUUAAAGGAAUUGGCGGGGGAGCACCACAACGGGUGGAGCCUGCGGUUUAAUCGGACUCAACGCCGGGAAUCUCACCGGAUAAGACAGCUGAAUGAUAGUCGGGAUGAAGACUCUACUUGACUAGCUGAGAGGAGGUGCAUGGCCGUCGUCAGUUCGUACUGUGAAGCAUCCUGUUUAGUCAGGCAACGAGCGAGACCCACGCGAGCAGUUGCCAGCUUGACCUUCGGGUUGAUGGGGACACUGCUCGGACCGCCUCUGCUAAAGGGGAGGAAGGAAUGGGCAACGGUAGGUCAGCAUGCCCCGAAUUAUCCGGGCUACACGCGGGCUACAAUGGAUAGGACAAUGGGUUUCUACACCGAGAGGUGAUGACAAUCUCCUAAACCUAUCCGAAGUUCGGAUUGCGGGUUGUAACUCACCCGCAUGAAGCUGGAAUCCGUAGUAAUCGCGUUUCAACAUAGCGCGGUGAAUAUGUCCCUGCUCCUUGCACACACCGCCCGUCAAACCACCCGAGUGAGGUCUUGAUGAGGAUGUAUCUCUGAUAUGUUCGAAUCUGGGUUUUGCAAGGGGGGUU
>AB232799
CCACUGCUAUCGGGGUUUGACUAAGCCAUGCGAGUCGAGAGGUGUAAGACCUCGGCGUACUGCUCAGUAACACGUGGACAAUCUGCCCUGAAGUGGAGGAUAAUCCCGGGAAACUGGGGGUAAUACUCCAUAGUUCGUGCUGACUGGAAUGUUAUGCGAACGAAAGAUCCGUCACUUCAGGAUGAGUCUGCGGCCGAUUAGGUAGUUGUUGGGGUAACGGCCCAACAAGCCUGUCAUCGGUACGGGUUGUGGGAGCAAGAGCCCGGAGAUGGAUUCUGAGACACGAAUCCAGGCCCUACGGGGCGCAGCAGGCGCGAAAACUUUACCAUGCGGGCAACCGUGAUAAGGAAACCCCGAGUGCAGCACAGGCUGGCUGUCCGCCAGUGUAAAUAACUGGUGAAGAAAGGGCCGGGCAAGACCGGUGCCAGCCGCCGCGGUAAUACCGGCGGCUCGAGUGGUGGCCACUAUUACUGGGCUUAAAGGGUCCGUAGCUUGAUAUGCAAGUCUCUUGAGAAAUCCGCCAGCUUAACUGGUGGGCGUUCAGGGGAAACUGCAUUUCUAGGGACCGGGAGAGGUGAGAGGUACUGCCGGGGUAGGAGUGAAAUCCUGUAAUCCCGGUGGGACCACCUAUGGCGAAGGCAUCUCACCAGAACGGGUCCGACAGUGAGGGACGAAAGCUGGGGGAGCAAACCGGAUUAGAUACCCGGGUAGUCCCAGCUGUAAACGAUGCGCGUUAGGUGUGUCAGUGACCACGUGUCACUGAGGUGCCGAAGGGAAACCGUGAAACGCGCCGCCUGGGGAGUACGGUCGCAAGGCUGAAACUUAAAGGAAUUGGCGGGGGAGCACCACAACGGGUGGAGCCUGCGGUUUAAUCGGACUCAACGCCGGAAAUCUCACCGGAUAAGACAGCUGAAUGAUAGUCGGGAUGAAGACUCUACUUGACUAGCUGAGAGGAGGUGCAUGGCCGUCGUCAGUUCGUACUGUGAAGCAUCCUGUUUAGUCAGGCAACGAGCGAGACCCACGCGAGCAGUUGCCAGCUUGACCUUCGGGUUGAUGGGGACACUGCUCGGACCGCCUCUGCUAAAGGGGAGGAAAGGAAUGGGCAACGGUAGGUCAGCAUGCCCCGAAUUAUCCGGGCUACACGCGGGCUACAAUGGAUAGGACAAUGGGUUUCUACACCGAGAGGUGAUGACAAUCUCCUAAACCUAUCCGAAGUUCGGAUUGCGGGUUGUAACUCACCCGCAUGAAGCUGGAAUCCGUAGUAAUCGCGUUUCAACAUAGCGCGGUGAAUAUGUCCCUGCUCCUUGCACACACCGCCCGUCAAACCACCCGAGUGAGGUCUUGAUGAGGAUGUAUCUCUGAUAUGUUCGAAUCUGGGUUUUGCAAGGAGGGUU
>AB233293
GGAUAACCUAACCUUAGGACUGGGAUAACCCCGGGAAACUGGGGACAAUACCGGAUAUGUGGAGAUGCCUGGAAUGGUACUUCAUUGAAAUGCUCCGGCGCCUAAGGAUGGAUCUGCGGCAGAUUAGGUAGUUGGCGGGGUAAAUGCCCACCAAGCCGAUAAUCUGUACGGGUUGUGAGAGCAAGAGCCCGGAGAUGGAACCUGAGACAAGGUUCCAGGCCCUACGGGGCGCAGCAGGCGCGAAACCUCCGCAAUGCGAGCAAUCGCGACGGGGGAAACCCAAGUGCCACUCUUAACGGGGUGGCUUUUCUGAAGUGUAAAAAGCUUCAGGAAUAAGAGCUGGGCAAGACCGGUGCCAGCCGCCGCGGUAACACCGGCAGCUCAAGUGGUGGCCGUUUUUAUUGGGCCUAAAGCGUUCGUAGCCGGCUUGAUAAGUCUCUGGUGAAAUCCCGCAGCUUAACUGUGGGAAUUGCUGGAGAUACUAUCAGGCUUGAGGCCGGGAGAGGCUGGAGGUACUCCCGGGGUAGGGGUGAAAUCCUAUAAUCCCGGGAGGACCACCUGUGGCGAAGGCGUCCAGCUGGAACGGACCUGACGGUGAGUAACGAAAGCCAGGGGCGCGAACCGGAUUAGAUACCCGGGUAGUCCUGGCCGUAAACGAUGUGGACUUGGUGUUGGGAUGGCUCCGAGCUGCCCCAGUGCCGAAGGGAAGCUGUUAAGUCCACCGCCUGGGAAGUACGGUCGCAAGACUGAAACUUAAAGGAAUUGGCGGGGGAGCACCACAACGCGUGGAGCCUGCGGUUUAAUUGGAUUCAACGCCGGACAUCUCACCAGGGGCGACAGCAGAAUGAUGGCCAGGUUGAUGACCUUGGCUUGACAAGCUGAGAGGAGGUGCAUGGCCGCCGUCAGCUCGUACCGUGAGGCGUCCUGUUAAGUCAGGCAACGAGCGAGACCCACGCCCUUAGUUACCAGCGGAUCCUCCGGGAUGCCGGGCACACUAAGGGGACCGCCAGUGAUAAACUGGAGGAAGGAGUGGACGACGGUAGGUCCGUAUGCCCCGAAUCCCCUGGGCUACACGCGGGCUACAAUGGCUAGGACAAUGGGUUCCGACACCGAAAGGUGAAGGUAAUCUCCUAAACCUAGUCUUAGUUCGGAUUGAGGGCUGUAACUCGCCCUCAUGAAGCUGGAAUGCGUAGUAAUCGCGUGUCAUAACCGCGCGGUGAAUACGUCCCUGCUCCUUGCACACACCGCCCGUCACGCCACCCAAAAAGGGUUUGGAUGAGGCCUUAGUCUUUGGUUAAGGUCGAAUCUAGGUUCUUUGAGGAGGGCG
>AB233295
GGACAACCUGCCCUUAGGACGGGGAUAAACCCGGGAAACUGGGUAUAAUACCCGAUAGGUCUCGAUUGCUGGAAUGCAUCGAGAUUUAAAGCUCCGGCGCCUAAGGAUGGGUCUGCGGCCUAUCAGGUAGUAGUGGGUGUAGCGUACCUACUAGCCUACGACGGGUACGGGUUGUGAGAGCAAGAGCCCGGAGAUGGAUUCUGAGACACGAAUCCAGGCCCUACGGGGUGCAGCAGGCGCGAAAACUUUACAAUGCUGGCAACAGCGAUAAGGGAACCUCGAGUGCCAGGUUACAAAUCUGGCUGUCGAGAUGCCUAAAAAGCAUUUCAUAGCAAGGGCCGGGCAAGACCGGUGCCAGCCGCCGCGGUAACACCGGCGGCUCGAGUGGUAACCGUUAUUAUUGGGUCUAAAGGGUCUGUAGCCGGCCGGAUAAGUCUCUUGAGAAAUCUGGCAGCUUAACUGUCAGGCUUUCAGGAGAUACUGUCUGGCUCGAGGCCGGGAGAGGUGAGAGGUACUUCAGGGGUAGGGGUGAAAUCUUGUAAUCCUUGAAGGACCACCAGUGGCGAAGGCGUCUCACCAGAACGGACCUGACGGCAAGGGACGAAAGCUAGGGGCACGAACCGGAUUAGAUACCCGGGUAGUCCUAGCCGUAAACGAUACUCGCUAGGUGUCGGCCACGGUGCGACCGUUGUCGGUGCCGUAGGGAAGCCGUGAAGCGAGCCACCUGGGAAGUACGGCCGCAAGGCUGAAACUUAAAGGAAUUGGCGGGGGAGCACCACAACGGGUGGAGCUUGCGGUUUAAUUGGAUUCAACGCCGGAAAUCUUACCGGGACCGACAGCAAUAUGAAGGCCAGGCUGAAGACUUUGCCGGAUUAGCUGAGAGGUGGUGCAUGGCCGUCGUCAGUUCGUACUGUGAAGCAUCCUGUUAAGUCAGGCAACGAGCGAGACCCACGCCCACAGUUGCCAGCGUACUCUCUGGAGUGACGGGUACACUGUGGGGACCGCCGCUGCUAAAGCGGAGGAAGGAAUGGGCAACGGUAGGUCAGUAUGCCCCGAAUAUCCCGGGCUACACGCGAGCUACAAUGGUUGGUACAAUGGGUAUCUACCCCGAAAGGGGACGGGAAUCUCCUAAAACCAAUCUUAGUUCGGAUUGAGGGCUGCAACUCGCCCUCAUGAAGCUGGAAUCCGUAGUAAUCGCGUUUCAACAGAACGCGGUGAAUGCGUCCCUGCUCCUUGCACACACCGCCCGUCAAACCACCCGAGUAGGGUCUGAAUGAGAGCGCUUUCUUUGGAGGCGUUCGAAUUUGGGCUUUGCAAGGGGGGUU
>AB233296
GGAUAACCUACCCUCAGGAGGGGGAUAACCCCGGGAAACUGGGGAUAAUACCCCAUAGAUCAGGGACGCUGGAAUGCCCCCUGAUUCAAAGGUCCGCCGCCUGAGGAUGGGUCUGCGGCCGAUUAGGUUGUUGUUGGGGUAACGGCCCAACAAGCCAUUGAUCGGUACGGGUUGUGAGAGCAAGAGCCCGGAGAUGGAUUCUGAGACACGAAUCCAGGCCCUACGGGGCGCAGCAGGCGCGAAAACUUUACAAUGCGAGAAAUCGUGAUAAGGGAACCCCGAGUGCCCGUAAAUUCGGGCUGUCCGCCAGUGUAAAUAACUGGUGAAGAAAGGGCCGGGCAAGACCGGUGCCAGCCGCCGCGGUAAUACCGGCGGCUCGAGUGGUGGCCACUAUUACUGGGCUUAAAGCGUCCGUAGCUGGAUUGUUAAGUCUCUUGGGAAAUCCACCGGCUCAACCGAUGGGCGUUCAGGAGAAACUGGCAAUCUAGGGACCGGGAGAGGUGAGAGGUACUCCAGGGGUAGGAGUGAAAUCCUGUAAUCCUUGGGGGACCACCUGUGGCGAAGGCGUCUCACUAGAACGGCUCCGACAGUGAGGGACGAAAGCUGGGGGAGCAAACCGGAUUAGAUACCCGGGUAGUCCCAGCUGUAAACGAUGCGCGUUAGGUGUAUCGGUGACCACGAGUCAUCGAGGUGCCGAAGGGAAACCGUGAAACGUGCCGCCUGGGAAGUACGGUCGCAAGGCUGAAACUUAAAGGAAUUGGCGGGGGAGCACCACAACGGGUGGAGCCUGCGGUUUAAUUGGACUCAACGCCGGGCAGCUCACCGGAUAAGACAGCUGGAUGAUAGCCGGGCUGAAGACUCUGCUUGACUAGCUGAGAGGAGGUGCAUGGCCGUCGUCAGUUCGUACUGUGAAGCAUCCUGUUAAGUCAGGCAACGAGCGAGACCCACGCCAACAGUUGCCAGCAUGUCCUCCGGGAUGAUGGGGACACUGUUGGGACCGCCUCUGCUAAAGAGGAGGAAGGAAUGGGCAACGGUAGGUCAGCAUGCCCCGAAUUAUCCGGGCUACACGCGGGCUACAAUGGUCAGGACAAUGGGUAUCGACACCGAGAGGUGGAGGCAAUCUCCUAAACCUGUCCUUAGUUCGGAUUGUGGGCUGCAACUCGCCCACAUGAAGCUGGAAUCCGUAGUAAUCGCGUUUCAAAAUAGCGCGGUGAAUAUGUCCCUGCUCCUUGCACACACCGCCCGUCAAACCACCCGAGUGGGGUCUUGAUGAGGCUGCGGUCGUCGCCGUGGUCGAAUCUAGGUUCCGCAAGGGGGGUU
>AB233298
GGAUAACAUGCCCUAAGGAGGGGGAUAAUCUCGGGAAACUGAGGGUAAUACCCCAUAGGUCUAUUUUGCUGGAAUGCUAAUAGGCCGAAAACUCCGGUGCCUUAGGAUUGGUCUGCGGUCUAUCAGGCUGUAGUGGGUGUAAUGGACCCACUAGCCCGUGACGGAUAUGGGCCUUGAGAGAGGGAGCCCAGAGAUGGACUCUGAGACAUGAGUCCAGGCCCUACGGGGCGCAGCAGUCGCGAAAACUUCGCAAUGGGGGCAACCCCGACGAGGGAAUUCCAAGUGCUAGCACUUUGUGUUAGCUGUUCUUCUGUCUAAAAAACAGGAGGAGUAAGGGGCGGGUAAGACGGGUGCCAGCCGCCGCGGUAAUACCCGCGCCCCAAGUGGUGGUCGAUAUUAUUGAGCCUAAAACGUCCGUAGCCGGUCUUCUAAAUCCUUGGGUAAAUCGGGCAGCUUAACUGUCCGAAGUCCGGGGAGACUGGGAGACUUGGGACCGGGAGAGGUCAGAGGUACUUCUGGGGUAGGGGUAAAAUCCUGUAAUCCUGGAAGGACCACCGGUGGCGAAGGCGUCUGACUAGAACGGAUCCGACGGUGAGGGACGAAGCCCUGGGGCGCAAACGGGAUUAGAUACCCCGGUAGUCCAGGGUGUAAACGCUGCGGGCUUGGUGUUGGGGGUCCUUAGUGGGCGCCCAGUGCCGGAGAGAAGUUGUUAAGCCUGCUGCUUGGGGAGUAUGUCCGCAAGGAUGAAACUUAAAGGAAUUGGCGGGGGAGCACCGCAACGGGAGGAGCGUGCGGUUCAAUUGGAUUCAACGCCGAAAAACUCACCAGGAGCGACGGAUAUAUGAAGGUCAAGCUGAUGACUUUACCUGAUUUUCCGAGAGGUGGUGCAUGGCCGUCGUCAGUUCGUACCGUAAGGCGUUCUCUUAAGUGAGAUAACGAACGAGACCCUCACCAUUAAUUGCUAGUCCUUUCUCCGGAGGGGGCGCACAUUAAUGGGACCGCUGGCGCUAAGUCAGAGGAAGGAGAGGUCAACGGUAGGUCCGUAUGCCCCGAAUCCCCUGGGCAACACGCGCGCUACAAAGGGUGGGACAAUGGGCUUCGACACCGAAAGGUGAAGACAAUCCUCAAACCCAUCCAUAGUUCGGAUCGGGGGCUGUAACCCGCCCCCGUGAAGCUGGAUUCCGUAGUAAUCGCUUGUCAACAUCAAGCGGUGAAUAUGCCCCUGCUCCUUGCACACACCGCCCGUCAAACCACCCGAGUUGGGUUUCAGUAAGGAUGUCUCUCAUUGGGGCUUUCGAACUGAGAUUCAGCAAGGAGGGUU
>AB233300
GGACAAUCUGCCCUGAAGAGGAGGAUAAUCCCGGGAAACUGGGGGUAAUACUCCAUAGUUCGUGCUGACUGGAAUGUUAUGCGAACGAAAGAUCCGUCGCUUCAGGAUGAGUCUGCGGCCGAUUAGGUAGUUGUUGGGGUAACGGCCCAACAAGCCUGUCAUCGGUACGGGUUGUGGGAGCAAGAGCCCGGAGAUGGAUUCUGAGACACGAAUCCAGGCCCUACGGGGCGCAGCAGGCGCGAAAACUUUACCAUGCGGGCAACCGUGAUAAGGAAACCCCGAGUGCCAGCACAGGCUGGCUGUCCACCAGUGUAAAUAACUGGUGAAGAAAGGGCCGGGCAAGACCGGUGCCAGCCGCCGCGGUAAUACCGGCGGCUCGAGUGGUGGCCGCUAUUACUGGGCUUAAAGGGUCCGUAGCUGGAUAUACAAGUCCCUUGAGAAAUCCGCCGGCUUAACCGGUGGGCGUUCAGGGGAAACUGUAUUUCUAGGGACCGGGAGAGGUGAGAGGUACUGCCGGGGUAGGAGUGAAAUCCUGUAAUCCCGGUGGGACCACCUAUGGCGAAGGCAUCUCACCAGAACGGGUCCGACAGUGAGGGACGAAGGCUGGGGGAGCAAACCGGAUUAGAUACCCGGGUAGUCCCAGCUGUAAACGAUGCGCGUUAGGUGUGUCAGUGACCACGUGUCACUGAGGUGCCGAAGGGAAACCGUGAAACGCGCCGCCUGGGGAGUACGGUCGCAAGGCUGAAACUUAAAGGAAUUGGCGGGGGAGCACCACAACGGGUGGAGCCUGCGGUUUAAUCGGACUCAACGCCGGAAAUCUCACCGGAUAAGACAGCUGCAUGAUAGUCGGGAUGAAGACUCUACUUGACUAGCUGAGAGGAGGUGCAUGGCCGUCGUCAGUUCGUACUGUGAAGCAUCCUGUUUAGUCAGGCAACGAGCGAGACCCACGCGAGCAGUUGCCAGCUUGACCUUCGGGUUGAUGGGGACACUGCUCGGACCGCCUCUGCUAAAGGGGAGGAAGGAAUGGGCAACGGUAGGUCAGCAUGCCCCGAAUUAUCCGGGCUACACGCGGGCUACAAUGGACAGGACAAUGGGUUUCGACACCGAGAGGUGAGGAUAAUCUCCUAAACCUGUCCGAAGUUCGGAUUGCGGGUUGUAACUCACCCGCAUGAAGCUGGAAUCCGUAGUAAUCGCGUUUCAACAUAGCGCGGUGAAUAUGUCCCUGCUCCUUGCACACACCGCCCGUCAAACCACCCGAGUGAGGUCUUGAUGAGGAUGUAUCAGUGAUAUGUUCGAAUCUGGGUUUUGCAAGGGGGGUU
>AB233302
GGAUAACCUACCCUUAGGACCGGGAUAACCCUGGGAAACUGGGGAUAAUACCGGAUAUAUGGAGAUACCUGGAAUGGUUCUCCACUUAAAGCUCCGGCGCCUAAGGAUGGAUCUGCGGCAGAUUAGGUCGUUGGUGGGGUAAUGGCCCACCAAGCCUGUAAUCUGUACGGGUUGUGAGAGCAAGAGCCCGGAGAUGGAACCUGAGACAAGGUUCCAGGCCCUACGGGGCACAGCAGGCGCGAAACCUCCGCAAUGCGAGCAAUCGCGACGGGGGGACCCCAAGUGCCACUCUUAACGGGGUGGCUUUUCAUAAGUGUAAAAAGCUUUUGGAAUAAGAGCUGGGCAAGACCGGUGCCAGCCGCCGCGGUAACACUGGCAGCUCAAGUGGUGGCCGUUUUUAUUGGGCCUAAAGCGUUCGUAGCCGGUUUGAUAAGUCUCUGGUGAAAUCCUACAGCUUAACUGUGGGAAUUGCUGGAGAUACUAUCAGACUUGAGGUCGGGAGAGGUUAGAGGAACUCCCAGGGUAGGGGUGAAAUCCUAUAAUCCUGGGAGGACCACCUGUGGCGAAGGCGUCUAACUGGAACGAACCUGACGGUGAGUAACGAAAGCCAGGGGCGCGAACCGGAUUAGAUACCCGGGUAGUCCUGGCCGUAAACGAUGUGGACUUGGUGUUGGGAUGGCCUCGAGCUGCCCCAGUGCCGAAGGGAAGCUGUUAAGUCCACCGCCUGGGAAGUACGGUCGCAAGACUGAAACUUAAAGGAAUUGGCGGGGGAGCACCACAACGCGUGGAGCCUGCGGUUUAAUUGGAUUCAACGCCGGACAUCUCACCAGGGGCGACAGCAGGAUGAUGGCCAGAUUGACGAUCUUGCUUGACAAGCUGAGAGGAGGUGCAUGGCCGCCGUCAGCUCGUACCGUGAGGCGUCCUGUUAAGUCAGGCAACGAGCGAGACCCACGCCCUUAGUUACCAGCGGAUCCUAUUAGGAUGCCGGGCACACUAAGGGGACCGCCAGUGAUAAACUGGAGGAAGGAGUGGACGACGGUAGGUCCGUAUGCCCCGAAUCCCCUGGGCUACACGCGGGCUACAAUGGCUAGGACAAUGGGUUCCAACACUGAAAAGUGAAGGUAAUCUCCUAAACCUAGUCUUAGUUCGGAUUGAGGGCUGUAACCCGUCCUCAUGAAGCUGGAAUGCGUAGUAAUCGCGUGUCAUAAUCGCGCGGUGAAUACGUCCCUGCUCCUUGCACACACCGCCCGUCACGCCACCCAAAAAGGGUUUGGAUGAGGCCUUAGUCUAACGGCUAAGGUCGAAUCUAGGUUCUUUGAGGAGGGCG
>AB233304
GGACAAUCUGCCCUGGAGUGGAGGAUAAUCCCGGGAAACUGGGGGUAAUACUCCAUAGUUCGUUAUGACUGGAAUGUCUUUCGAACGAAAGAUCCGUCGCUCCAGGAUGAGUCUGCGGCCGAUUAGGUAGUUGUUGGGGUAAAGGCCCAACAAGCCUGUAAUCGGUACGGGUUGUGGGAGCAAGAGCCCGGAGAUGGAUUCUGAGACACGAAUCCAGGCCCUACGGGGCGCAGCAGGCGCGAAAACUUUACAAUGCGGGAAACCGUGAUAAGGAAACCCCGAGUGCCAGCAUAGGCUGGCUGUCCGCCAGUGUAAACAACUGGUGAAGAAAGGGCCGGGCAAGACCGGUGCCAGCCGCCGCGGUAAUACCGGCGGCUCGAGUGGUGGCCACUAUUACUGGGCUUAAAGGGUCCGUAGCUUGAUAUGCAAGUCUCUUGAGAAAUCCGCCGGCUUAACUGGCGGGCGUUCAGGGGAAACUGCAUUUCUAGGGACCGGGAGAGGUGAGAGGUACUGCCGGGGUAGGAGUGAAAUCCUGUAAUCCCGGUGGGACCACCUAUAGCGAAGGCAUCUCACCAGAACGGGUCCGACAGUGAGGGACGAAAGCUGGGGGAGCAAACCGGAUUAGAUACCCGGGUAGUCCCAGCUGUAAACGAUGCGCGUUAGGUGUGUCAGUGACCACGUGUCACUGAGGUGCUGAAGGGAAACCGUGAAACGCGCCGCCUGGGGAGUACGGUCGCAAGGCUGAAACUUAAAGGAAUUGGCGGGGGAGCACCACAACGGGUGGAGCCUGCGGUUUAAUCGGACUCAACGCCGGAAAUCUCACCGGAUAAGACAGCUGAAUGAUAGUCGGGAUGAAGACUCUACUUGACUAGCUGAGAGGAGGUGCAUGGCCGUCGUCAGUUCGUACUGUGAAGCAUCCUGUUUAGUCAGGCAACGAGCGAGACCCACGCGAGCAGUUGCCAGCUUGACCUUCGGGUUGAUGGGGACACUGCUCGGACCGCCUCUGCUAAAGGGGAGGAAGGAAUGGGCAACGGUAGGUCAGCAUGCCCCGAAUUAUCCGGGCUACACGCGGGCUACAAUGGAUAGGACAAUGGGUUUCGACACCGAGAGGUGAGGACAAUCUCCUAAACCUAUCCGAAGUUCGGAUUGCGGGUUGUAACUCACCCGCAUGAAGCUGGAAUCCGUAGUAAUCGCGUUUCAACAUAGCGCGGUGAAUAUGUCCCUGCUCCUUGCACACACCGCCCGUCAAACCACCCGAGUGAGGUCUUGAUGAGGUUGUAUCUUUGAUAUGAUCGAAUCUGGGUUUUGCAAGGGGGGUU
>AB233308
GGAUAACCUACCCUUAGGACUGGGAUAACCCCGGGAAACUGGGGACAAUACCGGAUAUGUAGAGUUGCCUGGAAUUGGUACUCUAUUGAAAUGUAUUCGUGCGCCUAAGGAUGGAUCUGCGGCAGAUUAGGUAGUUGGCGGGGUAAAUGCCCACCAAGCCAGUAAUCUGUACGGGUUGUGAGAGCAAGAGCCCGGAGAUGGAACCUGAGACAAGGUUCCAGGCCCUACGGGGCGCAGCAGGCGCGAAACCUCCGCAAUGCACGAAAGUGCGACGGGGGAAACCCAAGUGCCACUCUUAACGGGGUGGCUUUUCUUAAGUGUAAAAAGCUUUUGGAAUAAGAGCUGGGCAAGACCGGUGCCAGCCGCCGCGGUAACACCGGCAGCUCAAGUGGUGGCCAUUUUUAUUGGGCCUAAAGCGUUCGUAGCCGGUUUGAUAAGUCUCUGGUGAAAUCUCACGGCUUAACCGUGAGAAUUGCUGGAGAUACUAUUAGGCUUGAGGCCGGGAGAGGUUAGCGGUACUCCCAGGGUAGGGGUGAAAUCCUAUAAUCCUGGGAGGACCACCUGUGGCGAAGGCGGCUAACUGGAACGGACCUGACGGUGAGUAACGAAAGCCAGGGGCGCGAACCGGAUUAGAUACCCGGGUAGUCCUGGCCGUAAACGAUGUGGACUUGGUGUUGGGAUGGCUCCGAGCUGCCCCAGUGCCGAAGGGAAGCUGUUAAGUCCACCGCCUGGGAAGUACUGUCGCAAGACUGAAACUUAAAGGAAUUGGCGGGGGAGCACCACAACGCGUGGAGCCUGCGGUUUAAUUGGAUUCAACGCCGGACAUCCCACCAGGGGCGACAGCAGAAUGAUAGCCAGGUUGAUGACCUUGCUUGACAAGCUGAGAGGAGGUGCAUGGCCGCCGUCAGCUCGUACCGUGAGGCGUCCUGUUAAGUCAGGCAACGAGCGAGACCCACGCCCUUAGUUACCAGCGGAUCCUUUGGGAUGCCGGGCACACUAAGGGGACCGCCAGUGAUAAACUGGAGGAAGGAGUGGACGACGGUAGGUCCGUAUGCCCCGAAUCCCCUGGGCUACACGCGGGCUACAAUGGCUAGGACAAUGGGUUCCGACACUGAAAAGUGAAGGUAAUCUCCUAAACCUAGCCUUAGUUCGGAUUGAGGGCUGUAACUCGCCCUCAUGAAGCUGGAAUGCGUAGUAAUCGCGUGUCAUAACCGCGCGGUGAAUACGUCCCUGCUCCUUGCACACACCGCCCGUCACGCCACCCAAAAAGGGUUUGGAUGAGGCCAUAGUCUUUGUUGGUUGUGGUCGAAUCUGGGUUCUUUGAGGAGGGCG
>AB235312
UCCCUGCCGGAGGCCCACUGCUAUCGGGGUCCGACUAAGCCAUGCGAGUCAUGGGGCUCCUUCGGGAGCACCGGCGCACGGCUCAGUAACACGUGGCUAACCUACCCUCGGGUGGGGGAUAACCUCGGGAAACUGAGGCUAAUCUCCCAUAGGGGAGGAGGUCUGGAAUGAUCCCUCCCCGAAAGGCUUCGGCCGCCCGAGGAUGGGGCUGCGGCGGAUUAGGUAGUUGGUGGGGUAACGGCCCACCAAGCCUACGAUCCGUACGGGCCCUGAGAGGGGGAGCCCGGAGAUGGACACUGAGACACGGGUCCAGGCCCUACGGGGCGCAGCAGGCGCGAAACCUCCGCAAUGCGCGAAAGCGCGACGGGGGGACCCCGAGUGCCCACGCUCCGCGUGGGCUUUUCCGGAGUGUAAACAGCUCCGGGAAUAAGGGCUGGGCAAGUCCGGUGCCAGCAGCCGCGGUAAUACCGGCGGCCCAAGUGGUGGCCACUGUUAUUGGGCCUAAAGCGUCCGUAGCCGGCCCGGUAAGUCUCUGCUUAAAUCCUGCGGCUUAACCGCAGGACCGGCAGAGAUACUGCCGGGCUUGGGACCGGGAGAGGCCGGGGGUACCCCAGGGGUAGCGGUGAAAUGCGUUGAUCCCUGGGGGACCACCUGUGGCGAAGGCGCCCGGCUGGAACGGGUCCGACGGUGAGGGACGAAGGCCGGGGGAGCAAACCGGAUUAGAUACCCGGGUAGUCCCGGCUGUAAACUCUGCGGACUAGGUGUCGCGUCGGCUUCGGGCCGACGCGGUGCCGAAGGGAAGCCGUUAAGUCCGCCGCCUGGGGAGUACGGUCGCAAGACUGAAACUUAAAGGAAUUGGCGGGGGAGCACUACAACGGGUGGAGCCUGCGGUUUAAUUGGAUUCAACGCCGGGCAUCUCACCAGGGGCGACGGCAGGAUGAAGGCCAGGUUGACGACCUUGCCAGACGCGCCGAGAGGUGGUGCAUGGCCGUCGUCAGCUCGUACCGUGAGGCGUCCUGUUAAGUCAUGGUAACGAGCGAGACCCGUGCCCCAUGUUGCUACCCUCUCCUCCGGGAGAGGAGCACUCAUGGGGGACCGCCGGCGCUAAGCCGGAGGAAGGUGCGGGCAACGACAGGUCCGCAUGCCCCGAAUCCCCUGGGCUACACGCGGGCUACAAUGGCCGGGACAAUGGGAUGCGACCCC
>AB236050
GGAUAACCUGCCCUAAGGUGGAGGAUAACCCCGGGAAACUGGGGAUAAUACUCCAUAGGCUAGGGAUGCUGGAAUGUUUCCUAGCCAAAAGUUCCGGCGCCUUAGGAUGGAUCUGCGGCCGAUUAGGUAGUUGUUGGGGUAACGGCCCAACAAGCCUGUAAUCGGUACGGGUUGUGGGAGCAAGAGCCCGGAGAUGGAAUCUGAGACACGAUUCCAGGCCCUACGGGGCGCAGCAGGCGCGAAAACUUUACAAUGCAGGAAACUGUGAUAAGGGAACCCCGAGUGCUCGUACACGCGAGCUGUCCAGGUGUGCAAAAAGCAUCUGAAGAAAGGGCCGGGCAAGACCGGUGCCAGCCGCCGCGGUAAUACCGGCGGCUCGAGUGGUGACCACUAUUAUUGGGCUUAAAGCGUUCGUAGCUGGACUCUUAAGUCUCUUGGGAAAUCCGCCGGCUCAACCGGCGGGCGUCCAAGAGAUACUGAGUGUCUAGGAACCGGAAGAGGUAAGAGGUACUUCGGGGGUAGGAGUGAAAUCCUGUAAUCCUCGAGGGACCACCGAUGGCGAAGGCAUCUUACCAGGACGGCUCCGACAGUGAGGAACGAAAGCUGGGGGAGCGAACCGGAUUAGAUACCCGGGUAGUCCCAGCCGUAAACGAUGCGCGUUAGGUGUACUGGUGACCACGAGUCACCUGGGUGCCGAAGGGAAACCGUGAAACGUGCCGCCUGGGAAGUACGGUCGCAAGGCUGAAACUUAAAGGAAUUGGCGGGGGAGCACCACAACGGGUGGAGCCUGCGGUUUAAUUGGACUCAACGCCGGGAAGCUCACCGGAUAGGACAGCAGAAUGAUAACCGGGCUGAAGACUCUGUUUGACCAGCUGAGAGGAGGUGCAUGGCCGUCGUCAGUUCGUACUGUGAAGCAUCCUGUUUAGUCAGGCAACGAGCGAGACCCACGCCAACAGUUGCCAGCAUGUUCUCCGGAAUGAUGGGGACACUGUUGGGACCGCCUCUGCUAAAGGGGAGGAAGGAAUGGGCAACGGUAGGUCAGCAUGCCCCGAAUUAUCCGGGCUACACGCGGGCUACAAUGGUCGGGACAAUGAGCAACGACACUGAGAAGUGUAGUCAAUCUCCUAAACCCGUCCCAAGUUCGGAUUGUGGGCUGUAACUCGCCCACAUGAAGCUGGAAUCCGUAGUAAUCGCGUUUCAAAAUAGCGCGGUGAAUGCGUCCCUGCUCCUUGCACACACCGCCCGUCAAACCACCCGAGUGAGGUUUGGAUGAGGCUGUGGUUUUUGCCGCAGUCGAAUCUAGGUUUUGCAAGGGGGGUU
>AB236051
GGAUAAUCUGCCCUCAGGUGAGGAAUAAUCCCGGGAAACUGGGGCUAAUGCCUCAUAGGAGACGGGUGCUGGAAUGCUCUGUCUCCGAAAGGUCCGCCGCCUGAGGAUGAGUCUGCGUCCGAUUAGGUUGUUGUUGGGGUAACGGCCCAACAAGCCUUUGAUCGGUACGGGUUGUGGGAGCAAGAGCCCGGAGAUGGAUUCUGAGACAUGAAUCCAGGCCCUACGGGGCGCAGCAGGCGCGAAAACUUUACAAUGCGAGCAAUCGUGAUAAGGAAACCCUGAGUGCCUGUCAAUGCAGGCUGUUCUGGUGUCUAACACACACCAGGAGAAAGGGCGGGGCAAGACCGGUGCCAGCCGCCGCGGUAAUACCGGCUGCUCGAGUGAUAGCCACUUUUACUGGGCUUAAAGCGUUCGUAGCUUGGUCGUUAAGUCUCUGGGGAAAUCUUUUGGCUCAACCAAAAGGCGUCUCAGGGAAACUGACGAUCUUGGAACCGGGAGAGGUAAGACGUACUUCGGGGGUAGGAGUGAAAUCUUGUAAUCCCCGAGGGACGACCGAUGGCGAAGGCAUCUUACCAGAACGGCUUCGACAGUGAGGGACGAAAGCUGGGGGAGCAAACCGGAUUAGAUACCCGGGUAGUCCCAGCCGUAAACGAUGUGCGUUAGGUGUGUCAGUGACCACGAGUCGCUGAGGUGCCGAAGGGAAACCGUGAAACGCACCGCCUGGGAAGUACGGUCGCAAGGCUGAAACUUAAAGGAAUUGGCGGGGGAGCACCACAACGGGUGGAGCCUGCGGUUUAAUUGGAUUCAACGCCGGACAACUCACCGGAUACGACAGCGGAAUGAUAGCCGGGCUGAAGACUCUGCUUGACUAGCUGAGAGGAGGUGCAUGGCCGUCGUCAGUUCGUACUGUGAAGCAUCCUGUUAAGUCAGGCAACGAGCGAGACCCACGCCAACAGUUGCCAGCAUGAUCUCCGGAUUGAUGGGGACACUGUUGGGACCGCCUCUGCUAAAGGGGAGGAAGGAAUGGGCAACGGUAGGUCAGCAUGCCCCGAAUUAUCCGGGCUACACGCGGGCUACAAUGGAUGGGACAAUGGGUUUCGACACCGAAAGGUGAAGGUAAUCUCCUAACCCCACCCGUAGUUCGGAUUGCGGGCUGCAACUCGCCCGCAUGAAGCUGGAAUCCGUAGUAAUCGCGUCUCACGAUGGCGCGGUGAAUAUGUCCCUGCUCCUUGCACACACCGCCCGUCAAACCACCCGAGUGAGGUCUUGAUGAGGCUGCGGUUGUCGCCGUGGUCGAAUCUGGGUUUCGCAAGGGGGGUU
>AB236054
GGAUAACCUACCCUUAGGACUGGGAUAACCCCGGGAAACUGGGGACAAUACCGGAUAUGUAGAGUUGCCUGGAAUUGGUACUCUAUUGAAAUGUAUUCGUGCGCCUAAGGAUGGAUCUGCGGCAGAUUAGGUAGUUGGCGGGGUAAAUGCCCACCAAGCCAGUAAUCUGUACGGGUUGUGAGAGCAAGAGCCCGGAGAUGGAACCUGAGACAAGGUUCCAGGCCCUACGGGGCGCAGCAGGCGCGAAACCUCCGCAAUGCACGAAAGUGCGACGGGGGAAACCCAAGUGCCACUCUUAACGGGGUGGCUUUUCUUAAGUGUAAAAAGCUUUUGGAAUAAGAGCUGGGCAAGACCGGUGCCAGCCGCCGCGGUAACACCGGCAGCUCAAGUGGUGGCCAUUUUUAUUGGGCCUAAAGCGUUCGUAGCCGGUUUGAUAAGUCUCUGGUGAAAUCUCACGGCUUAACCGUGAGAAUUGCUGGAGAUACUAUUAGGCUUGAGGCCGGGAGAGGUUAGCGGUACUCCCAGGGUAGGGGUGAAAUCCUAUAAUCCUGGGAGGACCACCUGUGGCGAAGGCGGCUAACUGGAACGGACCUGACGGUGAGUAACGAAAGCCAGGGGCGCGAACCGGAUUAGAUACCCGGGUAGUCCUGGCCGUAAACGAUGUGGACUUGGUGUUGGGAUGGCUCCGAGCUGCCCCAGUGCCGAAGGGAAGCUGUUAAGUCCACCGCCUGGGAAGUACGGUCGCAAGACUGAAACUUAAAGGAAUUGGCGGGGGAGCACCACAACGCGUGGAGCCUGCGGUUUAAUUGGAUUCAACGCCGGACAUCUCACCAGGGGCGACAGCAGAAUGAUAGCCAGGUUGAUGACCUUGCUUGACAAGCUGAGAGGAGGUGCAUGGCCGCCGUCAGCUCGUACCGUGAGGCGUCCUGUUAAGUCAGGCAACGAGCGAGACCCACGCCCUUAGUUACCAGCGGAUCCUUUGGGAUGCCGGGCACACUAAGGGGACCGCCAGUGAUAAACUGGAGGAAGGAGUGGACGACGGUAGGUCCGUAUGCCCCGAAUCCCCUGGGCUACACGCGGGCUACAAUGGCUAGGACAAUGGGUUCCGACACUGAAAAGUGAAGGUAAUCUCCUAAACCUAGCCUUAGUUCGGAUUGAGGGCUGUAACUCGCCCUCAUGAAGCUGGAAUGCGUAGUAAUCGCGUGUCAUAACCGCGCGGUGAAUACGUCCCUGCUCCUUGCACACACCGCCCGUCACGCCACCCAAAAAGGGUUUGGAUGAGGCCAUAGUCUUUGUUGGUUAUGGUCGAAUCUGGGUUCUUUGAGGAGGGC
>AB236055
GGAUAACCUAACCUUAGGACUGGGAUAACCCUGGGAAACUGGGGAUAAUACCGGAUAUGUAGGGCUGCCUGGAAUGGUUCCCUAUUGAAAUGUUCCGACGCCUAAGGAUGGAUCUGCGGCAGAUUAGGUAGUUGGCGGGGUAAAUGCCCACCAAGCCAGUAAUCUGUACGGGUUGUGAGAGCAAGAGCCCGGAGAUGGAACCUGAGACAAGGUUCCAGGCCCUACGGGGCGCAGCAGGCGCGAAACCUCCGCAAUGCACGAAAGUGCGACGGGGGAAACCCAAGUGCCACUCUUAACGGGGUGGCUUUUCUUAAGUGUAAAAAGCUUUUGGAAUAAGAGCUGGGCAAGACCGGUGCCAGCCGCCGCGGUAACACCGGCAGCUCAGUGGUGGCCGUUUUUAUUGGGCCUAAAGCGUUCGUAGCCGGCUUGAUAAGUCUCUGGUGAAAUCUCACGGCUUAACCGUGAGAAUUGCUGGAGAUACUAUUAGGCUUGAGGCCGGGAGAGGUUAGCGGUACUCCCGGGGUAGGGGUGAAUCCUAUAAUCCCGGGAGGACCACCUGUGGCGAAGGCGGCUAACUGGAACGGACCUGACGGUGAGUAACGAAAGCCAGGGGCGCGAACCGGAUUAGAUACCCGGGUAGUCCUGGCCGUAAACGAUGUGGACUUGGUGUUGGGAUGGCUCCGAGCUGCCCCAGUGCCGAAGGGAAGCUGUUAAGUCCACCGCCUGGGAAGUACGGUCGCAAGACUGAAACUUAAAGGAAUUGGCGGGGGAGCACCACAACGCGUGGAGCCUGCGGUUUAAUUGGAUUCAACGCCGGACAUCUCACCAGGGGCGACAGCAGAAUGAUAGCCAGGUUGAUGACCUUGCUUGACAAGCUGAGAGGAGGUGCAUGGCCGCCGUCAGCUCGUACCGUGAGGCGUCCUGUUAAGUCAGGCAACGAGCGAGACCCACGCCCUUAGUUACCAGCGGAUCCUUUGGGAUGCCGGGCACACUAAGGGGACCGCCAGUGAUAAACUGGAGGAAGGAGUGGACGACGGUAGGUCCGUAUGCCCCGAAUCCCCUGGGCUACACGCGGGCUACAAUGGUUAGGACAAUGGGUUCCGACACUGAAAGGUGGAGGUAAUCUCCUAAACCUGGCCUUAGUUCGGAUUGAGGGCUGUAACUCGCCCUCAUGAAGCUGGAAUGCGUAGUAAUCGCGUGUCAUAACCGCGCGGUGAAUACGUCCCUGCUCCUUGCACACACCGCCCGUCACGCCACCCAAAAAGGGUUUGGAUGAGGCCAUAGUCUUUGGUUAUGGUCGAAUCUAGGUUCUUUGAGGAGGGCG
>AB236059
GGAUAACCUACCCUUAGGACUGGGAUAACCCCGGGAAACUGGGGAUAAUACCGGAUAUGUGGAGAUACCUGGAAUGGUACUUCAUUGAAAUGUAUUCGUGCGCCUAAGGAUGGAUCUGCGGCAGAUUAGGUAGUUGGCGGGGUAAAUGCCCACCAAGCCAGUAAUCUGUACGGGUUGUGAGAGCAAGAGCCCGGAGAUGGAACCUGAGACAAGGUUCCAGGCCCUACGGGGCGCAGCAGGCGCGAAACCUCCGCAAUGCACGAAAGUGCGACGGGGGAAACCCAAGUGCCACUCUUAACGGGGUGGCUUUUCUUAAGUGUAAAAAGCUUUUGGAAUAAGAGCUGGGCAAGACCGGUGCCAGCCGCCGCGGUAACACCGGCAGCUCAAGUGGUGGCCAUUUUUAUUGGGCCUAAAGCGUUCGUAGCCGGUUUGAUAAGUCUCUGGUGAAAUCUCACGGCUUAACCGUGAGAAUUGCUGGAGAUACUAUUAGGCUUGAGGCCGGGAGAGGUUAGCGGUACUCCCAGGGUAGGGGUGAAAUCCUAUAAUCCUGGGAGGACCACCUGUGGCGAAGGCGGCUAACUGGAACGGACCUGACGGUGAGUAACGAAAGCCAGGGGCGCGAACCGGAUUAGAUACCCGGGUAGUCCUGGCCGUAAACGAUGUGGACUUGGUGUUGGGAUGGCUCCGAGCUGCCCCAGUGCCGAAGGGAAGCUGUUAAGUCCACCGCCUGGGAAGUACGGUCGCAAGACUGAAACUUAAAGGAAUUGGCGGGGGAGCACCACAACGCGUGGAGCCUGCGGUUUAAUUGGAUUCAACGCCGGACAUCUCACCAGGGGCGACAGCAGAAUGAUAGCCAGGUUGAUGACCUUGCUUGACAAGCUGAGAGGAGGUGCAUGGCCGCCGUCAGCUCGUACCGUGAGGCGUCCUGUUAAGUCAGGCAACGAGCGAGACCCACGCCCUUAGUUACCAGCGGAUCCUUCGGGAUGCCGGGCACACUAAGGGGACCGCCAGUGAUAAACUGGAGGAAGGAGUGGACGACGGUAGGUCCGUAUGCCCCGAAUCCCCUGGGCUACACGCGGGCUACAAUGGCUAGGAUAAUGGGUUCCGACACUGAAAAGUGAAGGUAAUCUCCUAAACCUAGCCUUAGUUCGGAUUGAGGGCUGUAACUCGCCCUCAUGAAGCUGGAAUGCGUAGUAAUCGCGUGUCAUAACCGCGCGGUGAAUACGUCCCUGCUCCUUGCACACACCGCCCGUCACGCCACCCAAAAAGGGUUUGGAUGAGGCCCUAGUCUUUGUUGGUUAGGGUCGAAUCUGGGUUCUUUGAGGAGGGCGA
>AB236066
GGACAAUCUAACCUAUGGAAGGGGAUAACCCCGGGAAACUGGGGAUAAUACCCUAUAGACUAUGGAUGCUGGAAUGCUUCGUAGUUGAAAGGUCCGCCGCCAUAGGAUGGGUCUGCGGCCGAUUAGGUUGUUGUUGGGGUAACGGCCCAACAAGCCUGUAAUCGGUACGGGUUGUGGGAGUAAGAGCCCGGAGAUGGAUUCUGAGACACGAAUCCAGGCCCUACGGGGCGCAGCAGGCGCGAAAACUUUGCAAUGCGGGAAACCGUGACAGGGGAACUCCGAGUGCCCGUUAAAUCGGGCUGUCCAUCAGUUUAAAUAACUGGUGAAGAAAGGGCCGGGCAAGACCGGUGCCAGCCGCCGCGGUAAUACCGGCGGCUCGAGUGGUGGCCACUAUUACUGGGCUUAAAGCGUUCGUAGCUGGUUUGUUAAGUCUCUGGGGAAAUCUUCCGGCUUAACCGGAAGGCGUCUCAGGGAUACUGGCAGACUAGGGACCGGGAGAGGUGAGGGGUACUCCAGGGGUAGGAGUGAAAUCCUGUAAUCCUUGGGGGACCACCUGUGGCGAAGGCGCCUCACCAGAACGGCUCCGACAGUGAGGGACGAAAGCUGGGGGAGCAAACCGGAUUAGAUACCCGGGUAGUCCCAGCUGUAAACGAUGCGCGUUAGGUGUAUCGGUGACCACGAGUCACCGAGGUGCCGAAGAGAAAUCGUGAAACGUGCCGCCUGGGAAGUACGGUCGCAAGGCUGAAACUUAAAGGAAUUGGCGGGGGAGCACCACAACAGGUGGAGCCUGCGGUUUAAUCGGACUCAACGCCGGGAAACUCACCAGUUAAGACAGCUGAAUGAUAGUCGGGCUGAAGACUCUACUUGACUAGCUGAGAGGAGGUGCAUGGCCGUCGUCAGUUCGUACUGUGAAGCAUCCUGUUAAGUCAGGCAACGAGCGAGACCCACGCCAACAGUUGCCAGCUCGUCCUCCGGGAUGGUGGGGACACUGUUGGGACCGCCUCUGCUAAAGAGGAGGAAGGAAUGGGCAACGGUAGGUCAGCAUGCCCCGAAUUAACUGGGCUACACGCGGGCUACAAUGGGUGGGACAAUGGGUAUCGACACCGAAAGGUGAAGGCAAUCUCCUAAACCCACCCUUAGUUCGGAUUGUGGGUUGCAACUCACCCACAUGAAGCUGGAAUCUGUAGUAAUCGUGUCUCAAAAUGGCACGGUGAAUAUGUCCCUGCUCCUUGCACACACCGCCCGUCAAACCACCCGAGUGAGGUCUUGAUGAGGCCGUAGUAUACGCUGCGGUCGAAUCUAGGUUUUGCAAGGGGGGUU
>AB236067
GGAUAACCUACCCAAGAGUCCGGGAUAACCCCGGGAAACUGGGGAUAAUACCGGAUAGAUCAAACAGGCUGGAAGGCGGUUUGGUUGAAACUUCCGGGGCUUUUGGAUGGGUCUGCGGCUGAUUAGGUUGUUGCCGGUGUAACGUACCGUCAAGCCUGUAAUCAGUACGGGUUGUGGGAGCAAGAGCCCGGAGAUGGAUUCUGAGACACGAAUCCAGGCCCUACGGGGCGCAGCAGGCGCGAAAACUCUACAAUGCAGGCAACUGCGAUAGGGGAACAUCGAGUGGCGGUCAUAUUGAUCGUCUGUCCUCCCGCCUAAAAAGCGGGAGUUAGCAAGGGCCGGGCAAGACCGGUGCCAGCCGCCGCGGUAAUACCGGCGGCUCGAGUGGUGGCCGAUAUUAUUGAGUCUAAAGGGUCCGUAGCCGGCUUUGCAAGUCUCUCGGGAAAUCCAGCGGCUUAACCGUUGGUCGUCCGGGGGGUACUACAUUGCUUGGGACUGGGAGAGGUAGGAGGUACUCAGGGGGUAGGAGUGAAAUCCUGUAAUCCUUUGGGGACCACCGGUGGCGAAGGCGUCCUACCAGAACAGGUCCGACGGUGAGGGACGAAAGCUAGGGGCACGAACCGGAUUAGAUACCCGGGUAGUCCUAGCCGUAAACGAUGCUCGCUAGGUGUCACAACAGUCGUGAACUGUUGUGGUGCCGUAGGGAAGCCGUGAAGCGAGCCACUUGGGAAGUACGACCGCAAGGUUGAAACUUAAAGGAAUUGGCGGGGGAGCACCACAACGGGUGGAGCCUGCGGUUUAAUUGGACUCAACGCCGGGAAGCUUACCGGGAUCGACAGUUGUAUGAAGGCCAGGCUGAAGACCUUGCCGGACUAUCUGAGAGGAGGUGCAUGGCCGCCGUCAGUUCGGUACCGUGAGGCGUCCUGUUAAGUCAGGCAACGAGCGAGACCCAUGCCCACUGUUGCUAACGCGACCCGUGAGGGUUGGCGAGUACACGGUGGGGACCGCUGGCGCUAAGUCAGAGGAAGGGGUGGUCGACGGUAGGUCAGUAUGCCCCGAAUAUCCCGGGCUACACGCGGGCUACAAUGGACAGGACAAUGGGCUACUACACCGAAAGGUGGCGUCAAUCUCUUAAACCUGUCCUUAGUUCGGAUUGAGGGCUGAAACUCGCCCUCAUGAAGAUGGAAUCCGUAGUAAUCGCAUUUCAAAACAGUGCGGUGAAUACGUCCCUGCUCCUUGCACACACCGCCCGUCAAACCACCCGAGUGGGGUUUGAAUGAGGGCCUCUUCUUUGAGAGGCUCGAAUUC
>AB236068
GGAUAACCUACCCUUAGGACUGGGAUAACCCCGGGAAACUGGGGAUAAUACCGGAUAUGUAGGGUUGCCUGGAAUGGUACCCUAUUGAAAUGUUCCGACGCCUAAGGAUGGAUCUGCGGCAGAUUAGGUAGUUGGCGGGGUAAAUGCCCACCAAGCCAGUAAUCUGUACGGGUUGUGAGAGCAAGAGCCCGGAGAUGGAACCUGAGACAAGGUUCCAGGCCCUACGGGGCGCAGCAGGCGCGAAACCUCCGCAAUGCACGAAAGUGCGACGGGGGAAACCCAAGUGCCACUCUUAACGGGGUGGCUUUUCUUAAGUGUAAAAAGCUUUUGGAAUAAGAGCUGGGCAAGACCGGUGCCAGCCGCCGCGGUAACACCGGCAGCUCAAGUGGUGGCCAUUUUUAUUGGGCCUAAAGCGUUCGUAGCCGGCUUGAUAAGUCUCUGGUGAAAUCCCACAGCUUAACUGUGGGAAUUGCUGGAGAUACUAUUAGGCUUGAGGCCGGGAGAGGCUGGAGGUACUCCCAGGGUAGGGGUGAAAUCCUAUAAUCCUGGGAGGACCACCUGUGGCGAAGGCGUCCAGCUGGAACGGACCUGACGGUGAGUAACGAAAGCCAGGGGCGCGAACCGGAUUAGAUACCCGGGUAGUCCUGGCCGUAAACGAUGUGGACUUGGUGUUGGGAUGGCUCCGAGCUGCCCCAGUGCCGAAGGGAAGCUGUUAAGUCCACCGCCUGGGAAGUACGGUCGCAAGACUGAAACUUAAAGGAAUUGGCGGGGGAGCACCACAACGCGUGGAGCCUGCGGUUUAAUUGGAUUCAACGCCGGACAUCUCACCAGGGGCGACAGCAGAAUGAUAGCCAGGUUGAUGACCUUGCUUGACAAGCUGAGAGGAGGUGCAUGGCCGCCGUCAGCUCGUACCGUGAGGCGUCCUGUUAAGUCAGGCAACGAGCGAGACCCACGCCCUUAGUUACCAGCGGAUCCUUCGGGAUGCCGGGCACACUAAGGGGACCGCCAGUGAUAAACUGGAGGAAGGAGUGGACGACGGUAGGUCCGUAUGCCCCGAAUCCCCUGGGCUACACGCGGGCUACAAUGGUUAGGACAAUGGGUUCCGACACUGAAAAGUGAAGGUAAUCUCCUAAACCUGGCCUUAGUUCGGAUUGAGGGCUGUAACUCGCCCUCAUGAAGCUGGAAUGCGUAGUAAUCGCGUGUCAUAACCGCGCGGUGAAUACGUCCCUGCUCCUUGCACACACCGCCCGUCACGCCACCCAAAAAGGGUUUGGAUGAGGCUAUAGUCUUUCUGGUUAUGGUCGAAUCUGGGUUCUUUGAGGAGGGCG
>AB236073
GGACAAUCUGCCCUGAAGUGGAGGAUAAUCCCGGGAAACUGGGGGUAAUACUCCAUAGUUCGUGCUGACUGGAAUGUUAUGCGAACGAAAGAUCCGUCGCUUCAGGAUGAGUCUGCGGCCGAUUAGGUAGUUGUUGGGGUAACGGCCCAACAAGCCUGUCAUCGGUACGGGUUGUGGGAGCAAGAGCCCGGAGAUGGAUUCUGAGACACGAAUCCAGGCCCUACGGGGCGCAGCAGGCGCGAAAACUUUACCAUGCGGGCAACCGUGAUAAGGAAACCCCGAGUGCCAGCACAGGCUGGCUGUCCGCCAGUGUAAAUAACUGGUGAAGAAAGGGCCGGGCAAGACCGGUGCCAGCCGCCGCGGUAAUACCGGCGGCUCGAGUGGUGGCCACUAUUACUGGGCUUAAAGGGUCCGUAGCUUGAUAUGCAAGUCUCUUGAGAAGUCCGCCAGCUUAACUGGUGGGCGUUCAGGGGAAACUGCAUUUCUAGGGACCGGGAGAGGUGAGAGGUACUGCCGGGGUAGGAGUGAAAUCCUGUAAUCCCGGUGGGACCACCUAUGGCGAAGGCAUCUCACCAGAACGGGUCCGACAGUGAGGGACGAAAGCUGGGGGAGCAAACCGGAUUAGAUACCCGGGUAGUCCCAGCUGUAAACGAUGCGCGUUAGGUGUGUCAGUGACCACGUGUCACUGAGGUGCCGAAGGGAAACCGUGAAACGCGCCGCCUGGGGAGUACGGUCGCAAGGCUGAAACUUAAAGGAAUUGGCGGGGGAGCACCACAACGGGUGGAGCCUGCGGUUUAAUCGGACUCAACGCCGGGAAUCUCACCGGAUAAGACAGCUGAAUGAUAGUCGGGAUGAAGACUCUACUUGACUAGCUGAGAGGAGGUGCAUGGCCGUCGUCAGUUCGUACUGUGAAGCAUCCUGUUUAGUCAGGCAACGAGCGAGACCCACGCGAGCAGUUGCCAGCUUGACCUUCGGGUUGAUGGGGACACUGCUCGGACCGCCUCUGCUAAAGGGGAGGAAGGAAUGGGCAACGGUAGGUCAGCAUGCCCCGAAUUAUCCGGGCUACACGCGGGCUACAAUGGAUAGGACAAUGGGUUUCUACACCGAGAGGUGAUGACAAUCUCCUAAACCUAUCCGAAGUUCGGAUUGCGGGUUGUAACUCACCCGCAUGAAGCUGGAAUCCGUAGUAAUCGCGUUUCAACAUAGCGCGGUGAAUAUGUCCCUGCUCCUUGCACACACCGCCCGUCAAACCACCCGAGUGAGGUCUUGAUGAGGAUGUAUCUCUGAUAUGUUCGAAUCUGGGUUUUGCAAGGGGGGUU
>AB236074
GGAUAACCUACCCUUAGGACUGGGAUAACCCCGGGAAACUGGGGAUAAUACCGGAUAUGUAGGGUUGCCUGGAAUGGUACCCUAUUGAAAUGUUCCGACGCCUAAGGAUGGAUCUGCGGCAGAUUAGGUAGUUGGCGGGGUAAAUGCCCACCAAGCCAGUAAUCUGUACGGGUUGUGAGAGCAGGAGCCCGGAGAUGGAACCUGAGACAAGGUUCCAGGCCCUACGGGGCGCAGCAGGCGCGAAACCUCCGCAAUGCACGAAAGUGCGACGGGGGAAACCCAAGUGCCACUCUUAACGGGGUGGCUUUUCUUAAGUGUAAAAAGCUUUUGGAAUAAGAGCUGGGCAAGACCGGUGCCAGCCGCCGCGGUAACACCGGCAGCUCAAGUGGUGGCCAUUUUUAUUGGGCCUAAAGCGUUCGUAGCCGGCUUGAUAAGUCUCUGGUGAAAUCCCACAGCUUAACUGUGGGAAUUGCUGGAGAUACUAUUAGGCUUGAGGCCGGGAGAGGCUGGAGGUACUCCCAGGGUAGGGGUGAAAUCCUAUAAUCCUGGGAGGACCACCUGUGGCGAAGGCGUCCAGCUGGAACGGACCUGACGGUGAGUAACGAAAGCCAGGGGCGCGAACCGGAUUAGAUACCCGGGUAGUCCUGGCCGUAAACGAUGUGGACUUGGUGUUGGGAUGGCUCCGAGCUGCCCCAGUGCCGAAGGGAAGCUGUUAAGUCCACCGCCUGGGAAGUACGGUCGCAAGACUGAAACUUAAAGGAAUUGGCGGGGGAGCACCACAACGCGUGGAGCCUGCGGUUUAAUUGGAUUCAACGCCGGACAUCUCACCAGGGGCGACAGCAGAAUGAUAGCCAGGUUGAUGACCUUGCUUGACAAGCUGAGAGGAGGUGCAUGGCCGCCGUCAGCUCGUACCGUGAGGCGUCCUGUUAAGUCAGGCAACGAGCGAGACCCACGCCCUUAGUUACCAGCGGAUCCUUCGGGAUGCCGGGCACACUAAGGGGACCGCCAGUGAUAAACUGGAGGAAGGAGUGGACGACGGUAGGUCCGUAUGCCCCGAAUCCCCUGGGCUACACGCGGGCUACAAUGGUUAGGACAAUGGGUUCCGACACUGAAAAGUGAAGGUAAUCUCCUAAACCUGGCCUUAGUUCGGAUUGAGGGCUGUAACUCGCCCUCAUGAAGCUGGAAUGCGUAGUAAUCGCGUGUCAUAACCGCGCGGUGAAUACGUCCCUGCUCCUUGCACACACCGCCCGUCACGCCACCCAAAAAGGGUUUGGAUGAGGCCCUAGUCUUCAUUGGUUAGGGUCGAAUCUGGGUUCUUUGAGGAGGGCG
>AB236076
GGACAACCUGCCCUUAGGACGGGGAUAAACCCGGGAAACUGGGUAUAAUACCCGAUAGGUCUCGAUUGCUGGAAUGCAUCGAGAUUUAAAGCUCCGGCGCCUAAGGAUGGGUCUGCGGCCUAUCAGGUAGUAGUGGGUGUAGCGUACCUACUAGCCUACGACGGGUACGGGUUGUGAGAGCAAGAGCCCGGAGAUGGAUUCUGAGACACGAAUCCAGGCCCUACGGGGUGCAGCAGGCGCGAAAACUUUACAAUGCUGGCAACAGCGAUAAGGGAACCUCGAGUGCCAGGUUACAAAUCUGGCUGUCGAGAUGCCUAAAAAGCAUUUCAUAGCAAGGGCCGGGCAAGACCGGUGCCAGCCGCCGCGGUAACACCGGCGGCUCGAGUGGUAACCGUUAUUAUUGGGUCUAAAGGGUCUGUAGCCGGCCGGAUAAGUCUCUUGAGAAAUCUGGCAGCUUAACUGUCAGGCUUUCAGGAGAUACUGUCUGGCUCGAGGCCGGGAGAGGUGAGAGGUACUUCAGGGGUAGGGGUGAAAUCUUGUAAUCCUUGAAGGACCACCAGUGGCGAAGGCGUCUCACCAGAACGGACCUGACGGCAAGGGACGAAAGCUAGGGGAGCAAACCGGAUUAGAUACCCGGGUAGUCCUAGCCGUAAACGAUACUCGCUAGGUGUCGGCCACGGUGCGACCGUUGUCGGUGCCGUAGGGAAGCCGUGAAGCGAGCCACCUGGGAAGUACGGCCGCAAGGCUGAAACUUAAAGGAAUUGGCGGGGGAGCACCACAACGGGUGGAGCUUGCGGUUUAAUUGGAUUCAACGCCGGAAAUCUUACCGGGACCGACAGCAAUAUGAAGGCCAGGCUGAAGACUUUGCCGGAUUAGCUGAGAGGUGGUGCAUGGCCGUCGUCAGUUCGUACUGUGAAGCAUCCUGUUAAGUCAGGCAACGAGCGAGACCCACGCCCACAGUUGCCAGCGUACUCUCUGGAGUGACGGGUACACUGUGGGGACCGCCGCUGCUAAAGCGGAGGAAGGAAUGGGCAACGGUAGGUCAGUAUGCCCCGAAUAUCCCGGGCUACACGCGAGCUACAAUGGUUGGUACAAUGGGUAUCUACCCCGAAAGGGGACGGGAAUCUCCUAAAACCAAUCUUAGUUCGGAUUGAGGGCUGCAACUCGCCCUCAUGAAGCUGGAAUCCGUAGUAAUCGCGUUUCAACAGAACGCGGUGAAUACGUCCCUGCUCCUUGCACACACCGCCCGUCAAACCACCCGAGUAGGGUCUGAAUGAGAGCGCUUUCUUUGGAGGCGUUCGAAUUCGGGCUUUGCAAGGGGGGUU
>AB236079
GGAUAACCUACCCUUAGGACUGGGAUAACCCCGGGAAACUGGGGACAAUACCGGAUAUGUAGAGUUGCCUGGAAUUGGUACUCUAUUGAAAUGUAUUCGUGCGCCUAAGGAUGGAUCUGCGGCAGAUUAGGUAGUUGGCGGGGUAAAUGCCCACCAAGCCAGUAAUCUGUACGGGUUGUGAGAGCAAGAGCCCGGAGAUGGAACCUGAGACAAGGUUCCAGGCCCUACGGGGCGCAGCAGGCGCGAAACCUCCGCAAUGCACGAAAGUGCGACGGGGGAAACCCAAGUGCCACUCUUAACGGGGUGGCUUUUCUUAAGUGUAAAAAGCUUUUGGAAUAAGAGCUGGGCAAGACCGGUGCCAGCCGCCGCGGUAACACCGGCAGCUCAAGUGGUGGCCAUUUUUAUUGGGCCUAAAGCGUUCGUAGCCGGUUUGAUAAGUCUCUGGUGAAAUCUCACGGCUUAACCGUGAGAAUUGCUGGAGAUACUAUUAGGCUUGAGGCCGGGAGAGGUUAGUGGUACUCCCAGGGUAGGGGUGAAAUCCUAUAAUCCUGGGAGGACCACCUGUGGCGAAGGCGGCUAACUGGAACGGACCUGACGGUGAGUAACGAAAGCCAGGGGCGCGAACCGGAUUAGAUACCCGGGUAGUCCUGGCCGUAAACGAUGUGGACUUGGUGUUGGGAUGGCUCCGAGCUGCCCCAGUGCCGAAGGGAAGCUGUUAAGUCCACCGCCUGGGAAGUACGGUCGCAAGACUGAAACUUAAAGGAAUUGGCGGGGGAGCACCACAACGCGUGGAGCCUGCGGUUUAAUUGGAUUCAACGCCGGACAUCUCACCAGGGGCGACAGCAGAAUGAUAGCCAGGUUGAUGACCUUGCUUGACAAGCUGAGAGGAGGUGCAUGGCCGCCGUCAGCUCGUACCGUGAGGCGUCCUGUUAAGUCAGGCAACGAGCGAGACCCACGCCCUUAAUUACCAGCGGAUCCUUUGGGAUGCCGGGCACACUAAGGGGACCGCCAGUGAUAAACUGGAGGAAGGAGUGGACGACGGUAGGUCCGUAUGCCCCGAAUCCCCUGGGCUACACGCGGGCUACAAUGGCUAGGACAAUGGGUUCCGACACUGAAAAGUGAAGGUAAUCUCCUAAACCUAGCCUUAGUUCGGAUUGAGGGCUGUAACUCGCCCUCAUGAAGCUGGAAUGCGUAGUAAUCGCGUGUCAUAACCGCGCGGUGAAUACGUCCCUGCUCCUUGCACACACCGCCCGUCACGCCACCCAAAAAGGGUUUGGAUGAGGCCAUAGUCUUUGUUGGUUAUGGUCGAAUCUGGGUUCUUUGAGGAGGGCG
>AB236080
GGAUAACCUACCCUUAGGACUGGGAUAACCCCGGGAAACUGGGGAUAAUACACGGAUAUGUGGAGAUACCUGGAAUGGUACUUCAUUGAAAUGUAUUCGUGCGCCUAAGGAUGGAUCUGCGGCAGAUUAGGUAGUUGGCGGGGUAAAUGCCCACCAAGCCAGUAAUCUGUACGGGUUGUGAGAGCAAGAGCCCGGAGAUGGAACCUGAGACAAGGUUCCAGGCCCUACGGGGCGCAGCAGGCGCGAAACCUCCGCAAUGCACGAAAGUGCGACGGGGGAAACCCAAGUGCCACUCUUAACGGGGUGGCUUUUCUUAAGUGUAAAAAGCUUUUGGAAUAAGAGCUGGGCAAGACCGGUGCCAGCCGCCGCGGUAACACCGGCAGCUCAAGUGGUGGCCAUUUUUAUUGGGCCUAAAGCGUUCGUAGCCGGUUUGAUAAGUCUCUGGUGAAAUCUCACGGCUUAACCGUGAGAAUUGCUGGAGAUACUAUUAGGCUUGAGGCCGGGAGAGGUUAGCGGUACUCCCAGGGUAGGGGUGAAAUCCUAUAAUCCUGGGAGGACCACCUGUGGCGAAGGCGGCUAACUGGAACGGACCUGACGGUGAGUAACGAAAGCCAGGGGCGCGAACCGGAUUAGAUACCCGGGUAGUCCUGGCCGUAAACGAUGUGGACUUGGUGUUGGGGUGGCUCCGAGCUGCCCCAGUGCCGAAGGGAAGCUGUUAAGUCCACCGCCUGGGAAGUACGGUCGCAAGACUGAAACUUAAAGGAAUUGGCGGGGGAGCACCACAACGCGUGGAGCCUGCGGUUUAAUUGGAUUCAACGCCGGACAUCUCACCAGGGGCGACAGCAGAAUGAUAGCCAGGUUGAUGACCUUGCUUGACAAGCUGAGAGGAGGUGCAUGGCCGCCGUCAGCUCGUACCGUGAGGCGUCCUGUUAAGUCAGGCAACGAGCGAGACCCACGCCCUUAGUUACCAGCGGAUCCUUCGGGAUGCCGGGCACACUAAGGGGACCGCCGGUGAUAAACUGGAGGAAGGAGUGGACGACGGUAGGUCCGUAUGCCCCGAAUCCCCUGGGCUACACGCGGGCUACAAUGGCUAGGACAAUGGGUUCCGACACUGAAAAGUGAAGGUAAUCUCCUAAACCUAGCCUUAGUUCGGAUUGAGGGCUGUAACUCGCCCUCAUGAAGCUGGAAUGCGUAGUAAUCGCGUGUCAUAACCGCGCGGUGAAUACGUCCCUGCUCCUUGCACACACCGCCCGUCACGCCACCCAAAAAGG
>AB236081
GGAUAACCUACCCUCAGGAGGGGGAUAACCCCGGGAAACUGGGGAUAAUACCCCAUAGACCAGGGACGCUGGAAUGCCUCCUGGUCCAAAGGUCCGCCGCCUGAGGAUGGGUCUGCGGCCGAUUAGGUUGUUGUUGGGGUAACGGCCCAACAAGCCUUUGAUCGGUACGGGUUGUGAGAGCAAGAGCCCGGAGAUGGAUUCUGAGACACGAAUCCAGGCCCUACGGGGCGCAGCAGGCGCGAAAACUUUACAAUGCGAGAAAUCGUGAUAAGGGAACCCCGAGUGCCCGUAAAUUCGGGCUGUCCAUCAGUGUAAAUAACUGGUGAAGAAAGGGCCGGGCAAGACCGGUGCCAGCCGCCGCGGUAAUACCGGCGGCUCGAGUGGUGGCCACUAUUACUGGGCUUAAAGCGUCCGUAGCUUGAUUGUUAAGUCUCUUGGGAAAUCCACCGGCUCAACCGAUGGGCGUUCAGGAGAAACUGGCAAUCUAGGGACCGGGAGAGGUGAGAGGUACUCCAGGGGUAGGAGUGAAAUCCUGUAAUCCUUGGGGGACCACCUGUGGCGAAGGCGUCUCACUAGAACGGCUCCGACAGUGAGGGACGAAAGCUGGGGGAGCAAACCGGAUUAGAUACCCGGGUAGUCCCAGCUGUAAACGAUGCGCGUUAGGUGUAUCGGUGACCACGAGUCAUCGAGGUGCCGAAGGGAAACCGUGAAACGUGCCGCCUGGGAAGUACGGUCGCAAGGCUGAAACUUAAAGGAAUUGGCGGGGGAGCACCACAACGGGUGGAGCCUGCGGUUUAAUUGGACUCAACGCCGGGCAGCUCACCGGAUAAGACAGCUGGAUGAUAGCCGGGCUGAAGACUCUGCUUGACUAGCUGAGAGGAGGUGCAUGGCCGUCGUCAGUUCGUACUGUGAAGCAUCCUGUUAAGUCAGGCAACGAGCGAGACCCACGCCAACAGUUGCCAGCAUGUCCUCCGGGAUGAUGGGGACACUGUUGGGACCGCCUCUGCUAAAGAGGAGGAAGGAAUGGGCAACGGUAGGUCAGCAUGCCCCGAAUUAUCCGGGCUACACGCGGGCUACAAUGGUCAGGACAAUGGGUAUCGACACCGAGAGGUGGAGGCAAUCUCCUAAACCUGUCCUUAGUUCGGAUUGUGGGCUGUAACUCGCCCACAUGAAGCUGGAAUCCGUAGUAAUCGCGUUUCAAAAUAGCGCGGUGAAUAUGUCCCUGCUCCUUGCACACACCGCCCGUCAAACCACCCGAGUGGGGUCUUGAUGAGGCUGCGGUUGUCGCCGUGGUCGAAUCUAGGUUCCGCAAGGGGGGUU
>AB236083
GGACAACCUGCCCUGAGGUGGGGGAUAACUCCGGAAAACUGGAGAUAAUACCCCAUAACCUAUGAAUGCUGGAAUGCUUUGUAGGUAAAAGGUCCGCCGCCUCAGGAUGGGUCUGCGGCCGAUUAGGUAGUUGUUGGGGUAACGGCCCAACAAGCCUAUUAUCGGUACGGGUUGUGGGAGCAAGAGCCCGGAGAUGGAUUCUGAGACACGAAUCCAGGCCCUACGGGGCGCAGCAGGCGCGAAAACUUUACAAUGCAGGAAACUGUGAUAAGGGAACCCCGAGUGCCUGUAUGGACAGGCUGUUCAGGUGCGUAAAAAACACCUGGAGAAAGGGCCGGGCAAGACCGGUGCCAGCCGCCGCGGUAAUACCGGCGGCUCGAGUGGUGGCCACUAUUACUGGGCUUAAAGCGUCCGUAGCUGGGUAGUUAAGUCUCUGGGGAAAUCUUCCGGCUCAACCGGAAGGCGUCUCAGGGAUACUGGCUGUCUUGGGAUCGGGAGAGGUGAGGGGUACUCUGGGGGUAGGAGUGAAAUCCUGUUAUCCUUAGGGGACCACCUGUGGCGAAGGCGUCUCACCAGAACGACUCCGACAGUGAGGGACGAAAGCUGGGGGAGCAAACCGGAUUAGAUACCCGGGUAGUCCCAGCCGUAAACUAUGCGCGUUAGGUGUGUCAGUGACCACGAGUUACUGAGGUGCCGAAGGGAAACCGUGAAACGCGCCGCCUGGGAAGUACGGUCGCAAGGCUGAAACUUAAAGGAAUUGGCGGGGGAGCACCACAACGGGUGGAGCCUGCGGUUUAAUUGGACUCACGCCGGGCAGCUCACCGGGUAGGACAGCGAUAUGAUAGCCGGGCUGAAGACCUUGCUUGAUCAGCUGAGAGGAGGUGCAUGGCCGUCGUCAGUUCGUACUGUGAAGCAUCCUGUUAAGUCAGGCAACGAGCGAGACCCACGCCAACAGUUGCCAGCAUGUUCUCCGGAAUGAUGGGGACACUGUUGGGACCGCCUCUGCUAAAGAGGAGGAAGGAAUGGGCAACGGUAGGUCAGCAUGCCCCGAAUUACCCGGGCUACACGCGGGCUACAAUGGGUAGGACAAUGGGUAUCGACACCGAAAGGUGAAGGCAAUCUCCUAAACCUGCCCUUAGUUCGGAUUGUGGGCUGUAACUCGCCCACAUGAAGCUGGAAUCCGUAGUAAUCGCGUUUCAAAAUAGCGCGGUGAAUCUGUCCCUGCUCCUUGCACACACCGCCCGUCAAACCAUCUUAGUGGGGUUUAGAUGAGGCUGCGGUUGUUGCCGUAGUCGAAUCUAGGUUCCGCAAGGAGGGUU
>AB236084
GGAUAACCUACCCUUAGGACUGGGAUAACCCCGGGAAACUGGGGAUAAUACCGGAUAUGUAGGGUUGCCUGGAAUGGUACCCUAUUGAAAUGUUCCGACGCCUAAGGAUGGAUCUGCGGCAGAUUAGGUAGUUGGCGGGGUAAAUGCCCACCAAGCCAGUAAUCUGUACGGGUUGUGAGAGCAAGAGCCCGGAGAUGGAACCUGAGACAAGGUUCCAGGCCCUACGGGGCGCAGCAGGCGCGAAACCUCCGCAAUGCACGAAAGUGCGACGGGGGAAACCCAAGUGCCACUCUUAACGGGGUGGCUUUUCUUAAGUGUAAAAAGCUUUUGGAAUAAGAGCUGGGCAAGACCGGUGCCAGCCGCCGCGGUAACACCGGCAGCUCAAGUGGUGGCCAUUUUUAUUGGGCCUAAAGCGUUCGUAGCCGGCUUGAUAAGUCUCUGGUGAAAUCCCACAGCUUAACUGUGGGAAUUGCUGGAGAUACUAUUAGGCUUGAGGCCGGGAGAGGCUGGAGGUACUCCCAGGGUAGGGGUGAAAUCCUAUAAUCCUGGGAGGACCACCUGUGGCGAAGGCGUCCAGCUGGAACGGACCUGACGGUGAGUAACGAAAGCCAGGGGCGCGAACCGGAUUAGAUACCCGGGUAGUCCUGGCCGUAAACGAUGUGGACUUGGUGUUGGGAUGGCUCCGAGCUGCCCCAGUGCCGAAGGGAAGCUGUUAAGUCCACCGCCUGGGAAGUACGGUCGCAAGACUGAAACUUAAAGGAAUUGGCGGGGGAGCACCACAACGCGUGGAGCCUGCGGUUUAAUUGGAUUCAACGCCGGACAUCUCACCAGGGGCGACAGCAGAAUGAUAGCCAGGUUGAUGACCUUGCUUGACAAGCUGAGAGGAGGUGCAUGGCCGCCGUCAGCUCGUACCGUGAGGCGUCCUGUUAAGUCAGGCAACGAGCGAGACCCACGCCCUUAGUUACCAGCGGAUCCUUCGGGAUGCCGGGCACACUAAGGGGACCGCCAGUGAUAAACUGGAGGAAGGAGUGGACGACGGUAGGUCCGUAUGCCCCGAAUCCCCUGGGCUACACGCGGGCUACAACGGUUAGGACAAUGGGUUCCGACACUGAAAAGUGAAGGUAAUCUCCUAAACCUGGCCUUAGUUCGGAUUGAGGGCUGUAACUCGCCCUCAUGAAGCUGGAAUGCGUAGUAAUCGCGUGUCAUAACCGCGCGGUGAAUACGUCCCUGCUCCUUGCACACACCGCCCGUCACGCCACCCAAAAAGGGUUUGGAUGAGGCCCUAGUCUUCAUUGGUUAGGGUCGAAUCUGGGUUCUUUGAGGAGGGCG
>AB236085
GGACAAUCUGCCCUGAAGUGGAGGAUAAUCCCGGGAAACUGGGGGUAAUACUCCAUAGUUCGUGCUGACUGGAAUGUUAUGCGAACGAAAGAUCCGUCGCUUCAGGAUGAGUCUGCGGCCGAUUAGGUAGUUGUUGGGGUAACGGCCCAACAAGCCUGUCAUCGGUACGGGUUGUGGGAGCAAGAGCCCGGAGAUGGAUUCUGAGACACGAAUCCAGGCCCUACGGGGCGCAGCAGGCGCGAAAACUUUACCAUGCGGGCAACCGUGAUAAGGAAACCCCGAGUGCCAGCACAGGCUGGCUGUCCGCCAGUGUAAAUAACUGGUGAAGAAAGGGCCGGGCAAGACCGGUGCCAGCCGCCGCGGUAAUACCGGCGGCUCGAGUGGUGGCCACUAUUACUGGGCUUAAAGGGUCCGUAGCUUGAUAUGCAAGUCUCUUGAGAAAUCCGCCAGCUUAACUGGUGGGCGUUCAGGGGAAACUGCAUUUCUAGGGACCGGGAGAGGUGAGAGGUACUGCCGGGGUAGGAGUGAAAUCCUGUAAUCCCGGUGGGACCACCUAUGGCGAAGGCAUCUCACCAGAACGGGUCCGACAGUGAGGGACGAAAGCUGGGGGAGCAAACCGGAUUAGAUACCCGGGUAGUCCCAGCUGUAAACGAUGCGCGUUAGGUGUGUCAGUGACCACGUGUCACUGAGGUGCCGAAGGGAAACCGUGAAACGCGCCGCCUGGGGAGUACGGUCGCAAGGCUGAAACUUAAAGGAAUUGGCGGGGGAGCACCACAACGGGUGGAGCCUGCGGUUUAAUCGGACUCAACGCCGGGAAUCUCACCGGAUAAGACAGCUGAAUGAUAGUCGGGAUGAAGACUCUACUUGACUAGCUGAGAGGAGGUGCAUGGCCGCCGUCAGUUCGUACUGUGAAGCAUCCUGUUUAGUCAGGCAACGAGCGAGACCCACGCGAGCAGUUGCCAGCUUGACCUUCGGGUUGAUGGGGACACUGCUCGGACCGCCUCUGCUAAAGGGGAGGAAGGAAUGGGCAACGGUAGGUCAGCAUGCCCCGAAUUAUCCGGGCUACACGCGGGCUACAAUGGAUAGGACAAUGGGUUUCUACACCGAGAGGUGAUGACAAUCUCCUAAACCUAUCCGAAGUUCGGAUUGCGGGUUGUAACUCACCCGCAUGAAGCUGGAAUCCGUAGUAAUCGCGUUUCAACAUAGCGCGGUGAAUAUGUCCCUGCUCCUUGCACACACCGCCCGUCAAACCACCCGAGUGAGGUCUUGAUGAGGAUGUAUCUCUGAUAUGUUCGAAUCUGGGUUUUGCAAGGGGGGUUA
>AB236086
GGAUAACCUACCCUUAGGACUGGGAUAACCCCGGGAAACUGGGGAUAAUACCGGAUAUGUAGGGUUGCCUGGAAUGGUACCCUAUUGAAAUGUUCCGACGCCUAAGGAUGGAUCUGCGGCAGAUUAGGUAGUUGGCGGGGUAAAUGCCCACCAAGCCAGUAAUCUGUACGGGUUGUGAGAGCAAGAGCCCGGAGAUGGAACCUGAGACAAGGUUCCAGGCCCUACGGGGCGCAGCAGGCGCGAAACCUCCGCAAUGCACGAAAGUGCGACGGGGGAAACCCAAGUGCCACUCUUAACGGGGUGGCUUUUCUUAAGUGUAAAAAGCUUUUGGAAUAAGAGCUGGGCAAGACCGGUGCCAGCCGCCGCGGUAACACCGGCAGCUCAAGUGGUGGCCAUUUUUAUUGGGCCUAAAGCGUUCGUAGCCGGCUUGAUAAGUCUCUGGUGAAAUCCCACAGCUUAACUGUGGGAAUUGCUGGAGAUACUAUUAGGCUUGAGGCCGGGAGAGGCUGGAGGUACUCCCAGGGUAGGGGUGAAAUCCUAUAAUCCUGGGAGGACCACCUGUGGCGAAGGCGUCCAGCUGGAACGGACCUGACGGUGAGUAACGAAAGCCAGGGGCGCGAACCGGAUUAGAUACCCGGGUAGUCCUGGCCGUAAACGAUGUGGACUUGGUGUUGGGAUGGCUCCGAGCUGCCCCAGUGCCGAAGGGAAGCUGUUAAGUCCACCGCCUGGGAAGUACGGUCGCAAGACUGAAACUUAAAGGAAUUGGCGGGGGAGCACCACAACGCGUGGAGCCUGCGGUUUAAUUGGAUUCAACGCCGGACAUCUCACCAGGGGCGACAGCAGAAUGAUAGCCAGGUUGAUGACCUUGCUUGACAAGCUGAGAGGAGGUGCAUGGCCGCCGUCAGCUCGUACCGUGAGGCGUCCUGUUAAGUCAGGCAACGAGCGAGACCCACGCCCUUAGUUACCAGCGGAUCCUUCGGGAUGCCGGGCACACUAAGGGGACCGCCAGUGAUAAACUGGAGGAAGGAGUGGACGACGGUAGGUCCGUAUGCCCCGAAUCCCCUGGGCUACACGCGGGCUACAAUGGUUAGGACAAUGGGUUCCGACACUGAAAAGUGAAGGUAAUCUCCUAAACCUGGCCUUAGUUCGGAUUGAGGGCUGUAACUCGCCCUCAUGAAGCUGGAAUGCGUAGUAAUCGCGUGUCAUAACCGCGCGGUGAAUACGUCCCUGCUCCUUGCACACACCGCCCGUCACGCCACCCAAAAAGGGUUUGGAUGAGGCCCUAGUCUUCAUUGGUUAGGGUCGAAUCUGGGUUCUUUGAGGAGGGCG
>AB236087
GGACAAUCUGCCCUGAAGUGGAGGAUAAUCCCGGGAAACUGGGGGUAAUACUCCAUAGUUCGUGCUGACUGGAAUGUUAUGCGAACGAAAGAUCCGUCGCUUCAGGAUGAGUCUGCGGCCGAUUAGGUAGUUGUUGGGGUAACGGCCCAACAAGCCUGUCAUCGGUACGGGUUGUGGGAGCAAGAGCCCGGAGAUGGAUUCUGAGACACGAAUCCAGGCCCUACGGGGCGCAGCAGGCGCGAAAACUUUACCAUGCGGGCAACCGUGAUAAGGAAACCCCGAGUGCCAGCACAGGCUGGCUGUCCACCAGUGUAAAUAACUGGUGAAGAAAGGGCCGGGCAAGACCGGUGCCAGCCGCCGCGGUAAUACCGGCGGCUCGAGUGGUGGCCGCUAUUACUGGGCUUAAAGGGUCCGUAGCUGGAUAUACAAGUCCCUUGAGAAAUCCGCCGGCUUAACCGGUGGGCGUUCAGGGGAAACUGUAUUUCUAGGGACCGGGAGAGGUGAGAGGUACUGCCGGGGUAGGAGUGAAAUCCUGUAAUCCCGGUGGGACCACCUAUGGCGAAGGCAUCUCACCAGAACGGGUCCGACAGUGAGGGACGAAAGCUGGGGGAGCAAACCGGAUUAGAUACCCGGGUAGUCCCAGCUGUAAACGAUGCGCGUUAGGUGUGUCAGUGACCACGUGUCACUGAGGUGCCGAAGGGAAACCGUGAAACGCGCCGCCUGGGGAGUACGGUCGCAAGGCUGAAACUUAAAGGAAUUGGCGGGGGAGCACCACAACGGGUGGAGCCUGCGGUUUAAUCGGACUCAACGCCGGAAAUCUCACCGGAUAAGACAGCUGCAUGAUAGUCGGGAUGAAGACUCUACUUGACUAGCUGAGAGGAGGUGCAUGGCCGUCGUCAGUUCGUACUGUGAAGCAUCCUGUUUAGUCAGGCAACGAGCGAGACCCACGCGAGCAGUUGCCAGCUUGACCUUCGGGUUGAUGGGGACACUGCUCGGACCGCCUCUGCUAAAGGGGAGGAAGGAAUGGGCAACGGUAGGUCAGCAUGCCCCGAAUUAUCCGGGCUACACGCGGGCUACAAUGGACAGGACAAUGGGUUUCGACACCGAGAGGUGAGGAUAAUCUCCUAAACCUGUCCGAAGUUCGGAUUGCGGGUUGUAACUCACCCGCAUGAAGCUGGAAUCCGUAGUAAUCGCGUUUCAACAUAGCGCGGUGAAUAUGUCCCUGCUCCUUGCACACACCGCCCGUCAAACCACCCGAGUGAGGUCUUGAUGAGGAUGUAUCAUUGAUAUGUUCGAAUCUGGGUUUUGCAAGGGGGGUU
>AB236088
GGAUAACCUACCCUCAGGUGGGGGAUAACCCCGGGAAACUGGGGAUAAUACCCCAUAGACCAGGGACGCUGGAAUGCCCCUUGAUCGAAAGGUCCGCCGCCUGAGGAUGGGUCUGCGGCCGAUUAGGUUGUUGUUGGGGUAACGGCCCAACAAGCCUUUGAUCGGUACGGGUUGUGAGAGCAAGAGCCCGGAGAUGGAUUCUGAGACACAAAUCCAGGCCCUACGGGGCGCAGCAGGCGCGAAAACUUUACAAUGCGAGAAAUCGUGAUAAGGGAACCCCGAGUGCCCGUAAAUUCGGGCUGUCCAUCAGCGUAAAAAACUGGUGAAGAAAGGGCCGGGCAAGACCGGUGCCAGCCGCCGCGGUAAUACCGGCGGCUCGAGUGGUGGCCACUAUUACUGGGCUUAAAGCGUCCGUAGCUGGAUUGUUAAGUCUCUUGGGAAAUCCGCCGGCUUAACCGGCGGGCGUUCAGGAGAAACUGGCAAUCUAGGGACCGGGAGAGGUGAGAGGUACUCCAGGGGUAGGAGUGAAAUCCUGUAAUCCUUGGGGGACCACCUGUGGCGAAGGCGUCUCACUAGAACGGCUCCGACAGUGAGGGACGAAAGCUGGGGGAGCAAACCGGAUUAGAUACCCGGGUAGUCCCAGCUGUAAACGAUGCGCGUUAGGUGUAUCGGUGACCACGAGUCAUCGAGGUGCCGAAGGGAAACCGUGAAACGUGCCGCCUGGGAAGUACGGUCGCAAGGCUGAAACUUAAAGGAAUUGGCGGGGGAGCACCACAACGGGUGGAGCCUGCGGUUUAAUUGGACUCAACGCCGGGAAGCUCACCGGAUAAGACAGCUGGAUGAUAGCCGGGCUGAAGACUCUGCUUGACUAGCUGAGAGGAGGUGCAUGGCCGUCGUCAGUUCGUACUGUGAAGCAUCCUGUUAAGUCAGGCAACGAGCGAGACCCACGCCAACAGUUGCCAGCGUAUCCUCCGGGAUGACGGGGACACUGUUGGGACCGCCUCUGCUAAAGAGGAGGAAGGAAUGGGCAACGGUAGGUCAGCAUGCCCCGAAUUAUCCGGGCUACACGCGGGCUACAAUGGUCAGGACAAUGGGUAUCGACACCGAGAGGUGAAGGCAAUCUCCUAAACCUGAUCGUAGUUCGGAUUGUGGGCUGCAACUCGCCCACAUGAAGCUGGAAUCCGUAGUAAUUGCGUUUCAAAAUAGCGCGGUGAAUAUGUCCCUGCUCCUUGCACACACCGCCCGUCAAACCACCCGAGUGGGGUCUUGAUGAGGCUGCGGUUGCCGCCGUGGUCGAAUCUAGGUUCCGCAAGGGGGGUU
>AB236094
GGACAACCUGCCCUUAGGUUGGGUAUAAACCCGGGAAACUGGGUAUAAUACCCGAUAGGUCUCGAUUGCUGGAAUGCAUCGAGAUUUAAAGCUCCGGCGCCUAAGGAUGGGUCUGCGGCCUAUCAGGUAGUAGUGGGUGUAGCGUACCUACUAGCCUACGACGGGUACGGGUUGUGAGAGCAAGAGCCCGGAGAUGGAUUCUGAGACACGAAUCCAGGCCCUACGGGGUGCAGCAGGCGCGAAAACUUUACAAUGCUGGCAACAGCGAUAAGGGAACCUCGAGUGCCAGGUUACAAAUCUGGCUGUCGAGAUGCCUAAAAAGCAUUUCAUAGCAAGGGCCGGGCAAGACCGGUGCCAGCCGCCGCGGUAACACCGGCGGCUCGAGUGGUAACCGUUAUUAUUGGGUCUAAAGGGUCUGUAGCCGGCCGGAUAAGUCUCUUGAGAAAUCUGGCAGCUUAACUGUCAGGCUUUCAGGAGAUACUGUCUGGCUCGAGGCCGGGAGAGGUGAGAGGUACUUCAGGGGUAGGGGUGAAAUCUUGUAAUCCUUGAAGGACCACCAGUGGCGAAGGCGUCUCACCAGAACGGACCUGACGGCAAGGGACGAAAGCUAGGGGCACGAACCGGAUUAGAUACCCGGGUAGUCCUAGCCGUAAACGAUACUCGCUAGGUGUCGGCCACGGUGCGACCGUUGUCGGUGCCGUAGGGAAGCCGUGAAGCGAGCCACCUGGGAAGUACGGCCGCAAGGCUGAAACUUAAAGGAAUUGGCGGGGGAGCACCACAACGGGUGGAGCUUGCGGUUUAAUUGGAUUCAACGCCGGAAAUCUUACCGGGACCGACAGCAAUAUGAAGGCCAGGCUGAAGACUUUGCCGGAUUAGCUGAGAGGUGGUGCAUGGCCGUCGUCAGUUCGUACUGUGAAGCAUCCUGUUAAGUCAGGCAACGAGCGAGACCCACGCCCACAGUUGCCAGCGUACUCUCUGGAGUGACGGGUACACUGUGGGGACCGCCGCUGCUAAAGCGGAGGAAGGAAUGGGCAACGGUAGGUCAGUAUGCCCCGAAUAUCCCGGGCUACACGCGAGCUACAAUGGUUGGUACAAUGGGUAUCUACCCCGAAAGGGGACGGGAAUCUCCUAAAACCAAUCUUAGUUCGGAUUGAGGGCUGCAACUCGCCCUCAUGAAGCUGGAAUCCGUAGUAAUCGCGUUUCAACAGAACGCGGUGAAUACGUCCCUGCUCCUUGCACACACCGCCCGUCAAACCACCCGAGUAGGGUCUGAAUGAGAGCGCUUUCUUUGGAGGCGUUCGAAUUUGGGCUUUGCAAGGGGGGUU
>AB236095
GGAUAAUCUACCCUUAGGACUGGGAUAACCCUGGGAAACUGGGGAUAAUACCGGAUAGUUAGGAGUUCCUGGAAUGGUCUUCUAUUUAAAUGUUCAGGCGCCUAAGGAUGGAUCUGCGGCAGAUUAGGUAGUUGGUGGGGUAAUGGCCCACCAAGCCUUUGAUCUGUACGGGUUGUGAGAGCAAGAGCCCGGAGAUGGAACCUGAGACAAGGUUCCAGGCCCUACGGGGCGCAGCAGGCGCGAAACCUCCGCAAUGCACGAAAGUGCGACGGGGGGACCCCAAGUGCCACUCUUAACGGGGUGGCUUUUUUUGAGUGUAAAAAGCUUUGAGAAUAAGAGCUGGGCAAGACCGGUGCCAGCCGCCGCGGUAACACCGGCAGCUCAAGUGGUGGCCAUUUUUAUUGGGCCUAAAGCGUUCGUAGCCGGCUUGAUAAGUCUCUGGUGAAAUCCCAUAGCUUAACUGUGGGAAUUGCUGGAGAUACUAUUAGGCUUGAGGCCGGGAGAGGUUAGGGGUACUCCCAGGGUAGGGGUGAAAUCCUAUAAUCCUGGGAGGACCACCUGUGGCGAAGGCGCCUAACUGGAACGGACCUGACGGUGAGUAACGAAAGCCAGGGGCGCGAACCGGAUUAGAUACCCGGGUAGUCCUGGCCGUAAACGAUGCGGACUUGGUGUUGGAAUGGCUUCGAGCUGCUCCAGUGCCGAAGGGAAGCUGUUAAGUCCGCCGCCUGGGAAGUACGGUCGCAAGACUGAAACUUAAAGGAAUUGGCGGGGGAGCACCACAACGCGUGGAGCCUGCGGUUUAAUUGGAUUCAACGCCGGACAUCUCACCAGGGGCGACAGCAGAAUGAUGGCCAGGUUGACGACCUUGCUUGACAAGCUGAGAGGAGGUGCAUGGCCGCCGUCAGCUCGUACCGUGAGGCGUCCUGUUAAGUCAGGCAACGAGCGAGACCCACGCCCUUAGUUACCAGCGGAUCCUCCGGGAUGCCGGGCACACUAAGGGGACCGCCAGUGAUAAACUGGAGGAAGGAGUGGACGACGGUAGGUCCGUAUGCCCCGAAUCCCCUGGGCAACACGCGGGCUACAAUGGCUAUGACAAUGGGUUCCGACACUGAAAGGUGAAGGUAAUCUCCUAAACAUAGUCUUAGUUCGGAUCGAGGGCUGUAACCCGCCCUCGUGAAGCUGGAAUGCGUAGUAAUCGCGUGUCAUAAUCGCGCGGUGAAUACGUCCCUGCUCCUUGCACACACCGCCCGUCACGCCACCCAAAAAGGGUUUGGAUGAGGCCUCAAUCAUUGGUUGGGGUCGAAUCUGGGUUCUUUGAGGAGGGCG
>AB236101
GGACAAUCUGCCCUGAAGUGGAGGAUAAUCCCGGGAAACUGGGGGUAAUACUCCAUAGUUCGUGAUGACUGGAAUGUUUUGCGAACGAAAGAUCCGUCGCUUCAGGAUGAGUCUGCGGCCGAUUAGGUAGUUGUUGGGGUAACGGCCCAACAAGCCUGUCAUCGGUACGGGUUGUGGGAGCAAGAGCCCGGAGAUGGAUUCUGAGACACGAAUCCAGGCCCUACGGGGCGCAGCAGGCGCGAAAACUUUACCAUGCGGGCAACCGUGAUAAGGAAACCCCGAGUGCCAGCACAGGCUGGCUGUCCGCCAGUGUAAAUAACUGGUGAAGAAAGGGCCGGGCAAGACCGGUGCCAGCCGCCGCGGUAAUACCGGCGGCUCGAGUGGUGGCCACUAUUACUGGGCUUAAAGGGUCCGUAGCUUGAUGUACAAGUCUCUUGAGAAAUCCGCCGGCUUAACCGGUGGGCGUUCAGGGGAAACUGUAUUUCUAGGGACCGGGAGAGGUGAGAGGUACUGCCGGGGUAGGAGUGAAAUCCUGUAAUCCCGGUGGGACCACCUAUGGCGAAGGCAUCUCACCAGAACGGGUCCGACAGUGAGGGACGAAAGCUGGGGGAGCAAACCGGAUUAGAUACCCGGGUAGUCCCAGCUGUAAACGAUGCGCGUUAGGUGUGUCAGUGACCACGUGUCACUGAGGUGCCGAAGGGAAACCGUGAAACGCGCCGCCUGGGGAGUACGGUCGCAAGGCUGAAACUUAAAGGAAUUGGCGGGGGAGCACCACAACGGGUGGAGCCUGCGGUUUAAUCGGACUCAACGCCGGAAAUCUCACCGGAUAAGACAGCUGAAUGAUAGUCGGGAUGAAGACUCUACUUGACUAGCUGAGAGGAGGUGCAUGGCCGUCGUCAGUUCGUACUGUGAAGCAUCCUGUUUAGUCAGGCAACGAGCGAGACCCACGCGAGCAGUUGCCAGCUUGACCUUCGGGUUGAUGGGGACACUGCUCGGACCGCCUCUGCUAAAGGGGAGGAAGGAAUGGGCAACGGUAGGUCAGCAUGCCCCGAAUUAUCCGGGCUACACGCGGGCUACAAUGGACAGGACAAUGGGUUUCGACACCGAGAGGUGAGGAUAAUCUCCUAAACCUGUCCGAAGUUCGGAUUGCGGGUUGUAACUCACCCGCAUGAAGCUGGAAUCCGUAGUAAUCGCGUUUCAACAUAGCGCGGUGAAUAUGUCCCUGCUCCUUGCACACACCGCCCGUCAAACCACCCGAGUGAGGUCUUGAUGAGGAUGUAUCAUUGAUAUGUUCGAAUCUGGGUUUUGCAAGGGGGGUU
>AB236104
GGAUAACCUGCCCUAAGGAAGGGGAUACCCCCGGGAAACUGGGGACAAUACCCUAUAGGUUACCGAUGCUGGAAUGCCCGGUAACCCAAAGCUCCGGCGCCUUAGGAUGGAUCUGCGGCCGAUUAGGUUGUUGUUGGGGUAACGGCCCAACAAGCCGGUGAUCGGUACGGGUUGUGGGAGCAAGAGCCCGGAGUUGGAUUCUGAGACACGAAUCCAGGCCCUACGGGGCGCAGCAGGCGCGAAAACUUUACAAUGCGGGCAACCGUGAUAAGGGAACCUCGAGUGCCUGUAAAUGCAGGCUGUUCAGGUGCCUAAAACACACCUGAAGAAAGGGCCGGGCAAGACCGGUGCCAGCCGCCGCGGUAAUACCGGCGGCUCGAGUGGUGGCCGCUUUUAUUGGGCUUAAAGCGUUCGUAGCUGGGUUGUUAAGUCUCUUGGGAAAUCUGGCGGCUUAACUGUCAGGCGUCUAAGGGAUACUGGCAAUCUUGGAACCGGGAGAGGUGAGGGGUACUUCGGGGGUAGGAGUGAAAUCCUGUAAUCCUCGAGGGACCACCUGUGGCGAAGGCGCCUCACCAGAACGGCUUCGACAGUGAGGGACGAAAGCUGGGGGAGCAAACCGGAUUAGAUACCCGGGUAGUCCCAGCCGUAAACUAUGCGCGUUAGGUGUAUCGGUGACCACGAGUUACCGAGGUGCCGAAGGGAAACCGUGAAACGUGCCGCCUGGGAAGUACGGUCGCAAGGCUGAAACUUAAAGGAAUUGGCGGGGGAGCACCACAACAGGUGGAGCCUGCGGUUUAAUUGGACUCAACGCCGGGAAGCUCACCGGAUAAGACAGCAGAAUGAUUGCCGGGCUGAAGACUCUGCAUGACUAGCUGAGAGGAGGUGCAUGGCCGUCGUCAGUUCGUACUGUGAAGCAUCCUGUUAAGUCAGGCAACGAGCAAGACCCACGCCAACAGUUGCCAGCAUGGUCUCCGGACUGAUGGGGACACUGUUGGGACCGCCUCUGCUAAAGAGGAGGAAGGAAUGGGCAACGGUAGGUCAGCAUGCCCCGAAUUAUCCGGGCUACACGCGGGCUACAAUGGGCAGGACAAUGGGCAUCGACACCGAAAGGUGAAGGCAAUCUCCUAAACCUGUCCUUAGUUCGGAUUGUGGGCUGCAACUCGCCCACAUGAAGCUGGAAUCUGUAGUAAUCGCGUUUCAAAAUAACGCGGUGAAUUUGUCCCUGCUCCUUGCACACACCGCCCGUCAAACCACCCGAGUGGGGUUUGGAUGAGGUUGCGGUUGUUGCCGCAGUCGAAUCUAGGUUCCGCAAGGGGGGUU
>AB236107
GAGGAGGGGGAUAACCCCGGAAAACUGGGGAUAAUACCCCAUAGAUUAGGGUGGCUGGAAUGCCCCCUAGUUCAAAGGUCCGCCGCCUCAGGAUGGGUCUGCGGCCGAUUAGGUUGUUGUUGGGGUAACGGCCCAACAAGCCUUUGAUCGGUACGGGUUGUGGGAGCAAGAGCCCGGAGAUGGAUUCUGAGACACGAAUCCAGGCCCUACGGGGCGCAGCAGGCGCGAAAACUUUACAAUGCGAGAAAUCGUGAUAAGGGAACCCCGAGUGCCCGUAAAUUCGGGCUGUCCGCCAGUGCAAAAAACUGGUGAAGAAAGAGCCGGGCAAGACCGGUGCCAGCCGCCGCGGUAAUACCGGCGGCUCGAGUGGUGGCCACUAUUACUGGGCUUAAAGCGUCCGUAGCUUGGUUGUUAAGUCUCCUGGGAAAUCCAUCGGCUCAACCGAUGGGCAUUCAGGAGAUACUGGCAACCUAGGGACCGGGAGAGGUGAGAGGUACUCCAGGGGUAGGAGUGAAAUCCUGUAAUCCUUGGGGGACCACCUGUGGCGAAGGCGUCUCACUAGAACGGCUCCGACAGUGAGGGACGAAAGCUGGGGGAGCAAACCGGAUUAGAUACCCGGGUAGUCCCAGCUGUAAACGAUGCGCGUUAGGUGUAUCGGUGACCACGAGUCACCGAGGUGCCGAAGGGAAACCGUGAAACGUGCCGCCUGGGAAGUACGGUCGCAAGGCUGAAACUUAAAGGAAUUGGCGGGGGAGCACCACAACAGGUGGAGCCUGCGGUUUAAUCGGACUCAACGCCGGGAAGCUCACCGGAUAAGACAGCUGAAUGAUAGCCGGGUUGAAGACUCUGCUUGACUAGCUGAGAGGAGGUGCAUGGCCGUCGUCAGUUCGUACUGUGAAGCAUCCUGUUAAGUCAGGCAACGAGCGAGACCCACGCCAACAGUUGCCAGCAUGUCCUCCGGGAUGGUGGGGACACUGUUGGGACCGCCUCUGCUAAAGAGGAGGAAGGAAUGGGCAACGGUAGGUCAGCAUGCCCCGAAUUAUCCGGGCUACACGCGGGCUACAAUGGUCAGGACAAUGGGUAUCAACACCGAAAGGUGAAGGCAAUCUCCUAAACCUGUCCUUAGUUCGGAUUGUGGGCUGCAACUCGCCCACAUGAAGCUGGAAUCUGUAGUAAUCGCGUCUCAAAAUGGCGCGGUGAAUAUGUCCCUGCUCCUUGCACACACCGCCCGUCAAACCACCCGAGUG
>AB236110
GGAUAACCUGCCCUAAGGAAGGGGAUAACCUCGGGAAACUGAGGAUAAUACCCUAUAGGAUACCGACGCUGGAAUGCCCGGUAUCCCAAAGCUCCGGCGCCUUAGGAUGGAUCUGCGGCCGAUUAGGUCGUUGUUGGGGUAACGGCCCAACAAGCCGAUAAUCGGUACGGGUUGUGGGAGCAAGAGCCCGGAGUUGGAUUCUGAGACACGAAUCCAGGCCCUACGGGGCGCAGCAGGCGCGAAAACUUUACAAUGCGGGCAACCGUGAUAAGGGAACCUCGAGUGCCUGUACAUGCAGGCUGUCUGGGUGUCUAAAACACACCCAAAGAAAGGGCCGGGCAAGACCGGUGCCAGCCGCCGCGGUAAUACCGGCGGCUCGAGUGGUGGCCACUUUUAUUGGGCUUAAAGCGUUCGUAGCUGGGUUGUUAAGUCUCUUGGGAAAUCUGGCAGCUUAACUGUCAGGCGUCUAAGGGAUACUGGCAAUCUAGGAACCGGGAGAGGUGAGGGGUACUUCGGGGGUAGGAGUGAAAUCCUGUAAUCCUCGAGGGACCACCUGUGGCGAAGGCGCCUCACCAGAACGGCUUCGACAGUGAGGGACGAAAGCUGGGGGAGCAAACCGGAUUAGAUACCCGGGUAGUCCCAGCCGUAAACGAUGCGCGUUAGGUGUGUCGAUGACCACGAGUCAUCGAGGUGCCGAAGGGAAACCGUGAAACGCGCCGCCUGGGAAGUACGGUCGCAAGGCUGAAACUUAAAGGAAUUGGCGGGGGAGCACCACAACAGGUGGAGCCUGCGGUUUAAUUGGACUCAACGCCGGGAAGCUCACCGGAUAGGACAGCAGAAUGAUUGCCGGGCUGAAGACUCUGCAUGACUAGCUGAGAGGAGGUGCAUGGCCGUCGUCAGUUCGUACUGUGAAGCAUCCUGUUAAGUCAGGCAACGAGCGAGACCCACGCCAACAGUUGCCAGCACGAUCCCCGGAUCGGUGGGGACACUGUUGGGACCGCCUCUGCUAAAGAGGAGGAAGGAAUGGGCAACGGUAGGUCAGCAUGCCCCGAAUUAUCCGGGCUACACGCGGGCUACAAUGGGCAGGACAAUGGGUAUCGACGCCGAAAGGCGAAGGCAAUCUCCUAAACCUGUCCGUAGUUCGGAUUGUGGGCUGUAACUCGCCCACAUGAAGCUGGAAUCUGUAGUAAUCGCGUUUCAAAAUAGCGCGGUGAAUAUGUCCCUGCUCCUUGCACACACCGCCCGUCAAACCACCCGAGUGGGGUUUGGAUGAGGCUGCGGUCGUUGCCGCAGUCGAAUCUAGGUUCUGCAAGGGGGGUU
>AB236113
GGAUAAUCUACCCUUAGGACUGGGAUAACCCUGGGAAACUGGGGAUAAUACCGGAUAGUUAGGAGUUCCUGGAAUGGUCUUCUUUUUAAAUGUUCAGGCGCCUAAGGAUGGAUCUGCGGCAGAUUAGGUAGUUGGUGGGGUAAUGGCCCACCAAGCCUUUGAUCUGUACGGGUUGUGAGAGCAAGAGCCCGGAGAUGGAACCUGAGACAAGGUUCCAGGCCCUACGGGGCGCAGCAGGCGCGAAACCUCCGCAAUGCACGAAAGUGCGACGGGGGGACCCCAAGUGCCACUCUUAACGGGGUGGCUUUUUUUGAGUGUAAAAAGCUUUGAGAAUAAGAGCUGGGCAAGACCGGUGCCAGCCGCCGCGGUAACACCGGCAGCUCAAGUGGUGGCCAUUUUUAUUGGGCCUAAAGCGUUCGUAGCCGGCUUGAUAAGUCUCUGGUGAAAUCCCAUAGCUUAACUGUGGGAAUUGCUGGAGAUACUAUUAGGCUUGAGGCCGGGAGAGGUUAGGGGUACUCCCAGGGUAGGGGUGAAAUCCUAUAAUCCUGGGAGGACCACCUGUGGCGAAGGCGCCUAACUGGAACGGACCUGACGGUGAGUAACGAAAGCCAGGGGCGCGAACCGGAUUAGAUACCCGGGUAGUCCUGGCCGUAAACGAUGCGGACUUGGUGUUGGAAUGGCUUCGAGCUGCUCCAGUGCCGAAGGGAAGCUGUUAAGUCCGCCGCCUGGGAAGUACGGUCGCAAGACUGAAACUUAAAGGAAUUGGCGGGGGAGCACCACAACGCGUGGAGCCUGCGGUUUAAUUGGAUUCAACGCCGGACAUCUCACCAGGGGCGACAGCAGAAUGAUGGCCAGGUUGACGACCUUGCUUGACAAGCUGAGAGGAGGUGCAUGGCCGCCGUCAGCUCGUACCGUGAGGCGUCCUGUUAAGUCAGGCAACGAGCGAGACCCACGCCCUUAGUUACCAGCGGAUCCUCCGGGAUGCCGGGCACACUAAGGGGACCGCCAGUGAUAAACUGGAGGAAGGAGUGGACGACGGUAGGUCCGUAUGCCCCGAAUCCCCUGGGCAACACGCGGGCUACAAUGGCUAUGACAAUGGGUUCCGACACUGAAAGGUGAAGGUAAUCUCCUAAACAUAGUCUUAGUUCGGAUCGAGGGCUGUAACCCGCCCUCGUGAAGCUGGAAUGCGUAGUAAUCGCGUGUCAUAAUCGCGCGGUGAAUACGUCCCUGCUCCUUGCACACACCGCCCGUCACGCCACCCAAAAAGGGUUUGGAUGAGGCCUCAGUCGUUGGUUGGGGUCGAAUCUGGGUUCUUUGAGGAGGGCG
>AB236115
GGACAACCUGCCCAAAGGUCCGGGAUAACCCCGGGAAACUGGGGAUAAUACCGGAUAAAUCACAGGUACUGGAAGGUCUUGUGGUUGAAACUUCCGGGGCCUUUGGAUGGGUCUGCGGCGGAUUAGGUUGUUGCCGGUGUAACGUACCGUCAAGCCUGUAAUCCGUACGGGUUGUGGGAGCAAGAGCCCGGAGAUGGAUUCUGAGACACGAAUCCAGGCCCUACGGGGCGCAGCAGGCGCGAAAACUCUACAAUGCAGGCAACUGCGAUAGGGGAACAUCGAGUGAUACUCAUCUUGGGUGUCUGUCCCACCGUCUAAAAAACGGUGGUUAGCAAGGGCCGGGCAAGACCGGUGCCAGCCGCCGCGGUAAUACCGGCGGCUCGAGUGGUGGCCGAUAUUAUUGAGUCUAAAGGGUCCGUAGCCGGCUUUGCAAGUCUUUUGGGAAAUCCAGCGGCUUAACCGUUGGUCGUCCGGGAGAUACUACAUUGCUUGGGACUGGGAGAGGUAGGAGGUACUCAGGGGGUAGGAGUGAAAUCCUGUAAUCCUUUGGGGACCACCGGUGGCGAAGGCGUCCUACCAGAACAGGUCCGACGGUGAGGGACGAAAGCUAGGGGCACGAACCGGAUUAGAUACCCGGGUAGUCCUAGCCGUAAACGAUGCUCGCUAGGUGUCACAACAAUCGUGAAUUGUUGUGGUGCCGUAGGGAAGCCGUGAAGCGAGCCACUUGGGAAGUACGACCGCAAGGUUGAAACUUAAAGGAAUUGGCGGGGGAGCACCACAACGGGUGGAGCCUGCGGUUUAAUUGGACUCAACGCCGGACAGCUUACCGGGAUCGACAGUUGUAUGAAGGCCAGGCUGAAGACCUUGCCGGACUAGCUGAGAGGAGGUGCAUGGCCGCCGUCAGUUCGUACCGUGAGGCGUUCUGUUAAGUCAGGCAACGAGCGAGACCCAUAUCCACUGUUGCUAACAUGCCCCGCGAGGGGUGGUGAGUACACGGUGGAGACCGCUGGCGCUAAGUCAGAGGAAGGGGUGGUCGACGGUAGGUCAGUAUGCCCCGAAUAUCCCGGGCUACACGCGGGCUACAAUGGACUGGACAAUGGGUAACGACACCGAAAGGUGAGGUCAAUCUCUUAAACCAGUUCUUAGUCCGGAUUGAGGGCUGUAACUCGCCCUCAUGAAGAUGGAAUCCGUAGUAAUCGCAUUUCAAAACAGUGCGGUGAAUACGUCCCUGCUCCUUGCACACACCGCCCGUCAAACCACCCGAGUGGGGUUUGAAUGAGGGCCUUUUUAUUGAAAGGCUCGAAUUCAUGCUCUGUAAGGGGGGUU
>AB236116
GGAUAAUCUACCCUUAGGACUGGGAUAACCCUGGGAAACUGGGGAUAAUACCGGAUAGUUAGGAGUUCCUGGAAUGGUCUUCUUUUUAAAUGUUCAGGCGCCUAAGGAUGGAUCUGCGGCAGAUUAGGUAGUUGGUGGGGUAAUGGCCCACCAAGCCUUUGAUCUGUACGGGUUGUGAGAGCAAGAGCCCGGAGAUGGAACCUGAGACAAGGUUCCAGGCCCUACGGGGCGCAGCAGGCGCGAAACCUCCGCAAUGCACGAAAGUGCGACGGGGGGACCCCAAGUGCCACUCUUAACGGGGUGGCUUUUUUUGAGUGUAAAAAGCUUUGAGAAUAAGAGCUGGGCAAGACCGGUGCCAGCCGUCGCGGUAACACCGGCAGCUCAAGUGGUGGCCAUUUUUAUUGGGCCUAAAGCGUUCGUAGCCGGCUUGAUAAGUCUCUGGUGAAAUCCCAUAGCUUAACUGUGGGAAUUGCUGGAGAUACUAUUAGGCUUGAGGCCGGGAGAGGUUAGGGGUACUCCCAGGGUAGGGGUGAAAUCCUAUAAUCCUGGGAGGACCACCUGUGGCGAAGGCGCCUAACUGGAACGGACCUGACGGUGAGUAACGAAAGCCAGGGGCGCGAACCGGAUUAGAUACCCGGGUAGUCCUGGCCGUAAACGAUGCGGACUUGGUGUUGGAAUGGCUUCGAGCUGCUCCAGUGCCGAAGGGAAGCUGUUAAGUCCGCCGCCUGGGAAGUACGGUCGCAAGACUGAAACUUAAAGGAAUUGGCGGGGGAGCACCACAACGCGUGGAGCCUGCGGUUUAAUUGGAUUCAACGCCGGACAUCUCACCAGGGGCGACAGCAGAAUGAUGGCCAGGUUGACGACCUUGCUUGACAAGCUGAGAGGAGGUGCAUGGCCGCCGUCAGCUCGUACCGUGAGGCGUCCUGUUAAGUCAGGCAACGAGCGAGACCCACGCCCUUAGUUACCAGCGGAUCCUCCGGGAUGCCGGGCACACUAAGGGGACCGCCAGUGAUAAACUGGAGGAAGGAGUGGACGACGGUAGGUCCGUAUGCCCCGAAUCCCCUGGGCAACACGCGGGCUACAAUGGCUAUGACAAUGGGUUCCGACACUGAAAGGUGAAGGUAAUCUCCUAAACAUAGUCUUAGUUCGGAUCGAGGGCUGUAACCCGCCCUCGUGAAGCUGGAAUGCGUAGUAAUCGCGUGUCAUAAUCGCGCGGUGAAUACGUCCCUGCUCCUUGCACACACCGCCCGUCACGCCACCCAAAAAGGGUUUGGAUGAGGCCUCAGUCGUUGGUUGGGGUCGAAUCUGGGUUCUUUGAGGAGGGCG
>AB236118
GGAUAACCUGCCCAAGGGUCUGGGAUAACCCCGGGAAACUGGGGAUAAUACCGGAUGGAUCACUAGUGCUGGAAUGCUUGGUGGUCGAAAGGCAACGCCUUUGGAUGGGUCUGCGGCGGAUUAGGUUGACGCCGGUGUAACGUACCGGCGUGCCUGUAAUCCGUACGGGUUGUGGGAGCAAGAGCCCGGAGAUGGAUUCUGAGACACGAAUCCAGGCCCUACGGGGCGCAGCAGGCGCGAAAACUCUACAAUGCAGGCAACUGCGAUAGGGGGACAUCGAGUGGCAUCCACCUUGGGUGCCUGUCCAACCGUCUAAAAAACGGUUGUUAGCAAGGGCCGGGUAAGACCGGUGCCAGCCGCCGCGGUAAUACCGGCGGCUCGAGUGGUGGCCGAUAUUAUUGAGUCUAAAGGGUCCGUAGCCGGCUUUGCAAGUCUCUCGGGAAAUCCAGCGGCUUAACCGUUGGUCGGCCGGGGGGUACUACAUUGCUUGGGACUGGGAGAGGUAGGAGGUACUCAGGGGGUAGGAGUGAAAUCCUGUAAUCCUCUGGGGACCACCGGUGGCGAAGGCGUCCUGCCAGAACAGGUCCGACGGUGAGGGACGAAAGCUAGGGGCACGAACCGGAUUAGAUACCCGGGUAGUCCUAGCCGUAAACGAUGCUCGCUAGGUGUCGCAACAGUCGUGAAUUGUUGCGGUGCCGUAGGGAAGCCGUGAAGCGAGCCACUUGGGAAGUACGACCGCAAGGUUGAAACUUAAAGGAAUUGGCGGGGGAGCACCACAACGGGUGGAGCCUGCGGUUUAAUUGGACUCAACGCCGGGAAGCUUACCGGGAUCGACAGUUGUAUGAAGGCCAGGCUGAAGACCUUGCCGGACUAUCUGAGAGGAGGUGCAUGGCCGCCGUCAGUUCGUACCGUGAGGCGUCCUGUUAAGUCAGGCAACGAGCGAGACCCAUGCCCACUGUUGCUAACGCGAGCCGCGAGGCUUGGCGAGUACACGGUGGGGACCGCUGGCGCUAAGUCAGAGGAAGGGGUGGUCGACGGUAGGUCAGUAUGCCCCGAAUAUCCCGGGCUACACGCGGGCUACAAUGGAUAGGACAAUGGGUAACUACACCGAAAGGUGGCGUCAAUCUCUUAAACCUAUCCUUAGUUCGGAUUGAGGGCUGGAACUCGCCCUCAUGAAGAUGGAAUCCGUAGUAAUCGCAUUUCAAAACAGUGCGGUGAAUACGUCCCUGCUCCUUGCACACACCGCCCGUCAAACCACCCGAGCGGGGCGUGAAUGAGGAUCCUCUCUUUGGAGGACUCGAAUUCAUGUUCUGUAAGGGGGGUU
>AB236119
GGACAAUCUGCCCAAAAGUCCGGGAUAACCCCGGGAAACUGGGGAUAAUACCGGAUAGGCCACCAAUUGCUGGAAUGGCCUGGUGGUUGAAACGAGAGGCUUUUGGAUGGGUCUGCGGCGGAUUAGGUUGACGCCGGUGUAACGUACCGGCGUGCCUGUAAUCCGUACGGGUUGUGGGAGCAAGAGCCCGGAGAUGGAUUCUGAGACACGAAUCCAGGCCCUACGGGGCGCAGCAGGCGCGAAAACUCUACAAUGCAGGCAAUCUGCGAUAGGGGGACAUCGAGUGGCAUCUUCUUAAGGUGCCUGUCCAACCGUCUAAAAAACGGUUGUUAGCAAGGGCCGGGUAAGACCGGUGCCAGCCGCCGCGGUAAUACCGGCGGCUCGAGUGGUGGCCGAUAUUAUUGAGUCUAAAGGGUCCGUAGCCGGCUUUGCAAGUCCCCUGGGAAAUCCAGCGGCUUAACCGUUGGGCGCCCAUGGGAUACUACAUUGCUUGGGACUGGGAGAGGCGAGAGGUACUCGAGGGGUAGGGGUGAAAUCCUGUAAUCCUUCGGGGACCACCGGUGGCGAAGGCGUCUCGCCAGAACAGGUCCGACGGUGAGGGACGAAAGCUAGGGGCACGAACCGGAUUAGAUACCCGGGUAGUCCUAGCCGUAAACGAUGCCCGCUAGGUGUCACGAUAAUCGUGAAUUAUCGUGGUGCCGUAGGGAAGCCGCGAAGCGGGCCACUUGGGAAGUACGACCGCAAGGUUGAAACUUAAAGGAAUUGGCGGGGGAGCACCACAACGGGUGGAGCCUGCGGUUUAAUUGGAUUCAACGCCGGGAAGCUUACCGGGAUCGACAGUUGAAUGAAGGCCAGGCCGAAGACCUUUGCCGGACUAGCUGAGAGGAGGUGCAUGGCCGUCGUCAGUUCGUACCGUGAGGCGUCCUGUUAAGUCAGGCAACGAGCGAGACCCAUGUCCACUGUUGCUAACGCGUCCGCGAGGACGGCGAGUACACUGUGGAGACUGCUGGCGCUAAGUCAGAGGAAGGGUUGGUCGACGGUAGGUCAGUAUGCCCCGAAUAUCCCGGGCUACACGCGGGCUACAAUGGACAGGACAAUGGGUAACAACACCGAGAGGUGAAGUUAAUCUCUUAAACCUGUCCCUAGUUCGGAUUGAGGGCUGAAACCCGCCCUCAUGAAGAUGGAAUCCGUAGUAAUCGCAUUUCAAAACAGUGCGGUGAAUACGUCCCUGCUCCUUGCACACACCGCCCGUCAAACCACCCGAGCGGGGCGUGAAUAAGGACUCUUUUCCUUGAAGAGCUCGAAUUCACGUUCUAUAAGGGGGGUU
>AB236120
GGAUAACCUACCCAAUAGUCUGGGAUAACCCCGGGAAACUGGGGAUAAUACCGGAUAGGUCAAACUGGCUGGAAGGCGGUUUGGUUGAAACCUCUGGGGCUGUUGGAUGGGUCUGCGGCUGAUUAGGUUGUUGCCGGUGUAACGUACCGUCAAGCCUGUAAUCAGUACGGGUUGUGGGAGCAAGAGCCCGGAGAUGGAUUCUGAGACACGAAUCCAGGCCCUACGGGGCGCAGCAGGCGCGAAAACUCUACAAUGCAGGCAACUGCGAUAGGGGAACAUCGAGUGGCUGUCAUAUUGAUAGUCUGUCCACCCGCCUAAAAAGCGGGUGUUAGCAAGGGCCGGGCAAGACCGGUGCCAGCCGCCGCGGUAAUACCGGCGGCUCGAGUGGUGGCCGAUAUUAUUGAGUCUAAAGGGUCCGUAGCCGGCUUUGCAAGUCUCUCGGGAAAUCCAGCGGCUUAACCGUUGGUCGUCCGGGGGGUACUACAUUGCUUGGGACUGGGAGAGGUAGGAGGUACUCAGGGGGUAGGAGUGAAAUCCUGUAAUCCUUUGGGGACCACCGGUGGCGAAGGCGUCCUACCAGAACAGGUCCGACGGUGAGGGACGAAAGCUAGGGGCACGAACCGGAUUAGAUACCCGGGUAGUCCUAGCCGUAAACGAUGCUCGCUAGGUGUCACAACAGUCGUGAACUGUUGUGGUGCCGUAGGGAAGCCGUGAAGCGAGCCACUUGGGAAGUACGACCGCAAGGUUGAAACUUAAAGGAAUUGGCGGGGGAGCACCACAACGGGUGGAGCCUGCGGUUUAAUUGGACUCAACGCCGGGAAGCUUACCGGGAUCGACAGUUGUAUGAAGGCCAGGCUGAAGACCUUGCCGGACUAUCUGAGAGGAGGUGCAUGGCCGCCGUCAGUUCGUACCGUGAGGCGUCCUGUUAAGUCAGGCAACGAGCGAGACCCAUGCCCACUGUUGCUAACGCGUCCCGUGAGGGAUGGCGAGUACACGGUGGGGACCGCUGGCGCUAAGUCAGAGGAAGGGGUGGUCGACGGUAAGUCAGUUUGCCCCGAAUAUCCCGGGCUACACGCGGGCUACAAUGGACAGGACAAUGGGGCUACUACACCGAAAGGUGGCGUCAAUCUCUUAAACCUGUCCUUAGUUCGGAUUGAGGGCUGAAACUCGCCCUCAUAAAGAUGGAAUCCGUAGUAAUCGCAUUUCAAAACAGUGCGGUGAAUACGUCCCUGCUCCUUGCACACACCGCCCGUCAAACCACCCGAGUGGGGUUUGAAUGAGGGCUUUUUGUUUGAAAAGCUCGAAUUCAUGCUCUGUAAGGGGGGUU
>AB237736
AGGCCAUUGCUAUCAGGGUUUGACUAAGCCAUGCGAGUCGAGAGGUGUAAGACCUCGGCAUACUGCUCAGUAACACGUGGUUAACCUGCCCUAAGGUGGAGAAUACUCCCGGGAAACUGGGGCUAAUGCUCCAUAGUGGAUAUGUCCUGGAAUGGUAUAUCCUCGAAAGAUCCGUCGCCUUAGGAUGGGACUGCGUCCGAUUAGGUUGUUGGCGGGGUAACGGCCCACCAAGCCAUUGAUCGGUACGGGUUGUGGGAGCAAGAUCCCGGAGAUGGAUUCUGAGACAUGAAUCCAGGCCCUACGGGGCGCAGCAGGCGCGCAAACUUUACAAUGCGAGCAAUCGUGAUAAGGAAACCCUGAGUGCCUGUCGAUGCAGGCUGUUCAUAUAUCUAAAUCAUAUGUGAAGAAAGGGCAGGGCAAGACCGGUGCCAGCCGCCGCGGUAAUACCGGCUGCUCGAGUGAUGGCCACUAUUACUGGGUUUAAAGCGUCCGUAGCUUGACUGUUAGGUCUCUUGGGAAAUCUUCACGCUCAACGUGAAGGCGUCUAAGAGAUACCGGCAGUCUUGGAACUGGGAGAGGUAAACCGUACUUCGGGGGUAGGAGUGAAAUCUUGUAAUCCUCGAGGGACGACCUAUGGCGAAGGCAGUUUACCAGAACAGCUUCGACAGUGAGGGACGAAAGCUGGGGGAGCAAACGGGAUUAGAUACCCCGGUAGUCCCAGCCGUAAACAAUGUGCGUUAGGUGUGUCGGUAACCACGUGUUACUGAUGCGCCGAAGAGAAAUCGUGAAACGCACCACCUGGGAAGUACGGUCGCAAGGCUGAAACUUAAAGGAAUUGGCGGGGGAGCACCACAACAGGUGGAGCCUGCGGUUUAAUUGGAUUCAACGCCGGACAUCUCACCGGAUAAGACAGCUGAAUGAUUGUCAAUCUGAAGGUUUUACAUGACUAGCUGAGAGGAGGUGCAUGGCCGUCGUCAGUUCGUACUGUGAAGCAUCCUGUUAAGUCAGGCAACGAGCGAGACCCACGCCGACAAUUGCCAGCAGCAUCUCCGGAUGGCUGGGGACAUUGUCGGGACCGCCUCUGCUAAAGGGGAGGAAGGAAUGGGCAACGGUAGGUCAGCAUGCCCCGAAUUAUCCGGGCUACACGCGGGCUACAAUGGACGGGACAAUGGGUAACAACACCGAAAGGUGCAGUCAAUCUCCGAACCCCGCCCUUAGUUAGGAUUGCGGGUUGCAACUCACCCGCAUGAAUCUGGAAUCUGUAGUAAUCGCGUUUCACUAUAGCGCGGUGAAUACGUCCCUGCUCCUUGCACACACCGCCCGUCAAACCAUCCUAGUGGGGUUUGGAUGAGUCCCUGGUCUUUGCCGGGGUCGAAUCUAGGUUCCGUGAGGAGGGUU
>AB237737
AGGUCACUGCUAUCGGGGUUCGAUUAAGCCAUGCGAGUCGAGAGGGUUCGGCCCUCGGCGUACUGCUCAGUAACACGUGGAUAACCUGCCCUAAGGAAGGGGAUAACCCCGGCAAACUGGGGAUAAUACCCUAUAGACUACAGAUGCUGGAAUGCUCUGUAAUCGAAAGUUCCGACGCCUUAGGAUGGAUCUGCGGCCGAUUAGGUUGUUGUCGGGGUAAUGGCCCAACAAGCCAGUGAUCGGUACGGGUUGUGGGAGCAAGAGCCCGGAGUUGGAUUCUGAGACACGAAUCCAGGCCCUACGGGGCGCAGCAGGCGCGAAAACUUUACAAUGCGGGCAACCGUGAUAAGGGAACCUCGAGUGCCUGUAUAUGCAGGCUGUCCAGGUGUCUAAAACACACCUGAAGAAAGGGCCGGGCAAGACCGGUGCCAGCCGCCGCGGUAAUACCGGCGGCUCGAGUGGUGGCCACUUUUAUUGGGCUUAAAGCGUUCGUAGCUGGGUUGUUAAGUCUCUUGGGAAAUCUGGCGGCUUAACCGUCAGGCAUCUAAGGGAUACUGGCAAUCUUGGAACCGGGAGAGGUGAGGGGUACUUUGGGGGUAGGAGUGAAAUCCUGUAAUCCUCGAGGGACCACCUGUGGCGAAGGCGCCUCACCAGAACGGCUUCGACAGUGAGGGACGAAAGCUGGGGGAGCAAACCGGAUUAGAUACCCGGGUAGUCCCAGCCGUAAACGAUGCGCGUUAGGUGUAUCGGUGACCACGAGUCACCGAGGUGCCGAAGGGAAACCGUGAAACGUGCCGCCUGGGAAGUACGGUCGCAAGGCUGAAACUUAAAGGAAUUGGCGGGGGAGCACCACAACGGGUGGAGCCUGCGGUUUAAUUGGACUCAACGCCGGAAAUCUCACCGGAUAAGACAGCUGAAUGAUUGCCGGGCUGAAGACUCUGCAUGACUAGCUGAGAGGAGGUGCAUGGCCGUCGUCAGUUCGUACUGUGAAGCAUCCUGUUAAGUCAGGCAACGAGCGAGACCCACGCCAACAGUUGCCAGCAUGGUCUCCGGACUGAUGGGGACACUGUUGGGACCGCCUCUGCUAAAGAGGAGGAAGGAAUGGGCAACGGUAGGUCAGCAUGCCCCGAAUUAUCCGGGCUACACGCGGGCUACAAUGGGCAGGACAAUGGGUAUCGACACCGAAAGGUGAAGGCAAUCUCCUAAACCUGUCCGUAGUUCGGAUUGUGGGCUGUAACUCGCCCACAUGAAGCUGGAAUCCGUAGUAAUCGCGUUUCAAAAUAACGCGGUGAAUGUGUCCCUGCUCCUUGCACACACCGCCCGUCAAACCAUCUUAGUGGGGUUUGGGAUGAGGCUGCGGUCGUUGCCGCAGUCGAAUCUAGGUUCCGCAAAGAGGGUU
>AB237738
AGGUUACUGCUAUCGGUGUUCGCCUAAGCCAUGCGAGUCAUAUGUAGCAAUACAUGGCGUACUGCUCAGUAACACGUGGAUAACCUGCCCUUGGGUCCGGCAUAACCCCGGGAAACUGGGGAUAAUUCCGGAUAACGCAUAUAUGCUGGAAUGCUUUAUGCGUAAAAUGGAUUCGUCUGCCCAAGGAUGGGUCUGCGGCCUAUCAGGUAGUAGUGGGUGUAAUGUACCUACUAGCCGACAACGGGUACGGGUUGUGAGAGCAAGAGCCCGGAGAUGGAUUCUGAGACAUGAAUCCAGGCCCUACGGGGCGCAGCAGGCGCGAAAACUUUACAAUGCGGGAAACCGUGAUAAGGGGACACCGAGUGCCAGCAUCAUAUGCUGGCUGUCCGGGUGUGUAAAAUACACCUGUUAGCAAGGGCCGGGCAAGACCGGUGCCAGCCGCCGCGGUAACACCGGCGGCCCGAGUGGUGAUCGUGAUUAUUGGGUCUAAAGGGUCCGUAGCCGGUUUGGUCAGUCCUCCGGGAAAUCUGAUAGCUCAACUAUUAGGCUUUCGGGGGAUACUGCCAGACUUGGAACCGGGAGAGGUAAGAGGUACUACAGGGGUAGGAGUGAAAUCUUGUAAUCCCUGUGGGACCACCUGUGGCGAAGGCGUCUUACCAGAACGGGUUCGACGGUGAGGGACGAAAGCUGGGGGCACGAACCGGAUUAGAUACCCGGGUAGUCCCAGCCGUAAACGAUGCUCGCUAGGUGUCAGGCAUGGCGCGACCGUGUCUGGUGCCGCAGGGAAGCCGUGAAGCGAGCCACCUGGGAAGUACGGCCGCAAGGCUGAAACUUAAAGGAAUUGGCGGGGGAGCACAACAACGGGUGGAGCCUGCGGUUUAAUUGGACUCAACGCCGGACAACUCACCGGGGACGACAGCAAUAUGUAGGCCAGGCUGAAGACCUUGCCUGAAUCGCUGAGAGGAGGUGCAUGGCCGUCGCCAGUUCGUACUGUGAAGCAUCCUGUUAAGUCAGGCAACGAGCGAGACCCGUGCCCACUGUUACCAGCAUGUCCUCCGGGAUGAUGGGUACUCUGUGGGGACCGCCGAUGUUAAAUCGGAGGAAGGUGCGGGCCACGGUAGGUCAGUAUGCCCCGAAUUUCCCGGGCUACACGCGGGCUACAAUGGAUGGGACAAUGGGUCCCUACCCUGAAAAGGGCUGGUAAUCUCACAAACCCAUUCGUAGUUCGGAUCGAGGGCUGUAACUCGCCCUCGUGAAGCUGGAAUCCGUAGUAAUCGCGUUUCAAUAUAGCGCGGUGAAUACGUCCCUGCUCCUUGCACACACCGCCCGUCAAACCACCCGAGUGAGGUAUGGGUGAGGGCACGGACUCUGUGCCGUGUUCGAACCUGUGCUUUGCAAGGGGGGUU
>AB237739
CGGUCACUGCUAUCAGUGUUCGACUAAGCCAUGCGAGUCAAAUGUUCUUCGUGAACAUGGCGUACUGCUCAGUAACACGUGGACAACCUGCCCUAAGGUCUGGAAUAACCCCGGGAAACUGGGGAUAAUACCGGAUAAAUCAUAGAUGCUGGAAUGCUCUGUGAUUAAAAGCUCCGGCGCCUUAGGAUGGAUCUGCGGCCUAUCAGGUAGUAGUGGGUGUAAUGUACCUACUAGCCUACGACGGGUACGGGUUGUGAGAGCAAGAGCCCGGAGAUGGAUUCUGAGACAUGAAUCCAGGCCCUACGGGGCGCAGCAGGCGCGAAAACUUUACAAUGCGGGAAACCGCGAUAAGGGGACACUGAGUGCCAGCACCAUGUGUUGGCUGUCCGCAUGUAUAAAUCACAUGUGUUAGCAAGGGCCGGGCAAGACCGGUGCCAGCCGCCGCGGUAACACCGGCGGCCCGAGUGGUGGCCAUUAUUAUUGGGUCUAAAGGGUCCGUAGCCGGUUUGAUCAGUCUUCCGGGAAAUCUGACAGCUCAACUGUUAGGCUUCUGGGGGAUACUGUCAGACUUGGAACCGGGAGAGGUAAGAGGUACUACAGGGGUAGGAGUGAAAUCUUGUAAUCCUUGUGGGACCACCAGUGGCGAAGGCGUCUUACCAGAACGGGUUCGACGGUGAGGGACGAAAGCUGGGGGCACGAACCGGAUUAGAUACCCGGGUAGUCCCAGCCGUAAACGAUGCUCGCUAGGUGUCUGGGACGGUGCGACCGUUUCAGGUGCCGCAGGGAAGCCGUGAAGCGAGCCACCUGGGAAGUACGGCCGCAAGGCUGAAACUUAAAGGAAUUGGCGGGGGAGCACUACAACGGGUGGAGCCUGCGGUUUAAUUGGACUCAACGCCGGAAAACUCACCUGGGGCGACAGCAAUAUGUAGGUCAGGCUGAAGGUCUUACCUGAAUCGCUGAGAGGAGGUGCAUGGCCGUCGUCAGUUCGUACUGUGAAGCAUCCUGUUAAGUCAGGCAACGAGCGAGACCCGUGCCCACUGUUGCCAGCAUAUCCUUCGGGAUGAUGGGUACUCUGUGGGGACCGCCGCUGCUAAAGCGGAGGAAGGUGCGGGCCACGGUAGGUCAGUAUGCCCCGAAUCUCCAGGGCUACACGCGGGCUACAAUGACUGGGACAAUGGGUCCCUACCCCGAAAGGGGUUGGUAAUCUCAUAAACCCGGCCUUAGUUCGGAUCGAGGGCUGCAACUCGCCCUCGUGAAGCUGGAAUCCGUAGUAAUCGCGUUUCAAUAUAGCGCGGUGAAUACGUCCCUGCUCCUUGCACACACCGCCCGUCAAACCACCCGAGUGAGGUAUGGGUGAGGGCACGGAUUCAUGCCGUGUUCGAACCUAAAUUUUGCAAGGGGGGUU
>AB243792
GGAUAACCUACCCUUAGGACUGGGAUAACCCCGGGAAACUGGGGACAAUACCAGAUACAUAGAGAUGCCUGCAAUGGUUCUCUACUGAAAUGUUCCGACGCCUAAGGAUGGAUCUGCGGCAGAUUAGGUAGUUGGUGGGGUAAAGGCCCACCAAGCCUUUGAUCUGUACGGGUUGUGAGAGCAAGAGCCCGGAGAUGGAACCUGAGACAAGGUUCCAGGCCCUACGGGGCGCAGCAGGCGCGAAACCUCCGCAAUGCGAGCAAUCGCGACGGGGGGACCCCAAGUGCCACUCUUAACGGGGUGGCUUUUCUGAAGUGUAAAAAGCUUUAGGAAUAAGGGCUGGGCAAGACCGGUGCCAGCCGCCGCGGUAACACCGGCAGCUCAAGUGGUGGCCAUUUUUAUUGGGCCUAAAGCGUUCGUAGCCGGUUUAAUAAGUCUCUGGUGAAAUCCCGCAGCUUAACUGUGGGACUUGCUGGAGAUACUAUCAGACUUGAGGUCGGGAGAGGUUAGGGGUACUCCCAGGGUAGGGGUGAAAUCCUAUAAUCCUGGGAGGACCACCUGUGGCGAAGGCGCCUAACUGGAACGAACCUGACGGUGAGUAACGAAAGCCAGGGGCGCGAACCGGAUUAGAUACCCGGGUAGUCCUGGCCGUAAACGAUGUGGACUUGGUGUUGGAAUGGCCUCGAGCUGCUCCAGUGCCGAAGGGAAGCUGUUAAGUCCACCGCCUGGGAAGUACGGUCGCAAGACUGAAACUUAAAGGAAUUGGCGGGGGAGCACCACAACGCGUGGAGCCUGCGGUUUAAUUGGAUUCAACGCCGGACAUCUCACCAGGGGCGACAGCAGGAUGAUGGCCAGGUUGACGACCUUGCUUGACAAGCUGAGAGGAGGUGCAUGGCCGCCGUCAGCUCGUACCGUGAGGCGUCCUGUUAAGUCAGGCAACGAGCGAGACCCACGCCCUUAGUUACCAGCGGAUCCUUUUUAGGAUGCCGGGCACACUAAGGGGACCGCCAGUGAUAAACUGGAGGAAGGAGUGGACGACGGUAGGUCCGUAUGCCCCGAAUCCCCUGGGCUACACGCGGGCUACAAUGGCUAGGACAAUGGGUUCCAACACCGAAAGGUGGAGGUAAUCUCCUAAACCUAGUCUUAGUUCGGAUUGAGGGCUGUAACUCGCCCUCAUGAAGCUGGAAUGCGUAGUAAUCGCGUGUCAUAACCGCGCGGUGAAUACGUCCCUGCUCCUUGCACACACCGCCCGUCACGCCACCCAAAAAGGGUUUGGAUGAGGCCCUAAUCUUUACCGGUUAAGGUCGAAUCUGGGUCUUUGAGAGGCG
>AB243806
GGAUAACCUACCCAAGAGUCCGGGAUAACCCCGGGAAACUGGGGAUAAUACCGGAUAGGUCAAACUUGCUGGAAGGCUGUUUGGUUGAAACCUCCGGGGCUUUUGGAUGGGUCUGCGGCUGAUUAGGUUGUUGCCGGUGUAACGUACCGUCAAGCCUGUAAUCAGUACGGGUUGUGGGAGCAAGAGCCCGGAGAUGGAUUCUGAGACACGAAUCCAGGCCCUACGGGGCGCAGCAGGCGCGAAAACUCUACAAUGCAGGCAACUGCGAUAGGGGAACAUCGAGUGGCGUCCAUAUUGGAUGUCUGUCCUCCCGCCUAAAAAGCGGGAGUUAGCAAGGGCCGGGCAAGACCGGUGCCAGCCGCCGCGGUAAUACCGGCGGCUCGAGUGGUGGCCGAUAUUAUUGAGUCUAAAGGGUCCGUAGCCGGCUUUGCAAGUCUCUCGGGAAAUCCAGCGGCUUAACCGUUGGUCGUCCGGGGGGUACUACAUUGCUUGGGACUGGGAGAGGUAGGAGGUACUCAGGGGGUAGGAGUGAAAUCCUGUAAUCCUUUGGGGACCACCGGUGGCGAAGGCGUCCUACCAGAACAGGUCCGACGGUGAGGGACGAAAGCUAGGGGCACGAACCGGAUUAGAUACCCGGGUAGUCCUAGCCGUAAACGAUGCUCGCUAGGUGUCACAACAGUCGUGAACUGUUGUGGUGCCGUAGGGAAGCCGUGAAGCGAGCCACUUGGGAUAGUACGACCGCAAGGUUGAAACUUAAAGGAAUUGGCGGGGGAGCACCACAACGGGUGGAGCCUGCGGUUUAAUUGGACUCAACGCCGGGAAGCUUACCGGGAUCGACAGUUGUAUGAAGGCCAGGCUGAAGACCUUGCCGGACUAUCUGAGAGGAGGUGCAUGGCCGCCGUCAGUUCGUACCGUGAGGCGUCCUGUUAAGUCAGGCAACGAGCGAGACCCAUGCCCACUGUUGCUAACGCGACCCGCGAGGGUUGGCGAGUACACGGUGGGGACCGCUGGCGCUAAGUCAGAGGAAGGGGUGGUCGACGGUAGGUCAGUAUGCCCCGAAUAUCCCGGGCUACACGCGGGCUACAAUGGACAGGACAAUGGGCUACUACACCGAAAGGUGGCGUCAAUCUCUUAAACCUGUCCUUAGUUCGGAUCGAGGGCUGAAACUCGCCCUCGUGAAGAUGGAAUCCGUAGUAAUCGCAUUUCAAAACAGUGCGGUGAAUACGUCCCUGCUCCUUGCACACACCGCCCGUCAAACCACCCGAGUGGGGUUUGAAUGAGGGCUUUCUCUUUGGAAAGCUCGAAUUCAUGCUCUGUAAGGGGGGUU
>AB243812
UGUUUCCGGUUGAUCCUGCCGGAGGCUAUUGCUAUCAGGGUUUGACUAAGCCAUGCGAGUCGAGAGGUGAAAGACCUCGGCAUACUGCUCAGUAACACGUGGAUAAUCUGCCCUCAGGUGAGGAAUAAUCCCGGGAAACUGGGGCUAAUGCCUCAUAGGAGACGGGUGCUGGAAUGCUCUGUCUCCGAAAGGUCCGCCGCCUGAGGAUGAGUCUGCGUCCGAUUAGGUUGUUGUUGGGGUAACGGCCCAACAAGCCUUUGAUCGGUACGGGUCGUGGGAGCAAGAGCCCGGAGAUGGAUUCUGAGACAUGUAUCCAGGCCCUACGGGGCGCAGCAGGCGCGAAAACUUUACAAUGCGAGCAAUCGUGAUAAGGAAACCCUGAGUGCCUGUCAAUGCAGGCUGUUCUGGUGUCUAACACACACCAGGAGAAAGGGCGGGGCAAGACCGGUGCCAGCCGCCGCGGUAAUACCGGCUGCUCGAGUGAUAGCCACUUUUACUGGGCUUAAAGCGUUCGUAGCUUGGUCGUUAAGUCUCUGGGGAAAUCUUUUGGCUCAACCAAAAGGCGUCUCAGGGAAACUGACGAUCUUGGAACCGGGAGAGGUAAGACGUACUUCGGGGGUAGGAGUGAAAUCUUGUAAUCCCCGAGGGACGACCGAUGGCGAAGGCAUCUUACCAGAACGGCUUCGACAGUGAGGGACGAAAGCUGGGGGAGCAAACCGGAUUAGAUACCCGGGUAGUCCCAGCCGUAAACGAUGUGCGUUAGGUGUGUCAGUGACCACGAGUCGCUGARGUGCCGAAGGGAAACCGUGAAACGCACCGCCUGGGAAGUACGGUCGCAAGGCUGAAACUUAAAGGAAUUGGCGGGGGAGCACCACAACGGGUGGAGCCUGCGGUUUAAUUGGAUUCAACGCCGGACAACUCACCGGAUACGACAGCGGAAUGAUAGCCGGGCUGAAGACUCUGCUUGACUAGCUGAGAGGAGGUGCAUGGCCGUCGUCAGUUCGUACUGUGAAGCAUCCUGUUAAGUCAGGCAACGAGCGAGACCCACGCCAACAGUUGCCAGCAUGAUCUCCGGAUUGAUGGGGACACUGUUGGGACCGCCUCUGCUAAAGGGGAGGAAGGAAUGGGCAACGGUAGGUCAGCAUGCCCCGAAUUAUCCGGGCUACACGCGGGCUACAAUGGAUGGGACAAUGGGUUUCGACACCGAAAGGUGAAGGUAAUCUCCUAACCCCACCCGUAGUUCGGAUUGCGGGCUGCAACUCGCCCGCAUGAAGCUGGAAUCCGUAGUAAUCGCGUCUCACGAUGGCGCGGUGAAUAUGUCCCUGCUCCUUGCACACACCGCCCGUCAAACUACCCGAGUGGGGUCUGGAUGAGGCGGCAGUUUAUGCUGCUGUCGAAUCUAGGUUCCGCAAGGGGGGUUAAGUCGUAACAAGGUAGCCAAACA
>AB244305
UUACUGCUAUCGAGGUUCGACUAAGCCAUGCGAGUCGAAUGUCCGCAAGGACAUGGCGUACUGCUCAGUAACACGUGGACAACUUACCCUUAGGACGGGGAUAAACCCGGGAAACUGGGUAUAAUACCCGAUAGUCCUCGAAUGCUGGAAUGCGUCGAGGACGAAAGCUCCGGUGCCUAAGGAUGGGUCUGCGGCCUAUCAGGUAGUAGUGGGUGUAGCGUACCUACUAGCCUACGACGGGUACGGGUUGUGAGAGCAAGAGCCCGGAGAUGGAUUCUGAGACACGAAUCCAGGCCCUACGGGGUGCAGCAGGCGCGAAAACUUUACAAUGCUGGCAACAGCGAUAAGGGAACCUCGAGUGCCAGGUUACAAAUCUGGCUGUCGAGAUGCCUAAAAAGCAUUUCAUAGCAAGGGCCGGGCAAGACCGGUGCCAGCCGCCGCGGUAACACCGGCGGCUCGAGUGGUAACCGUUAUUAUUGGGUCUAAAGGGUCUGUAGCCGGCCGGAUAAGUCUCUUGGGAAAUCUGGCAGCUCAACUGUCAGGCUUUCAGGAGAUACUGUCUGGCUCGAGGCCGGGAGAGGUGAGAGGUACUUCAGGGGUAGGGGUGAAAUCUUGUAAUCCUUGAAGGACCACCAGUGGCGAAGGCGUCUCACCAGAACGGACCUGACGGCAAGGGACGAAAGCUAGGGGCACGAACCGGAUUAGAUACCCGGGUAGUCCUAGCCGUAAACGAUACUCGCUAGGUGUCGGCCACGGUGCGACCGUGGUCGGUGCCGUAGGGAAGCCGUGAAGCGAGCCACCUGGGAAGUACGGCCGCAAGGCUGAAACUUAAAGGAAUUGGCGGGGGAGCACCACAACGGGUGGAGCUUGCGGUUUAAUUGGAUUCAACGCCGGAAAUCUUACCGGGACCGACAGCAAUAUGAAGGCCAGGCUGAAGACUUUGCCGGAUUAGCUGAGAGGUGGUGCAUGGCCGUCGUCAGUUCGUACUGUGAAGCAUCCUGUUAAGUCAGGCAACGAGCGAGACCCACGCCCACAGUUGCCAGCGUACUCUCCGGAGUGAUGGGUACACUGUGGGGACCGCCGCUGCUAAAGCGGAGGAAGGAAUGGGCAACGGUAGGUCAGUAUGCCCCGAAUAUCCCGGGCUACACGCGAGCUACAAUGGUUGGUACAAUGGGUAUCUACCCCGAGAGGGGAUGGCAAUCUCCUAAAACCAAUCUUAGUUCGGAUUGAGGGCUGCAACUCGCCCUCAUGAAGCUGGAAUCCGUAGUAAUCGCGUUUCAACAGAACGCGGUGAAUACGUCCCUGCUCCUUGCACACACCGCCCGUCAAACCACCCGAGUAGGGUCUGAAUGAGAGCGCUUACCAAUCGGAGGCGUUCGAAUUUGGGCUUUGCAAGGGGGGUU
>AB244306
UUACUGCUAUCGAGGUUCGACUAAGCCAUGCGAGUCGAAUGUAGCAAUACAUGGCGAACUGCUCAGUAACACGUGGACAACCUGCCCUUAGGUUGGGUAUAAACCCGGGAAACUGGGUAUAAUACCCGAUAGGUCUCGAUUGCUGGAAUGCAUCGAGAUUUAAAGCUCCGGCGCCUAAGGAUGGGUCUGCGGCCUAUCAGGUAGUAGUGGGUGUAGCGUACCUACUAGCCUACGACGGGUACGGGUUGUGAGAGCAAGAGCCCGGAGAUGGAUUUUGAGACACGAAUCCAGGCCCUACGGGGUGCAGCAGGCGCGAAAACUUUACAAUGCUGGCAACAGCGAUAAGGGAACCUCGAGUGCCAGGUUACAAAUCUGGCUGUCGAGAUGCCUAAAAAGCAUUUCAUAGCAAGGGCCGGGCAAGACCGGUGCCAGCCGCCGCGGUAACACCGGCGGCUCGAGUGGUAACCGUUAUUAUUGGGUCUAAAGGGUCUGUAGCCGGCCGGAUAAGUCUCUUGAGAAAUCUGGCAGCUUAACUGUCAGGCUUUCAGGAGAUACUGUCUGGCUCGAGGCCGGGAGAGGUGAGAGGUACUUCAGGGGUAGGGGUGAAAUCUUGUAAUCCUUGAAGGACCACCAGUGGCGAAGGCGUCUCACCAGAACGGACCUGACGGCAAGGGACGAAAGCUAGGGGCACGAACCGGAUUAGAUACCCGGGUAGUCCUAGCCGUAAACGAUACUCGCUAGGUGUCGGCCACGGUGCGACCGUUGUCGGUGCCGUAGGGAAGCCGUGAAGCGAGCCACCUGGGAAGUACGGCCGCAAGGCUGAAACUUAAAGGAAUUGGCGGGGGAGCACCACAACGGGUGGAGCUUGCGGUUUAAUUGGAUUCAACGCCGGAAAUCUUACCGGGACCGACAGCAAUAUGAAGGCCAGGCUGAAGACUUUGCCGGAUUAGCUGAGAGGUGGUGCAUGGCCGUCGUCAGUUCGUACUGUGAAGCAUCCUGUUAAGUCAGGCAACGAACGAGACCCACGCCCACAGUUGCCAGCGUACUCUCUGGAGUGACGGGUACACUGUGGGGACCGCCGCUGCUAAAGCGGAGGAAGGAAUGGGCAACGGUAGGUCAGUAUGCCCCGAAUAUCCCGGGCUACACGCGAGCUACAAUGGUUGGUACAAUGGGUAUCUACCCCGAAAGGGGACGGGAAUCUCCUAAAACCAAUCUUAGUUCGGAUUGAGGGCUGCAACUCGCCCUCAUGAAGCUGGAAUCCGUAGUAAUCGCGUUUCAACAGAACGCGGUGAAUACGUCCCUGCUCCUUGCACACACCGCCCGUCAAACCACCCGAGUAGGGUCUGAAUGAGAGCGCUUUCUUUGGAGGCGUUCGAAUUUGGGCUUUGCAAGGGGGGUU
>AB244307
CCACUGCUAUCGGGGUUUGACUAAGCCAUGCGAGUCGAGAGGUGUAAGACCUCGGCGUACUGCUCAGUAACACGUGGACAAUCUGCCCUGAAGAGGAGGAUAAUCCCGGGAAACUGGGGGUAAUACUCCAUAGUUCGUGUAUACUGGAAUGUGAUGCGAACGAAAGAUCCGUCGCUUCAGGAUGAGUCUGCGGCCGAUUAGGUAGUUGUUGGGGUAACGGCCCAACAAGCCAGUCAUCGGUACGGGUUGUGGGAGCAAGAGCCCGGAGAUGGAUUCUGAGACACGAAUCCAGGCCCUACGGGGCGCAGCAGGCGCGAAAACUUUACCAUGCGGGCAACCGUGAUAAGGAAGCCCCGAGUGCCAGCACAGGCUGGCUGUCCGCCAGUGUACAAAACUGGUGAAGAAAGGGCCGGGCAAGACCGGUGCCAGCCGCCGCGGUAAUACCGGCGGCUCGAGUGGUGGCCGCUAUUACUGGGCUUAAAGGGUCCGUAGCUGGAUGUACAAGUCCCUUGAGAAAUCCGCCGGCUUAACCGGUGGGCGUUCAGGGGAAACUGUAUUUCUAGGGACCGGGAGAGGUGAGAGGUACUGCCGGGGUAGGAGUGAAAUCCUGUAAUCCCGGUGGGACCACCUAUGGCGAAGGCAUCUCACCAGAACGGGUCCGACAGUGAGGGACGAAAGCUGGGGGAGCAAACCGGAUUAGAUACCCGGGUAGUCCCAGCUGUAAACGAUGCGCGUUAGGUGUGUCAGUGACCACGUGUCACUGAGGUGCCGAAGGGAAACCGUGAAACGCGCCGCCUGGGGAGUACGGUCGCAAGGCUGAAACUUAAAGGAAUUGGCGGGGGAGCACCACAACGGGUGGAGCCUGCGGUUUAAUCGGAUUCAACGCCGGGAAUCUCACCGGAUAAGACAGCUGGAUGAUAGUCGGGAUGAAGACUCUACUUGACUAGCUGAGAGGAGGUGCAUGGCCGUCGUCAGUUCGUACUGUGAAGCAUCCUGUUUAGUCAGGCAACGAGCGAGACCCACGCGAGCAGUUGCCAGCUUGACCUUCGGGUUGAUGGGGACACUGCUCGGACCGCCUCUGCUAAAGGGGAGGAAGGAAUGGGCAACGGUAGGUCAGCAUGCCCCGAAUUAUCCGGGCUACACGCGGGCUACAAUGGUCAGGACAAUGGGUUUCUACACCGAGAGGUGAUGACAAUCUCCUAAACCUGUCCGAAGUUCGGAUUGCGGGUUGUAACUCACCCGCAUGAAGCUGGAAUCCGUAGUAAUCGCGUUUCAACAUAGCGCGGUGAAUAUGUCCCUGCUCCUUGCACACACCGCCCGUCAAACCACCCGAGUGAGGUCUUGAUGAGGAUGUAUCUCUGAUAUGUUCGAAUCUGGGUUUUGCAAGGGGGGUU
>AB244741
UUACUGCUAUCGGUGUUCGCCUAAGCCAUGCGAGUCAUAUGUUCUUCGUGAACAUGGCGUACUGCUCAGUAACACGUGGAUAACCUGCCCUUGGGUCCGGCAUAACUCCGGGAAACUGGAGAUAAUUCCGGAUAACGCAUAUGUGCUGGAAUGCUUUAUGCGUAAAAUGGAUUCGUCUGCCCAAGGAUGGGUCUGCGGCCUAUCAGGUAGUAGUGGGUGUAAUGUACCUACUAGCCAACAACGGGUACGGGUUGUGAGAGCAAGAGCCCGGAGAUGGAUUCUGAGACAUGAAUCCAGGCCCUACGGGGCGCAGCAGGCGCGAAAACUUUACAAUGCGGGAAACCGUGAUAAGGGGACACCGAGUGCCAGCGUCAUACGCUGGCUGUCCAGGUGUGUAAAAUACACCUGUUAGCAAGGGCCGGGCAAGACCGGUGCCAGCCGCCGCGGUAACACCGGCGGCCCGAGUGGUGAUCGUGAUUAUUGGGUCUAAAGGGUCCGUAGCCGGUUUGGUCAGUCCUCCGGGAAAUCUGACAGCUCAACUGUUAGGCUUUCGGGGGAUACUGCCAGACUUGGAACCGGGAGAGGUAAGAGGUACUACAGGGGUAGGAGUGAAAUCUUGUAAUCCCUGUGGGACCACCUGUGGCGAAGGCGUCUUACCAGAACGGGUUCGACGGUGAGGGACUAAAGCUGGGGGCACGAACCGGAUUAGAUACCCGGGUAGUCCCAGCCGUAAACGAUGCUCGCUAGGUGUCAGGCAUGGCGCGACCGUGUCUGGUGCCGCAGGGAAGCCGUGAAGCGAGCCACCUGGGAAGUACGGCCGCAAGGCUGAAACUUAAAGGAAUUGGCGGGGGAGCACAACAACGGGUGGAGCCUGCGGUUUAAUUGGACUCAACGCCGGACAACUCACCGGGGACGACAGCAAAAUGUAGGCCAGGCUGAAGACCUUGCCUGAAUCGCUGAGAGGAGGUGCAUGGCCGUCGCCAGUUCGUACUGUGAAGCAUCCUGUUAAGUCAGGCAACGAGCGAGACCCGUGCCCACUGUUACCAGCAUAUCCUCCGGGAUGAUGGGUACUCUGUGGGGACCGCCGGUGUUAAAUCGGAGGAAGGUGCGGGCCACGGUAGGUCAGUAUGCCCCGAAUUUCCCGGGCUACACGCGGGCUACAAUGAAUGGGACAAUGGGUCCCUCCCCUGAAAAGGGCUGGUAAUCUCACAAACCCAUCCUUAGUUCGGAUCGAGGGCUGUAACUCGCCCUCGUGAAGCUGGAAUCCGUAGUAAUCGCGUUUCAAUAUAGCGCGGUGAAUACGUCCCUGCUCCUUGCACACACCGCCCGUCAAACCACCCGAGUGAGGUAUGGGUGAGGGCACGAACUUCGUGUCGUGUUCGAACCUGUGCUUUGCAAGGGGGGUU
>AB244742
CUACUGCUAUUGGGGUUCGAUUAAGCCAUGCAAGUCGAACGAUUUUUUUUCGUGGCAUACGGCUCAGUAACACGUGGAUAACCUACCCUUAGGACCGGGAUAACCCUGGGAAACUGGGGCUAAUACUGGAUAGAUGGUUUUUUCUGUAAUGGUAUUUCGUCUAAAUGUUUUUUUUCGCCUAAGGAUGGGUCUGCGGCCGAUUAGGUUGUUGGUUAGGUAAUGGCUUACCAAGCCGUUUAUCGGUACGGGUUGUGAGAGCAAGAGCCCGGAGAUGGAACCUGAGACAAGGUUCCAGGCCCUACGGGGCGCAGCAGGCGCGAAACCUCCGCAAUGUGAGAAAUCGCGACGGGGGGACCCCAAGUGUCAUUCUUAACGGGAUGGCUUUUCUUAAGUGUAAAAAGCUUUUGGAAUAAGAGCUGGGCAAGACCGGUGCCAGCCGCCGCGGUAACACCGGCAGCUCUAGUGGUGGCCAGUUUUAUUGGGCCUAAAGCGUUCGUAGCCGGUUUAUUAAGUCUCUGGUGAAAUCCCGUAGCUUAACUAUGAGAAUUGCUGGAGAUACUAGUAGACUUGAGGUCGGGAGAGGUUAGAGGUACUCCCAGGGUAGGGGUGAAAUCCUGUAAUCCUGGGAGGACCACCUGUGGCGAAGGCGUCUAACUGGAACGAACCUGACGGUGAGGGACGUAAGCUAGGUGCGCGAACCGGAUUAGAUACCCGGGUAGUCCUAGCCGUAAACGAUGCGGACUUGGUGUUAGGAUGGCUUUGAGCCGCUCUAGUGCCGAAGGGAAGCUGUUAAGUCCGCCGCCUGGGAAGUACGGUCGCAAGACUGAAACUUAAAGGAAUUGGCGGGGGAGCACCACAACGCGUGGAGCCUGCGGUUUAAUUGGAUUCAACGCCGGACAUCUCACCAGGGGCGACAGCAGUAUGAUGGCCAGGUUGAUGGCCUUGCUUGACAAGCUGAGAGGAGGUGCAUGGCCGCCGUCAGCUCGUACCGUGAGGCGUCCUGUUAAGUCAGGCAACGAGCGAGACCCACGCCCUUAGUUACCAGCGGAUCCUUUUUUGGAUGCCGGGCACACUAAGGGGACCGCCAGUGAUAAAUUGGAGGAAGGAGUGGACGACGGUAGGUCCGUAUGCCCCGAAUCCCCUGGGCAACACGCGGGCUACAAUGGCUGAGACAAUGGGUUCCGACAUUGAAAAGUGGAGGUAAUCCUCUAAACUUAGUCGUAGUUCGGAUUGAGGGCUGUAACUCGCCCUCAUGAAGCUGGAAUGCGUAGUAAUCGCGUGUCAUAAUCGCGCGGUGAAUACGUCCCUGCUCCUUGCACACACCGCCCGUCACGCCACCCAAAAAGGGCUUGGAUGAGGCUUUUGCCUUUGGUUAAAUUCGAAUCUAGGUUUUUUGAGGAGGGCG
>AB244743
CCACUGCUAUCGGGGUUUGACUAAGCCAUGCGAGUCGAGAGGUGUAAGACCUCGGCGUACUGCUCAGUAACACGUGGACAAUCUGCCCUGAAGUGGAGGAUAAUCCCGGGAAACUGGGGGUAAUACUCCAUAGUUCGUGCUGACUGGAAUGUUAUGCGAACGAAAGAUCCGUCGCUUCAGGAUGAGUCUGCGGCCGAUUAGGUAGUUGUUGGGGUAACGGCCCAACAAGCCUGUCAUCGGUACGGGUUGUGGGAGCAAGAGCCCGGAGAUGGAUUCUGAGACACGAAUCCAGGCCCUACGGGGCGCAGCAGGCGCGAAAACUUUACCAUGCGGGCAACCGUGAUAAGGAAACCCCGAGUGCCAGCACAGGCUGGCUGUCCGCCAGUGUAAAUAACUGGUGAAGAAAGGGCCGGGCAAGACCGGUGCCAGCCGCCGCGGUAAUACCGGCGGCUCGAGUGGUGGCCACUAUUACUGGGCUUAAAGGGUCCGUAGCUUGAUAUGCAAGUCUCUUGAGAAAUCCGCCAGCUUAACUGGUGGGCGUUCAGGGGAAACUGCAUUUCUAGGGACCGGGAGAGGUGAGAGGUACUGCCGGGGUAGGAGUGAAAUCCUGUAAUCCCGGUGGGACCACCUAUGGCGAAGGCAUCUCACCAGAACGGGUCCGACAGUGAGGGACGAAAGCUGGGGGAGCAAACCGGAUUAGAUACCCGGGUAGUCCCAGCUGUAAACGAUGCGCGUUAGGUGUGUCAGUGACCACGUGUCACUGAGGUGCCGAAGGGAAACCGUGAAACGCGCCGCCUGGGGAGUACGGUCGCAAGGCUGAAACUUAAAGGAAUUGGCGGGGGAGCACCACAACGGGUGGAGCCUGCGGUUUAAUCGGACUCAACGCCGGAAAUCUCACCGGAUAAGACAGCUGAAUGAUAGUCGGGAUGAAGACUCUACUUGACUAGCUGAGAGGAGGUGCAUGGCCGUCGUCAGUUCGUACUGUGAAGCAUCCUGUUUAGUCAGGCAACGAGCGAGACCCACGCGAGCAGUUGCCAGCUUGACCUUCGGGUUGAUGGGGACACUGCUCGGACCGCCUCUGCUAAAGGGGAGGAAGGAAUGGGCAACGGUAGGUCAGCAUGCCCCGAAUUAUCCGGGCUACACGCGGGCUACAAUGGAUAGGACAAUGGGUUUCUACACCGAGAGGUGAUGACAAUCUCCUAAACCUAUCCGAAGUUCGGAUUGCGGGUUGUAACUCACCCGCAUGAAGCUGGAAUCCGUAGUAAUCGCGUUUCAACAUAGCGCGGUGAAUAUGUCCCUGCUCCUUGCACACACCGCCCGUCAAACCACCCGAGUGAGGUCUUGAUGAGGAUGUAUCUCUGAUAUGUUCGAAUCUGGGUUUUGCAAGGGGGGUU
>AB244744
UUACUGCUAUCGAGGUUCGACUAAGCCAUGCGAGUCGAAUGUAGCAAUACAUGGCGAACUGCUCAGUAACACGUAGACAACCUGCCCUUAGGACGGGGAUAAACCCGGGAAACUGGGUAUAAUACCCGAUAGGUCUCGAUUGCUGGAAUGCAUCGAGAUUUAAAGCUCCGGCGCCUAAGGAUGGGUCUGCGGCCUAUCAGGUAGUAGUGGGUGUAGCGUACCUACUAGCCUACGACGGGUACGGGUUGUGAGAGCAAGAGCCCGGAGAUGGAUUCUGAGGCACGAAUCCAGGCCCUACGGGGUGCAGCAGGCGCGAAAACUUUACAAUGCUGGCAACAGCGAUAAGGGAACCUCGAGUGCCAGGUUACAAAUCUGGCUGUCGAGAUGCCUAAAAAGCAUUUCAUAGCAAGGGCCGGGCAAGACCGGUGCCAGCCGCCGCGGUAACACCGGCGGCUCGAGUGGUAACCGUUAUUAUUGGGUCUAAAGGGUCUGUAGCCGGCCGGAUAAGUCUCUUGAGAAAUCUGGCAGCUUAACUGUCAGGCUUUCAGGAGAUACUGUCUGGCUCGAGGCCGGGAGAGGUGAGAGGUACUUCAGGGGUAGGGGUGAAAUCUUGUCAUCCUUGAAGGACCACCAGUGGCGAAGGCGUCUCACCAGAACGGACCUGACGGCAAGGGACGAAAGCUAGGGGCACGAACCGGAUUAGAUACCCGGGUAGUCCUAGCCGUAAACGAUACUCGCUAGGUGUCGGCCACGGUGCGACCGUUGUCGGUGCCGUAGGGAAGCCGUGAAGCGAGCCACCUGGGAAGUACGGCCGCAAGGCUGAAACUUAAAGGAAUUGGCGGGGGAGCACCACAACGGGUGGAGCUUGCGGUUUAAUUGGAUUCAACGCCGGAAAUCUUACCGGGACCGACAGCAAUAUGAAGGCCAGGCUGAAGACUUUGCCGGAUUAGCUGAGAGGUGGUGCAUGGCCGUCGUCAGUUCGUACUGUGAAGCAUCCUGUUAAGUCAGGCAACGAGCGAGACCCACGCCCACAGUUGCCAGCGUACUCUCUGGAGUGACGGGUACACUGUGGGGACCGCCGCUGCUAAAGCGGAGGAAGGAAUGGGCAACGGUAGGUCAGUAUGCCCCGAAUAUCCCGGGCUACACGCGAGCUACAAUGGUUGGUACAAUGGGUAUCUACCCCGAAAGGGGACGGGAAUCUCCUAAAACCAAUCUUAGUUCGGAUUGAGGGCUGCAACUCGCCCUCAUGAAGCUGGAAUCCGUAGUAAUCGCGUUUCAACAGAACGCGGUGAAUACGUCCCUGCUCCUUGCACACACCGCCCGUCAAACCACCCGAGUAGGGUCUGAAUGAGAGCGCUUUCUUUGGAGGCGUUCGAAUUUGGGCUUUGCAAGGGGGGUU
>AB248604
UGACUGCUAUGCGAGGGUGUCGACUAAGCCAUGCGAAGUGCGAAUGUAGCAAUACAUGGCGAACUGCUCAGUAACACGUGGACAACCUGCCCUUAGGACGGGGAUGUAAACCCGGGAAACUGGGUAUAAUACCCGAUAGGUCUCGAUUGCUGGAAUGCAGUCGAGAUUUAAAGCUCCGGCGCCUAAGGAUGGGUCUGCGGCCUAUCAGGUAGUAGUGGGUGUAGCGUACCUACUAGCCUACGACGGGUACGGGUUGUGAGAGCAAGAGCCCGGAGAUGGAUUCUGAGACACGAAUCCAGGCCCUACGGGGUGCAGCAGGCGCGAAAACUUUACAAUGCUGGCAACAGCGAUAAGGGAACCUCGAGUGCCAGGUUACAAAUCUGGCUGUCGAGAUGCCUAAAAAGCAUUUCAUAGCAAGGGCCGGGCAAGACCGGUGCCAGCCGCCGCGGUAACACCGGCGGCUCGAGUGGUAACCGUUAUUAUUGGGUCUAAAGGGUCUGUAGCCGGCCGGAUAAGUCUCUUGAGAAAUCUGGCAGCUUAACUGUCAGGCUUUCAGGAGAUACUGUCUGGCUCGAGGCCGGGAGAGGUGAGAGGUACUUCAGGGGUAGGGGUGAAAUCUUGUAAUCCUUGAAGGACCACCAGUGGCGAAGGCGUCUCACCAGAACGGACCUGACGGCAAGGGACGAAAGCUAGGGGCACGAACCGGAUUAGAUACCCGGGUAGUCCUAGCCGUAAACGAUACUCGCUAGGUGUCGGCCACGGUGCGACCGUUGUCGGUGCCGUAGGGAAGCCGUGAAGCGAGCCACCUGGGAAGUACGGCCGCAAGGCUGAAACUUAAAGGAAUUGGCGGGGGAGCACCACAACGGGUGGAGCUUGCGGUUUAAUUGGAUUCAACGCCGGAAAUCUUACCGGGACCGACAGCAAUAUGAAGGCCAGGCUGAAGACUUUGCCGGAUUAGCUGAGAGGUGGUGCAUGGCCGUCGUCAGUUCGUACUGUGAAGCAUCCUGUUAAGUCAGGCAACGAGCGAGACCCACGCCCACAGUUGCCAGCGUACUCUCCGGAGUGACGGGUACACUGUGGGGACCGCCGCUGCUAAAGCGGAGGAAGGAAUGGGCAACGGUAGGUCAGUAUGCCCCGAAUAUCCCGGGCUACACGCGAGCUACAAUGGUUGGUACAAUGGGUAUCUACCCCGAAAGGGGACGGGAAUCUCCUAAAACCAAUCUUAGUUCGGAUUGAGGGCUGCAACUCGCCCUCAUGAAGCUGGAAUCCGUAGUAAUCGCGUUUCAACAGAACGCGGUGAAUACGUCCCUGCUCCUUGCACACACCGCCCGUCAAACCACCCGAGUAGGGUCUGAAUGAGAGCGCUUUCUUUGGAGGCGUUCGAAUUUGGGCUUUGCAAGGGGGGUU
>AB248605
UUACUGCUAUCGAGGUUCGACUAAGCCAUGCGAGUCGAAUGUAGCAAUACAUGGCGAACUGCUCAGUAACACGUGGACAACCUGCCCUUAGGACGGGGAUAAACCCGGGAAACUGGGUAUAAUACCCGAUAGGUCUCGAUUGCUGGAAUGCAUCGAGAUUUAAAGCUCCGGCGCCUAAGGAUGGGUCUGCGGCCUAUCAGGUAGUAGUGGGUGUAGCGUACCUACUAGCCUACGACGGGUACGGGUUGUGAGAGCAAGAGCCCGGAGAUGGAUUCUGAGACACGAAUCCAGGCCCUACGGGGUGCAGCAGGCGCGAAAACUUUACAAUGCUGGCAACAGCGAUAAGGGAACCUCGAGUGCCAGGUUACAAAUCUGGCUGUCGAGAUGCCUAAAAAGCAUUUCAUAGCAAGGGCCGGGCAAGACCGGUGCCAGCCGCCGCGGUAACACCGGCGGCUCGAGUGGUAACCGUUAUUAUUGGGUCUAAAGGGUCUGUAGCCGGCCGGAUAAGUCUCUUGAGAAAUCUGGCAGCCUAACUGUCAGGCUUUCAGGAGAUACUGUCUGGCUCGAGGCCGGGAGAGGUGAGAGGUACUUCAGGGGUAGGGGUGAAAUCUUGUAAUCCUUGAAGGACCACCAGUGGCGAAGGCGUCUCACCAGAACGGACCUGACGGCAAGGGACGAAAGCUAGGGGCACGAACCGGCAUUAGCAUACCCGGGUAGUCCUAGCCGUAAACGCAUCACUCGCUAGGUGUCGGCCACGGUGCGACCGUUGUCGGUGCCGUAGGGAAGCCGUGAAGCGAGCCACCUGGGAAGUACGGCCGCAAGGCUGAAACUUAAAGGAAUUGGCGGGGGAGCACCACAACGGGUGGAGCUUGCGGUUUAAUUGGAUUCAACGCCGGAAAUCUUACCGGGACCGACAGCAAUAUGAAGGCCAGGCUGAAGACUUUGCCGGAUUAGCUGAGAGGUGGUGCAUGGCCGUCGUCAGUUCGUACUGUGAAGCAUCCUGUUAAGUCAGGCAACGAGCGAGCACCCACGCCCACAGUUGCCAGCGUACUCUCCGGAGUGACGGGUACACUGUGGGGACCGCCGCUGCUAAAGCGGAGGAAGGAAUGGGCAACGGUAGGUCAGUAUGCCCCGAAUAUCCCGGGCUACACGCGAGCUACAAUGGUUGGUACAAUGGGUAUCUACCCCGAAAGGGGACGGGAAUCUCCUAAAACCAAUCUUAGUUCGGAUUGAGGGCUGCAACUCGCCCUCAUGAAGCUGGAAUCCGUAGUAAUCGCGUUUCAACAGAACGCGGUGAAUACGUCCCUGCUCCUUGCACACACCGCCCGUCAAACCACCCGAGUAGGGUCUGAAUGAGAGCGCUUUCUUUGGAGGCGUUCGAAUUUGGGCUUUGCAAGGGGGGUU
>AB248606
UUACUGCUAUCGAGGUUCGACUAAGCCAUGCGAGUCGAAUGUAGCAAUACAUGGCGAACUGCUCAGUAACACGUGGACAACCUGCCCUUAGGUUGGGUAUAAACCCGGGAAACUGGGUAUAAUACCCGAUAGGUCUCGAUUGCUGGAAUGCAUCGAGAUUUAAAGCUCCGGCGCCUAAGGAUGGGUCUGCGGCCUAUCAGGUAGUAGUGGGUGUAGCGUACCUACUAGCCUACGACGGGUACGGGUUGUGAGAGCAAGAGCCCGGAGAUGGAUUCUGAGACACGAAUCCAGGCCCUACGGGGUGCAGCAGGCGCGAAAACUUUACAAUGCUGGCAACAGCGAUAAGGGAACCUCGAGUGCCAGGUUACAAAUCUGGCUGUCGAGAUGCCUAAAAAGCAUUUCAUAGCAAGGGCCGGGCAAGACCGGUGCCAGCCGCCGCGGUAACACCGGCGGCUCGAGUGGUAACCGUUAUUAUUGGGUCUAAAGGGUCUGUAGCCGGCCGGAUAAGUCUCUUGAGAAAUCUGGCAGCUUAACUGUCAGGCUUUCAGGAGAUACUGUCUGGCUCGAGGCCGGGAGAGGUGAGAGGUACUUCAGGGGUAGGGGUGAAAUCUUGUAAUCCUUGAAGGACCACCAGUGGCGAAGGCGUCUCACCAGAACGGACCUGACGGCAAGGGACGUAAGCUAGGGGCACGAACCGGAUUAGAUACCCGGGUAGUCCUAGCCGUAAACGAUACUCGCUAGGUGUCGGCCACGGUGCGACCGUUGUCGGUGCCGUAGGGAAGCCGUGAAGCGAGCCACCUGGGAAGUACGGCCGCAAGGCUGAAACUUAAAGGAAUUGGCGGGGGAGCACCACAACGGGUGGAGCUUGCGGUUUAAUUGGAUUCAACGCCGGAAAUCUUACCGGGACCGACAGCAAUAUGAAGGCCAGGCUGAAGACUUUGCCGGAUUAGCUGAGAGGUGGUGCAUGGCCGUCGUCAGUUCGUACUGUGAAGCAUCCUGUUAAGUCAGGCAACGAGCGAGACCCACGCCCACAGUUGCCAGCGUACUCUCUGGAGUGACGGGUACACUGUGGGGACCGCCGCUGCUAAAGCGGAGGAAGGAAUGGGCAACGGUAGGUCAGUAUGCCCCGAAUAUCCCGGGCUACACGCGAGCUACAAUGGUUGGUACAAUGGGUAUCUACCCCGAAAGGGGACGGGAAUCUCCUAAAACCAAUCUUAGUUCGGAUUGAGGGCUGCAACUCGCCCUCAUGAAGCUGGAAUCCGUAGUAAUCGCGUUUCAACAGAACGCGGUGAAUACGUCCCUGCUCCUUGCACACACCGCCCGUCAAACCACCCGAGUAGGGUCUGAAUGAGAGCGCUUUCUUUGGAGGCGUUCGAAUUUGGGCUUUGCAAGGGGGGUU
>AB248611
UUACUGCUAUCGAGGUUCGACUAAGCCAUGCGAGUCGAAUGUAGCAAUACAUGGCGAACUGCUCAGUAACACGUGGACAACCUGCCCUUAGGACGGGGAUAAACCCGGGAAACUGGGUAUAAUACCCGAUAGGUCUCGAUUGCUGGAAUGCAUCGAGAUUUAAAGCUCCGGCGCCUAAGGAUGGGUCUGCGGCCUAUCAGGUAGUAGUGGGUGUAGCGUACCUACUAGCCUACGACGGGUACGGGUUGUGAGAGCAAGAGCCCGGAGAUGGAUUCUGAGACACGAAUCCAGGCCCUACGGGGUGCAGCAGGCGCGAAAACUUUACAAUGCUGGCAACAGCGAUAAGGGAACCUCGAGUGCCAGGUUACAAAUCUGGCUGUCGAGAUGCCUAAAAAGCAUUUCAUAGCAAGGGCCGGGCAAGGCCGGUGCCAGCCGCCGCGGUAACACCGGCGGCUCGAGUGGUAACCGUUAUUAUUGGGUCUAAAGGGUCUGUAGCCGGCCGGAUAAGUCUCUUGAGAAAUCUGGCAGCUUAACUGUCAGGCUUUCAGGAGAUACUGUCUGGCUCGAGGCCGGGAGAGGUGAGAGGUACUUCAGGGGUAGGGGUGAAAUCUUGUAAUCCUUGAAGGACCACCAGUGGCGAAGGCGUCUCACCAGAACGGACCUGACGGCAAGGGACGAAAGCUAGGGGCACGAACCGGAUUAGAUACCCGGGUAGUCCUAGCCGUAAACGCAUACUCGCUAGGUGUCGGCCACGGUGCGACCGUUGUCGGUGCCGUAGGGAAGCCGUGAAGCGAGCCACCUGGGAAGUACGGCCCGCCAAGGGCUUGAAAACUUAAAAAGGGAAAUUGGGCCGGGGGGGGAGGCAACCCCACCAACCGGGGUGGGAGGCUUGGCGGGUUUUAAUUGGAUUCAACGCCGGAAAUCUUACCGGGACCGACAGCAAUAUGAAGGCCAGGCUGAAGACUUUGCCGGAUUAGCUGAGAGGUGGUGCAUGGCCGUCGUCAGUUCGUACUGUGAAGCAUCCUGUUAAGUCAGGCAACGAGCGAGACCCACGCCCACAGUUGCCAGCGUACUCUCUGGAGUGACGGGUACACUGUGGGGACCGCCGCUGCUAAAGCGGAGGAAGGAAUGGGCAACGGUAGGUCAGUAUGCCCCGAAUAUCCCGGGCUACACGCGAGCUACAAUGGUUGGUACAAUGGGUAUCUACCCCGAAAGGGGACGGGAAUCUCCUAAAACCAAUCUUAGUUCGGAUUGAGGGCUGCAACUCGCCCUCAUGAAGCUGGAAUCCGUAGUAAUCGCGUUUCAACAGAACGCGGUGAAUACGUCCCUGCUCCUUGCACACACCGCCCGUCAACCACCCGAGUAGGGUCUGAAUGAGAGCGCUUCUUUGGAGGCGUUCGAAUUUGGGCUUUGCAAGGGGGGUU
>AB248612
UGACUGCUAUCGAGGUUCGACUAAGCCAUGCGAGUGCGAAUGUAGCAAUACAUGGCGAACUGCUCAGUAACACGUGGACAACCUGCCCUUAGGUUGGGUAUGAAACCCGGGAAACUGGGUAGUAAUACCCGAUAGGUCUCGAUUGCUGGAAUGCAGUCGAGAUUUAAAGCUCCGGCGCCUAAGGAUGGGUCUGCGGCCUAUCAGGUAGUAGUGGGUGUAGCGUACCUACUAGCCUACGACGGGUACGGGUUGUGAGAGCAAGAGCCCGGAGAUGGAUUCUGAGACACGAAUCCAGGCCCUACGGGGUGCAGCAGGCGCGAAAACUUUACAAUGCUGGCAACAGCGAUAAGGGAACCUCGAGUGCCAGGUUACAAAUCUGGCUGUCGAGACUGCCUAAAAAGCAUUUCAUAGCAAGGGCCGGGCAAGACCGGUGCCAGCCGCCGCGGUAACACCGGCGGCUCGAGUGGUAACCGUUAUUAUUGGGUCUAAAGGGUCUGUAGCCGGCCGGACUAAGUCUCUUGAGAAAUCUGGCAGCUUAACUGUCAGGCUUUCAGGAGAUACUGUCUGGCUCGAGGCCGGGAGAGGUGAGAGGUACUUCAGGGGUAGGGGUGAAAUCUUGUAAUCCUUGAAGGACCACCAGUGGCGAAGGCGUCUCACCAGAACGGACCCUGACGGCAAGGGACGAAAGCUAGGGGCACGAACCGGAUUAGCAUACCCGGGUAGUCCUAGCCGUAAACGCAUACUCGCUAGGUGUCGGCCACGGUGCGACCGUUGUCGGUGCCGUAGGGAAGCCGUGAAGCGAGCCACCUGGGAAGUACGGCCGCAAGGCUGAAACUUAAAGGAAUUGGCGGGGGAGCACCACAACGGGUGGAGCUUGCGGUUUAAUUGGAUUCAACGCCGGAAAUCUUACCGGGACCGACAGCAAUAUGAAGGCCAGGCUGAAGACUUUGCCGGAUUAGCUGAGAGGUGGUGCAUGGCCGUCGUCAGUUCGUACUGUGAAGCAUCCUGUUAAGUCAGGCAACGAGCGAGACCCACGCCCACAGUUGCCAGCGUACUCUCCGGAGUGACGGGUACACUGUGGGGACCGCCGCUGCUAAAGCGGAGGAAGGAAUGGGCAACGGUAGGUCAGUAUGCCCCGAAUAUCCCGGGCUACACGCGAGCUACAAUGGUUGGUACAAUGGGUAUCUACCCCGAAAGGGGACGGGAUCUCCUAAAACCAAUCUUAGUUCGGAUUGAGGGCUGCAACUCGCCCUCAUGAAGCUGGAAUCCGUAGUAAUCGCGUUUCAACAGAACGCGGUGAAUACGUCCCUGCUCCUUGCACACACCGCCCGUCAACCACCCGAGUAGGGUCUGAAUGAGAGCGCUUUCUUUGGAGGCGUUCGAAUUUGGGCUUUGCAAGGGGGGUU
>AB248614
UUACUGCUAUCGAGGUUCGACUAAGCCAUGCGAGUCGAAUGUAGCAAUACAUGGCGUACUGCUCAGUAACACGUGGACAACCUGCCCUUAGGUUGGGUAUAAACCCGGGAAACUGGGUAUAAUCCCCUAUAAGUCUCGGCUGCUGGAAUGCACCGAGAUUAAAAGCUCCGGCGCCUAAGGAUGGGUCUGCGGCCUAUCAGGUAGUAGUGGGUGUAGCGUACCUACUAGCCUACGACGGGUACGGGUUGUGAGAGCAAGAGCCCGGAGAUGGAUUCUGAGACACGAAUCCAGGCCCUACGGGGUGCAGCAGGCGCGAAAACUUUACAAUGCUGGCAACAGCGAUAAGGGAACCUCGAGUGCCAGGUUACAAAUCUGGCUGUCGAGAUGCCUAAAAAGCAUUUCAUAGCAAGGGCCGGGCAAGACCGGUGCCAGCCGCCGCGGUAACACCGGCGGCUCGAGUGGUAACCGUUAUUAUUGGGUCUAAAGGGUCUGUAGCCGGCCGGAUAAGUCUCUUGAGAAAUCUGGCAGCUUAACUGUCAGGCUUUCAGGAGAUACUGUCUGGCUCGAGGCCGGGAGAGGUGAGAGGUACUUCAGGGGUAGGGGUGAAAUCUUGUAAUCCUUGAAGGACCACCAGUGGCGAAGGCGUCUCACCAGAACGGACCUGACGGCAAGGGACGAAAGCUAGGGGCACGAACCGGAUUAGAUACCCGGGUAGUCCUAGCCGUAAACGAUACUCGCUAGGUGUCGGCCACGGUGCGACCGUUGUCGGUGCCGUAGGGAAGCCGUGAAGCGAGCCACCUGGGAAGUACGGCCGCAAGGCUGAAACUUAAAGGAAUUGGCGGGGGAGCACCACAACGGGUGGAGCUUGCGGUUUAAUUGGAUUCAACGCCGGAAAUCUUACCGGGACCGACAGCAAUAUGAAGGCCAGGCUGAAGACUUUGCCGGAUUAGCUGAGAGGUGGUGCAUGGCCGUCGUCAGUUCGUACUGUGAAGCAUCCUGUUAAGUCAGGCAACGAGCGAGACCCACGCCCACAGUUGCCAGCGUACUCUCUGGAGUGACGGGUACACUGUGGGGACCGCCGCUGCUAAAGCGGAGGAAGGAAUGGGCAACGGUAGGUCAGUAUGCCCCGAAUAUCCCGGGCUACACGCGAGCUACAAUGGUUGGUACAAUGGGUAUCUACCCCGAAAGGGGACGGGAAUCUCCUAAAACCAAUCUUAGUUCGGAUUGAGGGCUGCAACUCGCCCUCAUGAAGCUGGAAUCCGUAGUAAUCGCGUUUCAACAGAACGCGGUGAAUACGUCCCUGCUCCUUGCACACACCGCCCGUCAAACCACCCGAGUAGGGUCUGAAUGAGAGCGCUUUCUUUGGAGGCGUUCGAAUUUGGGCUUUGCAAGGGGGGUU
>AB248618
CCACUGCUAUCGGGGUUUGACUAAGCCAUGCGAGUCGAGAGGUGUAAGACCUCGGCGUACUGCUCAGUAACACGUGGACAAUCUGCCCUGAAGUGGAGGAUAAUCCCGGGAAACUGGGGGUAAUACUCCAUAGUUCGUGCUGACUGGAAUGUUAUGCGAACGAAAGUUCCGUCGCUUCAGGAUGAGUCUGCGGCCGAUUAGGUAGUUGUUGGGGUAACGGCCCAACAAGCCUGUCAUCGGUACGGGUUGUGGGAGCAAGAGCCCGGAGAUGGAUUCUGAGACACGAAUCCAGGCCCUACGGGGCGCAGCAGGCGCGAAAACUUUACCAUGCGGGCAACCGUGAUAAGGAAACCCCGAGUGCCAGCACAGGCUGGCUGUCCGCCAGUGUAAAUAACUGGUGAAGAAAGGGCCGGGCAAGACCGGUGCCAGCCGCCGCGGUAAUACCGGCGGCUCGAGUGGUGGCCACUAUUACUGGGCUUAAAGGGUCCGUAGCUUGAUAUGCAAGUCUCUUGAGAAAUCCGCCAGCUUAACUGGUGGGCGUUCAGGGGAAACUGCAUUUCUAGGGACCGGGAGAGGUGAGAGGUACUGCCGGGGUAGGAGUGAAAUCCUGUAAUCCCGGUGGGACCACCUAUGGCGAAGGCAUCUCACCAGAACGGGUCCGACAGUGAGGGACGAAAGCUGGGGGAGCAAACCGGAUUAGAUACCCGGGUAGUCCCAGCUGUAAACGAUGCGCGUUAGGUGUGUCAGUGACCACGUGUCACUGAGGUGCCGAAGGGAAACCGUGAAACGCGCCGCCUGGGGAGUACGGUCGCAAGGCUGAAACUUAAAGGAAUUGGCGGGGGAGCACCACAACGGGUGGAGCCUGCGGUUUAAUCGGACUCAACGCCGGGAAUCUCACCGGAUAAGACAGCUGAAUGAUAGUCGGGAUGAAGACUCUACUUGACUAGCUGAGAGGAGGUGCAUGGCCGUCGUCAGUUCGUACUGUGAAGCAUCCUGUUUAGUCAGGCAACGAGCGAGACCCACGCGAGCAGUUGCCAGCUUGACCUUCGGGUUGAUGGGGACACUGCUCGGACCGCCUCUGCUAAAGGGGAGGAAGGAAUGGGCAACGGUAGGUCAGCAUGCCCCGAAUUAUCCGGGCUACACGCGGGCUGCAAUGGAUAGGACAAUGGGUUUCUACACCGAGAGGUGAUGACAAUCUCCUAAACCUAUCCGAAGUUCGGAUUGCGGGUUGUAACUCACCCGCAUGAAGCUGGAAUCCGUAGUAAUCGCGUUUCAACAUAGCGCGGUGAAUAUGUCCCUGCUCCUUGCACACACCGCCCGUCAAACCACCCGAGUGAGGUCUUGAUGAGGAUGUAUCUCUGAUAUGUUCGAAUCUGGGUUUUGCAAGGGGGGUU
>AB248619
CCACUGCUAUCGGGGUUUGACUAAGCCAUGCGAGUCGAGAGGUUUCUGACCUCGGCGUACUGCUCAGUAACACGUGGACAAUCUGCCCUGGAGAGGAGGAUACCCCCGGGAAACUGGGAUUAAUACUCCAUAGUUCGUCUUAACUGGAAUGUUAUUCGAACGAAAGAUCCGUCGCUCCAGGAUGAGUCUGCGGCCGAUUAGGUAGUUGUUGGGGUAACGGCCCAACAAGCCUUUCAUCGGUACGGGUUGUGGGAGCAAGAGCCCGGAGAUGGAUUCUGAGACACGAAUCCAGGCCCUACGGGGCGCAGCAGGCGCGAAAACUUUACCAUGCGGGCAACCGUGAUAAGGAAACCCCGAGUGCCAGCACAGGCUGGCUGUCCGCCAGUUUAAAUAACUGGUGAAGAAAGGGCCGGGCAAGACCGGUGCCAGCCGCCGCGGUAAUACCGGCGGCUCGAGUGGUGGCCGCUAUUACUGGGCUUAAAGGGUCCGUAGCUUGAUAACUGGGUCCCUUGAGAAAUCCGCCAGCUUAACUGGCGGGCGUUCAGGGGAAACUUGUUUUCUAGGGACCGGGAGAGGUGAGGGGUACUGCCGGGGUAGGAGUGAAAUCCUGUAAUCCCGGUGGGACCACCUAUGGCGAAGGCAUCUCACCAGAACGGGUCCGACAGUGAGGGACGAAAGCUGGGGGAGCAAACCGGCAUUAGCAUACCCGGGUAGUCCCAGCUGUAAACUCAUGUGCGUUAGGUGUGUCAGUGACCACGUGUCACUGAGGUGCCGAAGGGAAACCGUGAAAACGCACCGCCUGGGGAGUACGGUCGCAAGGCUGAAACUUAAAGGAAUUGGCGGGGGAGCACCACAACGGGUGGAGCCUGCGGUUUAAUCGGACUCAACGCCGGGAAUCUCACCGGAAUAAGACAGCUGAAUGAUAGUCGGGAUGAAGACUCUACUUGACUAGCUGAGAGGAGGUGCAUGGCCGUCGUCAGUUCGUACUGUGAAGCAUCCUGUUUAGUCAGGCAACGAGCGAGACCCACGCGAGCAGUUGCCAGCUUGACCUUUGGGUUGAUGGGGACACUGCUCGGACCGCCUCUGCUAAAGGGGAGGAAGGACUGGGCAACGGUAGGUCAGCAUGCCCCGAAUUAUCCGGGCUACACGCGGGCUACAAUGGACAGGACAAUGGGUUUCGACACCGAGAGGUGAGGAUAAUCUCCUAAACCUGUCCCAAGUUCGGAUUGCGGGUUGUAACUCACCCGCAUGAAGCUGGAAUCCGUAGUAAUCGCGUUUCAACAUACCGCGGUGAAUAUGUCCCUGCUCCUUGCACACACCGCCCGUCAAACCACCCGAGUGAGGUCUUGAUGAGGAUAUAUCUCUGAUAUGUUCGAAUCUGGGUUUUGCAAGGGGGGUU
>AB260042
AGUCACUGCUAUUGGGGUUCGACUAAGCCAUGCGAGUCUAUGGACUUCGGUCCAUGGCGGACGGCUCAGUAACACGUGGCUAACCUACCCUCGGGUGGGGGAUAACCUCGGGAAACUGAGGAUAAUACCCCAUAGGAGAAGAGGUCUGGAAUGAUCCUUCUCUGAAAACAUAUGUGCCCGAGGAUGGGGCUGCGUCUGAUUAGGUAGUUGGUGGGGUAACGGCCCACCAAGCCUACGAUCAGUACGGGCCUUGAGAGAGGCAGCCCGGAGAUGGGGACUGAGACACGGCCCCAGGCCCUACGGGGCGCAGCAGGCGCGAAACCUCCGCAAUGCACGAAAGUGCGACGGGGGGACCCCAAGUGCUUACGCACUGCGUAGGCUUUUCUAAAGUGUAAAAAGCUUUAGGAAUAAGGGCUGGGCAAGUCCGGUGCCAGCAGCCGCGGUAACACCGGCGGCCCGAGUGGUGACCACUUUUAUUGGGCCUAAAGCGUCCGUAGCCGGUCCAGUAAGUCCCUGUUUAAAUCCUACGGCUUAACCGUAGGGCUGGCAGGGAUACUGCUGGACUUGGGACCGGGAGAGGGCGAGGGUACUUCAGGGGUAGCGGUGAAAUGUGUUGAUCCCUGGAGGACCACCUAUGGCGAAGGCACUCGCCUGGAACGGGUCCGACGGUGAGGGACGAAAGCCAGGGGCGCGAACCGGAUUAGAUACCCGGGUAGUCCUGGCCGUAAACUCUGCGGACUAGGUGUUAGGUAGGCCCCGUGCCUAUCUAGUGCCGAAGGGAAGCCGUUAAGUCCGCCGCCUGGGGAGUACGGUCGCAAGACUGAAACUUAAAGGAAUUGGCGGGGGAGCACUACAACGGGUGGAGCCUGCGGUUUAAUUGGAUUCAACGCCGGGCAUCUCACCAGGGGCGACAGCAUGAUGACGGCCAGGUUGACGACCUUGCCUGAAGCGCUGAGAGGUGGUGCAUGGCCAUCGUCAGCUCGUACCGCGAGGCGUCCUGUUAAGUCAGGUAACGAGCGAGACCCGUGCCCUAUGUUGCCACUUCUUCCUCCGGGAAGAAAGCACUCAUAGGGGACCGCUGGCGCUAAGCCAGAGGAAGGAGCGGGCAACGAUAGGUCCGCAUGCCCCGAAUCCCCUGGGCUACACGCGGGCUACAAUGGUUGGGACAAUGGGAUGCGACCCCGAAAGGGGAAGCUAAUCUCCUAAACCCAGCCGUAGUUCGGAUCGUGGGCUGUAACUCGCCCACGUGAAGCUGGAAUCCGUAGUAAUCGCAGUUCAUAAUACUGCGGUGAAUGUGUCCCUGCUCCUUGCACACACCGCCCGUCACACCACCCGAGUUGGGUUGAGGUGAGGCUUUGGCCUUUGGCUAA
>AB260043
GGUCACUGCUAUUGGGGUUCGACUAAGCCAUGCGAGUCUAUGGACUUCGGUCCAUGGCGGACGGCUCAGUAACACGUGGCUAACCUACCCUCGGGUGGGGGAUAACCUCGGGAAACUGAGGAUAAUACCCCAUAGGAGAAGAGGUCUGGAAUGAUCCUUCUCUGAAAACAUAUGUGUCCCGAGGAUGGGGCUGCGUCUGAUUAGGUAGUUGGUGGGGUAACGGCCCACCAAGCCUACGAUCAGUACGGGCCUUGAGAGAGGCAGCCCGGAGAUGGGGAUGAGACACGGCCCCAGGCCCUACGGGGCGCAGCAGGCGCGAAACUCCGCAAUGCACGAAAGUGCGACGGGGGGACCCCAAGUGCUUACGCACUGCGUAGGCUUUUCUAAAGUGUAAAAAGCUUUAGGAAUAAGGGCUGGGCAAGUCCGGUGCCAGCAGCCGCGGUAACACCGGCGGCCCGAGUGGUGACCACUUUUAUUGGGCCUAAAGCGUCCGUAGCCGGUCCAGUAAGUCCCUGUUUAAAUCCUACGGCUUAACCGUAGGGCUGGCAGGGAUACUGCUGGACUUGGGACCGGGAGAGGGCGAGGGUACUUCAGGGGUAGCGGUGAAAUGUGUUGAUCCCUGGAGGACCACCUAUGGCGAAGGCACUCGCCUGGAACGGGUCCGACGGUGAGGGACGAAAGCCAGGGGCGCGAACCGGAUUAGAUACCCGGGUAGUCCUGGCCGUAAACUCUGCGGACUAGGUGUUAGGUAGGCCCCGUGCCUAUCUAGUGCCGAAGGGAAGCCGUUAAGUCCGCCGCCUGGGGAGUACGGUCGCAAGACUGAAACUUAAAGGAAUUGGCGGGGGAGCACUACAACGGGUGGAGCCUGCGGUUUAAUUGGAUUCAACGCCGGGCAUCUCACCAGGGGCGACAGCAUGAUGACGGCCAGGUUGACGACCUUGCCUGAAGCGCUGAGAGGUGGUGCAUGGCCAUCGUCAGCUCGUACCGCGAGGCGUCCUGUUAAGUCAGGUAACGAGCGAGACCCGUGCCCUAUGUUGCCACUUCUUCCUCCGGGAAGAAAGCACUCAUAGGGGACCGCUGGCGCUAAGCCAGAGGAAGGAGCGGGCAACGAUAGGUCCGCAUGCCCCGAAUCCCCUGGGCUACACGCGGGCUACAAUGGUUGGGACAAUGGGAUGCGACCCCGAAAGGGGAAGCUAAUCUCCUAAACCCAGCCGUAGUUCGGAUCGUGGGCUGUAACUCGCCCACGUGAAGCUGGAAUCCGUAGUAAUCGCAGUUCAUAAUACUGCGGUGAAUGUGUCCCUGCUCCUUGCACACACCGCCCGUCACACCACCCGAGUUGGGUUGAGGUGAGGCUUUGGCCUUUGGCUAAGGUC
>AB260044
AGUCACUGCUAUUGGGGUUCGACUAAGCCAUGCGAGUCUAUGGACUUCGGUCCAUGGCGGACGGCUCAGUAACACGUGGCUAACCUACCCUCGGGUGGGGGAUAACCUCGGGAAACUGAGGAUAAUACCCCAUAGGAGAAGAGGUCUGGAAUGAUCCUUCUCUGAAAACAUAUGUGUCCCGAGGAUGGGGCUGCGUCUGAUUAGGUAGUUGGUGGGGUAACGGCCCACCAAGCCUACGAUCAGUACGGGCCUUGAGAGAGGCAGCCCGGAGAUGGGGACUGAGACAUGGCCCCAGGCCCUACGGGGCGCAGCAGGCGCGAAACCUCCGCAAUGCACGAAAGUGCGACGGGGGGACCCCAAGUGCUUACGCACUGCGUAGGCUUUUCUAAAGUGUAAAAAGCUUUAGAAUAAGGGCUGGGCAAGUCCGGUGCCAGCAGCCGCGGUAACACCGGCGGCCCGAGUGGUGACCACUUUUAUUGGGCCUAAAGCGUCCGUACCGGUCCAGUAAGUCCCUGUUUAAAUCCUACGGCUUAACCGUAGGGCUGGCAGGGAUACUGCUGGACUUGGGACCGGGAGAGGGCGAGGGUACUUCAGGGGUAGCGGUGAAAUGUGUUGAUCCCUGGAGGACCACCUAUGGCGAAGGCACUCGCCUGGAACGGGUCCGACGGUGAGGGACGAAAGCCAGGGGCGCGAACCGGAUUAGAUACCCGGGUAGUCCUGGCCGUAAACUCUGCGGACUAGUGUUAGGUAGGCCCCGUGCCUAUCUAGUGCCGAAGGGAAGCCGUUAAGUCCGCCGCCUGGGGAGUACGGUCGCAAGACUGAAACUUAAAGGAAUUGGCGGGGGAGCACUACAACGGGUGGAGCCUGCGGUUUAAUUGGAUUCAACGCCGGGCAUCUCACCAGGGGCGACAGCAUGAUGACGGCCAGGUUGACGACCUUGCCUGAAGCGCUGAGAGGUGGUGCAUGGCCAUCGUCAGCUCGUACCGCGAGGCGUCCUGUUAAGUCAGGUAACGAGCGAGACCCGUGCCCUAUGUUGCCACUUCUUCCUCCGGGAAGAAAGCACUCAUAGGGGACCGCUGGCGCUAAGCCAGAGGAAGGAGCGGGCAACGAUAGGUCCGCAUGCCCCGAAUCCCCUGGGCUACACGCGGGCUACAAUGGUUGGGACAAUGGGAUGCGACCCCGAAAGGGGAAGCUAAUCUCCUAAACCCAGCCGUAGUUCGGAUCGUGGGCUGUAACUCGCCCACGUGAAGCUGGAAUCCGUAGUAAUCGCAGUUCAUAAUACUGCGGUGAAUGUGUCCCUGCUCCUUGCACACACCGCCCGUCACACCACCCGAGUUGGGUUGAGGUGAGGCUUUGGCCUUUGG
>AB260046
AGUCACUGCUAUUGGGGUUCGACUAAGCCAUGCGAGUCUAUGGACUUCGGUCCAUGGCGGACGGCUCAGUAACACGUGGCUAACCUACCCUCGGGUGGGGGAUAACCUCGGGAAACUGAGGAUAAUACCCCAUAGGAGAAGAGGUCUGGAAUGAUCCUUCUCUGAAAACAUAUGUGCCCGAGGAUGGGGCUGCGUCUGAUUAGGUAGUUGGUGGGGUAACGGCCCACCAAGCCUACGAUCAGUACGGGCCUUGAGAGAGGCAGCCCGGAGAUGGGGACUGAGACACGGCCCCAGGCCCUACGGGGCGCAGCAGGCGCGAAACCUCCGCAAUGUCACGAAAGUGCGACGGGGGGACCCCAAGUGCUUACGCACUGCGUAGGCUUUUCUAAAGUGUAAAAAGCUUUAGGAAUAAGGGCUGGGCAAGUCCGGUGCCAGCAGCCGCGGUAACACCGGCGGCCCGAGUGGUGACCACUUUUAUUGGGCCUAAAGCGUCCGUAGCCGGUCCAGUAAGUCCCUGUUUAAAUCCUACGGCUUAACCGUAGGGCUGGCAGGGAUACUGCUGGACUUGGGACCGGGAGAGGGCGAGGGUACUUCAGGGGUAGCGGUGAAAUGUGUUGAUCCCUGGAGGACCACCUAUGGCGAAGGCACUCGCCUGGAACGGGUCCGACGGUGAGGGACGAAAGCCAGGGGCGCGAACCGGAUUAGAUACCCGGGUAGUCCUGGCCGUAAACUCUGCGGACUAGGUGUUAGGUAGGCCCCGUGCCUAUCUAGUGCCGAAGGGAAGCCGUUAAGUCCGCCGCCUGGGGAGUACGGUCGCAAGACUGAAACUUAAAGGAAUUGGCGGGGGAGCACUACAACGGGUGGAGCCUGCGGUUUAAUUGGAUUCAACGCCGGGCAUCUCACCAGGGGCGACAGCAUGAUGACGGCCAGGUUGACGACCUUGCCUGAAGCGCUGAGAGGUGGUGCAUGGCCAUCGUCAGCUCGUACCGCGAGGCGUCCUGUUAAGUCAGGUAACGAGCGAGACCCGUGCCCUAUGUUGCCACUUCUUCCUCCGGGAAGAAAGCACUCAUAGGGGACCGCUGGCGCUAAGCCAGAGGAAGGAGCGGGCAACGAUAGGUCCGCAUGCCCCGAAUCCCCUGGGCUACACGCGGGCUACAAUGGUUGGGACAAUGGGAUGCGACCCCGAAAGGGGAAGCUAAUCUCCUAAACCCAGCCGUAGUUCGGAUCGUGGGCUGUAACUCGCCCACGUGAAGCUGGAAUCCGUAGUAAUCGCAGUUCAUAAUACUGCGGUGAAUGUGUCCCUGCUCCUUGCACACACCGCCCGUCACACCACCCGAGUUGGGUUGAGGUGAGGCUUUGGCCUUUGGCUAA
>AB260052
GCCGCUGCUAUCUGGCUGGGACUAAGCCAUGCUAGUCGAGGGGCUAAUUCUCCCUCGGGAGAAUUAGCACCGGCGGACGGCUCAGUAACACGUGGACAACCUACCCUCGGGUAGGGGAUAACCCCGGGAAACUGGGGCUAAUCCCCUAUAGGUCAUGGUGACUGGAAUGUCCCAUGACUGAAAGCUCCGGCGCCCGAGGAUGGGUCUGCGGCGGAUUAGGUAGUUGGUGGGGUAACGGCCCACCAAGCCUAAGAUCCGUACGGGCUGUGAGAGCAGGAGCCCGGAGAUGGACACUGAGACAAGGGUCCAGGCCCUACGGGGCGCAGCAGGCGCGAAACCUCCGCAAUGCGGGAAACCGCGACGGGGCUAGCCAGAGUGCCCACGCAUAGCGUGGGCUGUCCGGGUGCCUAAAAAGCACCCGAUAGCAAGGGAUGGGCAAGGCCGGUGGCAGCCGCCGCGGUAAUACCGGCGUCCCGAGUGGCGGCCACUAUUAUUGGGCCUAAAGCGUCCGUAGCCGGGUUGGUAAGUCCCCCGGGAAAUCUGGUCGCUCAACGAUCAGACUGCCGGGGGAUACUGCCAGCCUAGGGACCGGGAGAGGCCGAGGGUAUUCCCGGGGUAGGGGUGAAAUCCUGUAAUCCCGGGAGGACCACCUGUGGCGAAGGCGCUCGGCUGGAACGGGUCCGACGGUGAGGGACGAAGGCCUGGGGAGCGAACCGGAUUAGAUACCCGGGUAGUCCAGGCUGUAAACGAUGCGGGCUAGGUGUCACUGGAGCUACGAGCUCUGGUGGUGCCGGAGGGAAGCCGUUAAGCCCGCCGCCUGGGAAGUACGGCCGCAAGGCUGAAACUUAAAGGAAUUGGCGGGGGAGCACUACAACGGGUGGAGCCUGCGGUUUAAUUGGAUUCAACGCCGGGAAGCUCACCGGGGGAGACAGCUGGAUGAAGGUCGGGCUAAAGACCUUACCAGACUAGCUGAGAGGUGGUGCAUGGCCGCCGUCAGUUCGUACUGUGAAGCAUCCUGUUAAGUCAGGCAACGAGCGAGACCCGCGCCCUCAGUUGCCAGCGGAUCCCUUCGGGGAUGCCGGGCACACUGGGGGGACUGCCGGCGCUAAGCCGGAGGAAGGUGCGGGCAACGGCAGGUCCGUAUGCCCCGAAUCCCCCGGGCUACACGCGGGCUACAAUGGCCGGGACAAUGGGUACCGACUCCGAAAGGAGUAGGUAAUCUCCUAAACCCGGUCUAACCUGGGAUCGAGGGCUGCAACUCGCCCUCGUGAACCUGGAAUCCGUAGUAAUCGCGUCUCAAAAUGGCGCGGUGAAUACGUCCCUGCUCCUUGCAC
>AB264796
GGAGGCCACUGCUAUUGGGAUUCGACUAAGCCAUGCGAGUCUAUGGUUUCGGCCAUGGCGGACGGCUCAUUAACACGUGGUUAACAUACCCUCAGGUGGGGGAUAACCUUGGGAAACUGAGGAUAAUACCCCAUAGAAAAAGCAGUCUGGAACGAUUCUUUUUCGAAAGCAUAUGCGCCUGAGGAUUGGACUGCGCUCGAUUAGGUAGUUGGUGGGGUAAUGGCCCACCAAGCCUACGAUCGGUACGGGCCUUGAGAGAGGAAGCCCGGAGAUGGGGACUGAGACACGGCCCCAGGCCCUACGGGGCGCAGCAGGCGCGAAACCUCCGCAAUGCACGAAAGUGCGACGGGGGGAUCCCAAGUGCUCAUGCACAGCAUGGGCUUUUAUCAAGUGUAAACAGCUUGAGGAAUAAGGGCUGGGCAAGUUCGGUGCCAGCAGCCGCGGUAACACCGACGGCCCGAGUGGUGGCCACUUUUAUUGGGCCUAAAGCGUCCGUAGCCGGUCCAGUAAGUCCUUGUUUAAAUCCUGCGGCUUAACCGCAGGACUGGCAGGGAUACUGCUGGACUUGGGACCGGGAGAGGACAAGGGUACUUCAGGGGUAGCGGUGAAAUGUGUUGAUCCUUGAAGGACCACCUAUGGCGAAGGCACUUGUCUGGAACGGGUCCGACGGUGAGGGACGAAAGCCAGGGGCGCGAACCGGAUUAGAUACCCGGGUAGUCCUGGCCGUAAACUUUGCGAACUAGGUGUUAGGUGGGCCCCGUGCCCAUCUAGUGCCGAAGGGAAGCCGUUAAGUUCGCCGCCUGGGGAGUACGGUCGCAAGACUGAAACUUAAAGGAAUUGGCGGGGGAGCACCACAACGGGUGGAGCCUGCGGUUUAAUUGGAUUCAACGCCGGGCAUCUCACCAGGAGCGACAGCAUGAUGACGGCCAGGUUGACGACCUUGCCUGAAGCGCUGAGAGGUGGUGCAUGGCCAUCGUCAGCUCGUACCGCGAGGCGUCCUGUUAAGUCAGGUAACGAGCGAGACCCGUGCCCUAUGUUGCUACUUUUUCCUCCGGGAGAAAGGCACUCAUAGGGGACCGCUGGCGCUAAGUCAGAGGAAGGAGCGGGCAACGAUAGGUCCGCAUGCCCCGAAUCUCCUGGGCUACACGCGGGCUACAAUGGCUAGGACAAUGGGCCGCAACCCUGAAAAGGGACGCAAAUCUCCUAAACCUAGUCGUAGUUCGGAUCGUGGGCUGUAACUCGCCCACGUGAAGCUGGAAUCCGUAGUAAUCGCAGUUCAUAAUACUGCGGUGAAUGUGUCCCUGCUCCUUGCACACACCGCCCGUCACACCACCCGAGUUGGGUUGAAGUGAGGCCUUGGCCUUUGGCUAGGGUCGAACUUGGGCUCAGCGAGGGGGGUGAA
>AB266889
GGAUAACCUACCCUCAGGUGGGGGAUAACCCCGGGAAACUGGGGAUAAUACCCCAUAGACCAGGGACGCUGGAAUGCCCCCUGAUCGAAAGGUCCGCCGCCUGAGGAUGGGUCUGCGGCCGAUUAGGUUGUUGUUGGGGUAACGGCCCAACAAGCCUUUGAUCGGUACGGGUUGUGAGAGCAAGAGCCCGGAGAUGGAUUCUGAGACACAAAUCCAGGCCCUACGGGGCGCAGCAGGCGCGAAAACUUUACAAUGCGAGAAAUCGUGAUAAGGGAACCCCGAGUGCCCGUAAAUUCGGGCUGUCCAUCAGCGUAAAAAACUGGUGAAGAAAGGGCCGGGCAAGACCGGUGCCAGCCGCCGCGGUAAUACCGGCGGCUCGAGUGGUGGCCACUAUUACUGGGCUUAAAGCGUCCGUAGCUGGAUUGUUAAGUCUCUUGGGAAAUCCGCCGGCUUAACCGGCGGGCGUUCAGGAGAAACUGGCAAUCUAGGGACCGGGAGAGGUGAGAGGUACUCCAGGGGUAGGAGUGAAAUCCUGUAAUCCUUGGGGGACCACCUGUGGCGAAGGCGUCUCACUAGAACGGCUCCGACAGUGAGGGACGAAAGCUGGGGGAGCAAACCGGAUUAGAUACCCGGGUAGUCCCAGCUGUAAACGAUGCGCGUUAGGUGUAUCGGUGACCACGAGUCAUCGAGGUGCCGAAGGGAAACCGUGAAACGUGCCGCCUGGGAAGUACGGUCGCAAGGCUGAAACUUAAAGGAAUUGGCGGGGGAGCACCACAACGGGUGGAGCCUGCGGUUUAAUUGGACUCAACGCCGGGAAGCUCACCGGAUAAGACAGCUGGAUGAUAGCCGGGCUGAAGACUCUGCUUGACUAGCUGAGAGGAGGUGCAUGGCCGUCGUCAGUUCGUACUGUGAAGCAUCCUGUUAAGUCAGGCAACGAGCGAGACCCACGCCAACAGUUGCCAGCGUAUCCUCCGGGAUGACGGGGACACUGUUGGGACCGCCUCUGCUAAAGAGGAGGAAGGAAUGGGCAACGGUAGGUCAGCAUGCCCCGAAUUAUCCGGGCUACACGCGGGCUACAAUGGUCAGGACAAUGGGUAUCGACACCGAGAGGUGAAGGCAAUCUCCUAAACCUGAUCGUAGUUCGGAUUGUGGGCUGCAACUCGCCCACAUGAAGCUGGAAUCCGUAGUAAUCGCGUUUCAAAAUAGCGCGGUGAAUAUGUCCCUGCUCCUUGCACACACCGCCCGUCAAACCACCCGAGUGGGGUCUUGAUGAGGCUGCGGUUGCCGCCGUGGUCGAAUCUAGGUUCCGCAAGGGGGGUU
>AB266897
GGAUAACCUACCCUUAGGACCGGGAUAACCCUGGGAAACUGGGGAUAAUACCGGAUAUAUGGAGAUACCUGGAAUGGUUCUCCACUUAAAGCUCCGGCGCCUAAGGAUGGAUCUGCGGCAGAUUAGGUCGUUGGUGGGGUAAUGGCCCACCAAGCCUUUGAUCUGUACGGGUUGUGAGAGCAAGAGCCCGGAGAUGGAACCUGAGACAAGGUUCCAGGCCCUACGGGGCGCAGCAGGCGCGAAACCUCCGCAAUGCGAGCAAUCGCGACGGGGGGACCCCAAGUGCCACUCUUAACGGGGUGGCUUUUCUUAAGCGUAAAAAGCUUUUGGAAUAAGGGCUGGGCAAGACCGGUGCCAGCCGCCGCGGUAACACCGGCAGCCCAAGUGGUGGCCAUUUUUAUUGGGCCUAAAGCGUUCGUAGCCGGCCUGAUAAGUCUCUGGUGAAAUCCCGCAGCUUAACUGUGGGAAUUGCUGGAGAUACUAUCAGGCUUGAGGUCGGGAGAGGUUAGAGGUACUCCCAGGGUAGGGGUGAAAUCCUAUAAUCCUGGGAGGACCACCUGUGGCGAAGGCGUCUAACUGGAACGAACCUGACGGUGAGUAACGAAAGCCAGGGGCGCGAACCGGAUUAGAUACCCGGGUAGUCCUGGCCGUAAACGAUGUGGACUUGGUGUUGGGAUGGCCUCGAGCUGCCCCAGUGCCGAAGGGAAGCUGUUAAGUCCACCGCCUGGGAAGUACGGUCGCAAGACUGAAACUUAAAGGAAUUGGCGGGGGAGCACCACAACGCGUGGAGCCUGCGGUUUAAUUGGAUUCAACGCCGGACAUCUCACCAGGGGCGACAGCAGGAUGAUGGCCAGAUUGACGAUCUUGCUUGACAAGCUGAGAGGAGGUGCAUGGCCGCCGUCAGCUCGUACCGUGAGGCGUCCUGUUAAGUCAGGCAACGAGCGAGACCCACGCCCUUAGUUACCAGCGGAUCCUUACAGGAUGCCGGGCACACUAAGGGGACCGCCAGUGAUAAACUGGAGGAAGGAGUGGACGACGGUAGGUCCGUAUGCCCCGAAUCCCCUGGGCUACACGCGGGCUACAAUGGCUAGGACAAUGGGUUCCAACACUGAAAAGUGAAGGUAAUCUCCUAAACCUAGUCUUAGUUCGAAUUGAGGGCUGUAACUCGCCCUCAUGAAGCUGGAAUGCGUAGUAAUCGCGUGUCAUAAUCGCGCGGUGAAUACGUCCCUGCUCCUUGCACACACCGCCCGUCACGCCACCCAAAAAGGGUUUGGAUGAGGCCUUAGUCUAGCGGCUAAGGUCGAAUCUAGGUUCUUUGAGGAGGGCG
>AB266911
GGAUAACCUACCCUUAGGACUGGGAUAACCCUGGGAAACUGGGGCUAAUACUGGAUAGAUGAUUUUUCCUGUAAUUGGUAUUUUGUUUAAAUGUUUUUUUCGCCUAAGGAUGGGUCUGCGGCCGAUUAGGUAGUUGGUGAGGUAAUGGCUUACCAAGCCGUUUAUCGGUACGGGUUGUGAGAGCAAGAGCCCGGAGAUGGAACCUGAGACAAGGUUCCAGGCCCUACGGGGCGCAGCAGGCGCGAAACCUCCGCAAUGUGAGAAAUCGCGACGGGGGGAUCCCAAGUGCUAUUCUUAACGGGAUGGCUUUUCUUAAGUGUAAAAAGCUUUUGGAAUAAGAGCUGGGCAAGACCGGUGCCAGCCGCCGCGGUAACACCGGCAGCUCUAGUGGUAGCUGUUUUUAUUGGGCCUAAAGCGUUCGUAGCCGGUUUGAUAAGUCUUUGGUGAAAUCCUGUAGCUUAACUAUGGGAAUUGCUGAGGAUACUGUCAGGCUUGAGGUCGGGAGAGGUUAGCGGUACUCCCAGGGUAGGGGUGAAAUCCUGUAAUCCUGGGAGGACCACCUGUGGCGAAGGCGGCUAACUGGAACGAACCUGACGGUGAGGGACGAAAGCUAGGGGCGCGAACCGGAUUAGAUACCCGGGUAGUCCUAGCCGUAAACGAUGCGGACUGGGUGUUGGGAUGGCUUCGUGCUGUUCCGGUGCCGAAGGGAAGCUGUUAAGUCCGCCGCCUGGGAAGUACGGUCGCAAGACUGAAACUUAAAGGAAUUGGCGGGGGAGCACCACAACGCGUGGAGCCUGCGGUUUAAUUGGAUUCAACGCCGGAGAUCUCACCAGGGGCGACAGCAGUAUGAUGGCCAGGUUGAUGGCCUUGCUUGACAAGCUGAGAGGAGGUGCAUGGCCGCCGUCAGCUCGUACCGUGAGGCGUCCUGUUAAGUCAGGCAACGAGCGAGACCCACGCCCUUAGUUACCAGCGGAUCCCUUCGGGGGUGCCGGGCACACUAAGGGGACCGCCAGUGAUAAACUGGAGGAAGGAGUGGACGACGGUAGGUCCGUAUGCCCCGAAUCCCCUGGGCUACACGCGGGCUACAAUGGCUAGGACAAUGGGUUACGACGCUGAAAAGCGGAGUUAAUCCUCUAAACUUAGUCGUAGUUCGGAUUGAGGACUGUAACUCGUCCUCAUGAAGCUGGAAUGCGUAGUAAUCGCGUGUCACUAUCGCGCGGUGAAUACGUCCCUGCUCCUUGCACACACCGCCCGUCACGCCACCCAAAAAGGGAUUGGAUGAGGUUGUAAUCUAUUUUGGUUAUAUUCGAAUCUAGUUUUUUUGAGGAGGGCG
>AB266913
GGACAAUCUGCCCUAAAGAGGAGGAUAAUCCCGGGAAACUGGGGGUAAUACUCCAUAGUUUGUGUUUACUGGAAUGUUACGCAAACGAAAGAUCCGUCGCUUUAGGAUGAGUCUGCGGCCGAUUAGGUAGUUGUUGGGGUAACGGCCCAACAAGCCUGUCAUCGGUACGGGUUGUGGGAGCAAGAGCCCGGAGAUGGAUUCUGAGACACGAAUCCAGGCCCUACGGGGCGCAGCAGGCGCGAAAACUUUACCAUGCGGGCAACCGUGAUAAGGAAACCCCGAGUGCCAGCACAGGCUGGCUGUCCACCAGUGUAAAUAACUGGUGAAGAAAGGGCCGGGCAAGACCGGUGCCAGCCGCCGCGGUAAUACCGGCGGCUCGAGUGGUGGCCACUAUUACUGGGCUUAAAGGGUCCGUAGCUUGAUAUGCAAGUCUUUUGAGAAAUCCGCCGGCUUAACUGGUGGGCGUUCAGGGGAAACUGCAUUUCUAGGGACCGGGAGAGGUGAGAGGUACUGCCGGGGUAGGAGUGAAAUCCUGUAAUCCCGGUGGGACCACCUAUGGCGAAGGCAUCUCACCAGAACGGGUCCGACAGUGAGGGACGAAAGCUGGGGGAGCAAACCGGAUUAGAUACCCGGGUAGUCCCAGCUGUAAACGAUGCGCGUUAGGUGUGUCAGUGACCACGUGUCACUGAGGUGCCGAAGGGAAACCGUGAAACGCGCCGCCUGGGGAGUACGGUCGCAAGGCUGAAACUUAAAGGAAUUGGCGGGGGAGCACCACAACAGGUGGAGCCUGCGGUUUAAUCGGACUCAACGCCGGGAAUCUCACCGGAUAAGACAGCUGUAUGAUAGUCGGGAUGAAGACUCUACUUGACUAGCUGAGAGGAGGUGCAUGGCCGUCGUCAGUUCGUACUGUGAAGCAUCCUGUUUAGUUAGGCAACGAGCGAGACCCACGCGAGCAGUUGCCAGCUUGACCUUCGGGUUGAUGGGGACACUGCUCGGACCGCCUCUGCUAAAGGGGAGGAAGGAAUGGGCAACGGUAGGUCAGCAUGCCCCGAAUUAUCCGGGCUACACGCGGGCUACAAUGGAUAGGACAAUGGGUUUCUACACCGAGAGGUGAUGACAAUCUCCUAAACCUGUCCGAAGUUCGGAUUGCGGGUUGUAACUCACCCGCAUGAAGCUGGAAUCUGUAGUAAUCGCGUUUCAACAUAGCGCGGUGAAUAUGUCCCUGCUCCUUGCACACACCGCCCGUCAAACCACCCGAGUGAGGUCUUGAUGAGGAUGUAUCUUCGAUAUGUUCGAAUCUGGGUUUUGCAAGGGGGGUU
>AB266919
GGACAACCUGCCCUUAGGACGGGGAUAAACCCGGGAAACUGGGUAUAAUACCCGAUAGGUCUCGAUUGCUGGAAUGCAUCGAGAUUUAAAGCUCCGGCGCCUAAGGAUGGGUCUGCGGCCUAUCAGGUAGUAGUGGGUGUAGCGUACCUACUAGCCUACGACGGGUACGGGUUGUGAGAGCAAGAGCCCGGAGAUGGAUUCUGAGACACGAAUCCAGGCCCUACGGGGUGCAGCAGGCGCGAAAACUUUACAAUGCUGGCAACAGCGAUAAGGGAACCUCGAGUGCCAGGUUACAAAUCUGGCUGUCGAGAUGCCUAAAAAGCAUUUCAUAGCAAGGGCCGGGCAAGACCGGUGCCAGCCGCCGCGGUAACACCGGCGGCUCGAGUGGUAACCGUUAUUAUUGGGUCUAAAGGGUCUGUAGCCGGCCGGAUAAGUCUCUUGAGAAAUCUGGCAGCUUAACUGUCAGGCUUUCAGGAGAUACUGUCUGGCUCGAGGCCGGGAGAGGUGAGAGGUACUUCAGGGGUAGGGGUGAAAUCUUGUAAUCCUUGAAGGACCACCAGUGGCGAAGGCGUCUCACCAGAACGGACCUGACGGCAAGGGACGAAAGCUAGGGGCACGAACCGGAUUAGAUACCCGGGUAGUCCUAGCCGUAAACGAUACUCGCUAGGUGUCGGCCACGGUGCGACCGUUGUCGGUGCCGUAGGGAAGCCGUGAAGCGAGCCACCUGGGAAGUACGGCCGCAAGGCUGAAACUUAAAGGAAUUGGCGGGGGAGCACCACAACGGGUGGAGCUUGCGGUUUAAUUGGAUUCAACGCCGGAAAUCUUACCGGGACCGACAGCAAUAUGAAGGCCAGGCUGAAGACUUUGCCGGAUUAGCUGAGAGGUGGUGCAUGGCCGUCGUCAGUUCGUACUGUGAAGCAUCCUGUUAAGUCAGGCAACGAGCGAGACCCACGCCCACAGUUGCCAGCGUACUCUCCGGAGUGACGGGUACACUGUGGGGACCGCCGCUGCUAAAGCGGAGGAAGGAAUGGGCAACGGUAGGUCAGUAUGCCCCGAAUAUCCCGGGCUACACGCGAGCUACAAUGGUUGGUACAAUGGGUAUCUACCCCGAAAGGGGACGGGAAUCUCCUAAAACCAAUCUUAGUUCGGAUUGAGGGCUGCAACUCGCCCUCAUGAAGCUGGAAUCCGUAGUAAUCGCGUUUCAACAGAACGCGGUGAAUACGUCCCUGCUCCUUGCACACACCGCCCGUCAAACCACCCGAGUAGGGUCUGAAUGAGAGCGCUUUCUUUGGAGGCGUUCGAAUUUGGGCUUUGCAAGGGGGGUU
>AB274308
GGGACUAAGCCAUGCUAGUCAAGGGGCUUGCUUAUGCAAGCACCGGCGGACAGCUCAGUAACACGUGGACAACCUGCCCUCGGGUGGGGGAUAACCCCGGGAAACUGGGGCUAAUCCCCCAUAGGAGAUGGGUGCUGGAAUGCCCCAUCUUCGAAAGCUCCGGCGCCCGAGGAUGGGUCUGCGGCGGAUUAGGUAGUUGGUGGGGUAACGGCCCGCCAAGCCUGAGAUCCGUACGGGCUGUGAGAGCAGGAGCCCGGAGAUGGACCCUGAGACAAGGGUCCAGGCCCUACGGGGCGCAGCAGGCGCGAAACCUCCGCAAUGCACGAAAGUGCGACGGGGCUAGCCGGAGUGUCCGUGCAUCGCGCGGACUGUCGGGAUGCCUAAACAGCAUCCCAUAGCAAGGGCCGGGCAAGGCCGGUGGCAGCCGCCGCGGUAAUACCGGCGGCCCGAGUGGCGGUCACUAUUAUUGGGCCUAAAGCGUUCGUAGCCGGUCUGGUAAGUCCCCCGGGAAAUCUGGUCGCUUAACGAUCAGACUGCCGGGGGAUACUGCCAGACUAGGGACCGGGAGAGGCCGAGGGUAUUCCCGGGGUAGGGGUGAAAUCCUGUAAUCCCGGGAGGACCACCUGUGGCGAAGGCGCUCGGCUGGAACGGGUCCGACGGUGAGGGACGAAGGCCUGGGGAGCGAACCGGAUUAGAUACCCGGGUAGUCCAGGCUGUAAACGAUGCGGACUAGGUGUCACCGGAGCUACGAGCUCCGGUGGUGCCGGAGGGAAGCCGUUAAGUCCGCCGCCUGGGAAGUACGGCCGCAAGGCUGAAACUUAAAGGAAUUGGCGGGGGAGCACUACAACGGGUGGAGCCUGCGGUUUAAUUGGAUUCAACGCCGGGAAGCUUACCGGGGAAGACAGCGGGAUGAAGGUCGGGCUGAAGACCUUACCAGACUAGCUGAGAGGUGGUGCAUGGCCGCCGUCAGUUCGUACUGUGAAGCAUCCUGUUAAGUCAGGCAACGAGCGAGACCCGCGCCCUCAGUUGCCAGCGGGUCCCUUCGGGGACGCCGGGCACACUGAGGGGACUGCCGGCGCUAAGCCGGAGGAAGGUGCGGGCAACGGCAGGUCCGUAUGCCCCGAAUUCCCCGGGCUACACGCGGGCUACAAUGGCCGGGACAAUGGGUACCGACCCCGAAAGGGGUAGGUAAUCUCCUAAACCCGGUCUAACCUGGGAUCGAGGGCUGCAACUCGCCCUCGUGAACCUGGAAUCCGUAGUAAUCGCGCCUCAAAAUGGCGCGGUGAAUACGUCCCUGCUCCUUGCACACACCGCCCGUCAAGCCACCCGAGUGGGUCAUGGGUGAGGGCCGUCCCUACGGGGCGGUUCGAACCUAGGGUCCGCGAGGGGGGCUAAGUCGUAACAAGGUAACC
>AB288239
AGGUCACUGCUAUCGGGGUUCGAUUAAGCCAUGCGAGUCGAGAGGGUUCGGCCCUCGGCGCACUGCUCAGUAACACGUGGAUAACCUGCCCUAAGGAAGGGGAUAACCCCGGGAAACUGGGAAUAAUACCCUAUAGGUUACAGAUGCUGGAAUGCUCUGUAACUCAAAGUUCAGGCGCCUUAGGAUGGAUCUGCGGCCGAUUAGGUUGUUGUUGGGGUAACGGCCCAACAAGCCAGUAAUCGGUACGGGUUGUGGGAGCAAGAGCCCGGAGUUGGAUUCUGAGACACGAAUCCAGGCCCUACGGGGCGCAGCAGGCGCGAAAACUUUACAAUGCGGGCAACCGUGAUAAGGGAACCUCGAGUGCCUGUAUAUGCAGGCUGUCCAGGUGUCUAAAACACACCUGAAGAAAGGGCCGGGCAAGACCGGUGCCAGCCGCCGCGGUAAUACCGGCGGCUCGAGUGGUGGCCACUUUUAUUGGGCUUAAAGCGUUCGUAGCUGGGUUGUUAAGUCUCUUGGGAAAUCCGGCGGCUCAACCGUCGGGCGUCUAAGAGAUACUGGCAGUCUUGGAACCGGGAGAGGUGAGGGGUACUUCGGGGGUAGGAGUGAAAUCCUGUAAUCCUCGAGGGACCACCUGUGGCGAAGGCGCCUCACCAGAACGGCUUCGACAGUGAGGGACGAAAGCUGGGGGAGCAAACCGGAUUAGAUACCCGGGUAGUCCCAGCCGUAAACGAUGUGCGUUAGGUGUAUCGACGACCACGAGUCGUCGAGGUGCCGAAGGGAAACCGUGAAACGUACCGCCUGGGAAGUACGGUCGCAAGGCUGAAACUUAAAGGAAUUGGCGGGGGAGCACCACAACAGGUGGAGCCUGCGGUUUAAUUGGACUCAACGCCGGGAAUCUCACCGGAUAAGACAGCGGAAUGAUUGCCGGGCUGAAGACUCUGCAUGACUAGCUGAGAGGAGGUGCAUGGCCGUCGUCAGUUCGUACUGUGAAGCAUCCUGUUAAGUCAGGCAACGAGCGAGACCCACGCCAACAGUUGCCAGCAUGAUCUCCGGAUUGAUGGGGACACUGUUGGGACCGCCUCUGCUAAAGAGGAGGAAGGAAUGGGCAACGGUAGGUCAGCAUGCCCCGAAUUAUCCGGGCUACACGCGGGCUACAAUGGGCAGGACAAUGGGUAUCGACACCGAAAGGUGGAGGCAAUCUCCUAAACCUGUCCGUAGUUCGGAUUGUGGGCUGUAACUCGCCCACAUGAAGCUGGAAUCUGUAGUAAUCGCGUUUCAAAAUAACGCGGUGAAUGUGUCCCUGCUCCUUGCACACACCGCCCGUCAAACCACCCGAGUGGGGUUUGGAUGAGGCUGCGGUCGUUGCCGCAGUCGAAUCUAGGUUCCGCAAGGGGGGUU
>AB288241
AGGUUACUGCUAUCGGUGUUCGCCUAAGCCAUGCGAGUCAUAUGUUCUUCGUGAACAUGGCGUACUGCUCAGUAACACGUGGAUAACCUGCCCUUGGGUCCGGCAUAACCCCGGGAAACUGGGGAUAAUUCCGGAUACCGCAUAUCUGCUGGAAUGCUUUAUGCGUAAAAUGGAUUCGUCUGCCCAAGGAUGGGUCUGCGGCCUAUCAGGUAGUAGUGGGUGUAACGUACCUACUAGCCAACGACGGGUACGGGUUGUGAGAGCAAGAGCCCGGAGAUGGAUUCUGAGACAUGAAUCCAGGCCCUACGGGGCGCAGCAGGCGCGAAAACUUUACAAUGCGGGAAACCGUGAUAAGGGGACACCGAGUGCCAGCAUCAUAUGCUGGCUGUCCGGGUGUGUAAAAUACACCUGUUAGCAAGGGCCGGGCAAGACCGGUGCCAGCCGCCGCGGUAACACCGGCGGCCCGAGUGGUGAUCGUGAUUAUUGGGUCUAAAGGGUCCGUAGCCGGUUUGGUCAGUCCUCCGGGAAAUCUGACGGCUUAACCGUUAGGCUUUCGGGGGAUACUGCCAGGCUUGGAACCGGGAGAGGUAAGAGGUACUACAGGGGUAGGAGUGAAAUCUUGUAAUCCCUGUGGGACCACCUGUGGCGAAGGCGUCUUACCAGAACGGGUUCGACGGUGAGGGACGAAAGCUGGGGGCACGAACCGGAUUAGAUACCCGGGUAGUCCCAGCCGUAAACGAUGCUCGCUAGGUGUCAGGCAUGGCGCGACCGUGUCUGGUGCCGCAGGGAAGCCGUGAAGCGAGCCACCUGGGAAGUACGGCCGCAAGGCUGAAACUUAAAGGAAUUGGCGGGGGAGCACAACAACGGGUGGAGCCUGCGGUUUAAUUGGACUCAACGCCGGACAACUCACCGGGGGCGACAGCAAUAUGUAGGCCAAGCUGAAGACUUUGCCUGAAUCGCUGAGAGGAGGUGCAUGGCCGUCGCCAGUUCGUACUGUGAAGCAUCCUGUUAAGUCAGGCAACGAGCGAGACCCGUGCCCACUGUUACCAGCAUGUCCUCCGGGACGAUGGGUACUCUGUGGGGACCGCCGGUGUUAAAUCGGAGGAAGGUGCGGGCUACGGUAGGUCAGUAUGCCCCGAAUCUCCCGGGCUACACGCGGGCUACAAUGGAUGGGACAAUGGGUCCCUACCCCGAAAGGGGUUGGUAAUCUCACAAACCCAUUCGUAGUUCGGAUCGAGGGCUGUAACUCGCCCUCGUGAAGCUGGAAUCCGUAGUAAUCGCGUUUCAAUAUAGCGCGGUGAAUACGUCCCUGCUCCUUGCACACACCGCCCGUCAAACCACCCGAGUGAGGUAUGGGUGAGGGCACGGACUCUGUGCCGUGUUCGAACCUGAAUUUUGCAAGGGGGGUU
>AB288243
AGGUUACUGCUAUCGGUGUUCGCCUAAGCCAUGCGAGUCAUAUGUUCUUCGUGAACAUGGCGUACUGCUCAGUAACACGUGGAUAACCUGCCCUUGGGUCCGGCAUAACCCCGGGAAACUGGGGAUAAUUCCGGAUACCGCAUAUCUGCUGGAAUGCUUUAUGCGUAAAAUGGAUUCGUCUGCCCAAGGAUGGGUCUGCGGCCUAUCAGGUAGUAGUGGGUGUAACGUACCUACUAGCCAACGACGGGUACGGGUUGUGAGAGCAAGAGCCCGGAGAUGGAUUCUGAGACAUGAAUCCAGGCCCUACGGGGCGCAGCAGGCGCGAAAACUUUACAAUGCGGGAAACCGUGAUAAGGGGACACCGAGUGCCAGCAUCAUAUGCUGGCUGUCCGGGUGUGUAAAAUACACCUGUUAGCAAGGGCCGGGCAAGACCGGUGCCAGCCGCCGCGGUAACACCGGCGGCCCGAGUGGUGAUCGUGAUUAUUGGGUCUAAAGGGUCCGUAGCCGGUUUGGUCAGUCCUCCGGGAAAUCUGACGGCUUAACCGUUAGGCUUUCGGGGGAUACUGCCAGGCUUGGAACCGGGAGAGGUAAGAGGUACUACAGGGGUAGGAGUGAAAUCUUGUAAUCCCUGUGGGACCACCUGUGGCGAAGGCGUCUUACCAGAACGGGUUCGACGGUGAGGGACGAAAGCUGGGGGCACGAACCGGAUUAGAUACCCGGGUAGUCCCAGCCGUAAACGAUGCUCGCUAGGUGUCAGGCAUGGCGCGACCGUGUCUGGUGCCGCAGGGAAGCCGUGAAGCGAGCCACCUGGGAAGUACGGCCGCAAGGCUGAAACUUAAAGGAAUUGGCGGGGGAGCACAACAACGGGUGGAGCCUGCGGUUUAAUUGGACUCAACGCCGGACAACUCACCGGGGGCGACAGCAAUAUGUAGGCCAAGCUGAAGACUUUGCCUGAAUCGCUGAGAGGAGGUGCAUGGCCGUCGCCAGUUCGUACUGUGAAGCAUCCUGUUAAGUCAGGCAACGAGCGAGACCCGUGCCCACUGUUACCAGCAUGUCCUCCGGGACGAUGGGUACUCUGUGGGGACCGCCGGUGUUAAAUCGGAGGAAGGUGCGGGCCACGGUAGGUCAGUAUGCCCCGAAUCUCCCGGGCUACACGCGGGCUACAAUGGAUGGGACAAUGGGUCCCUACCCCGAAAGGGGUUGGUAAUCUCACAAACCCAUUCGUAGUUCGGAUCGAGGGCUGUAACUCGCCCUCGUGAAGCUGGAAUCCGUAGUAAUCGCGUUUCAAUAUAGCGCGGUGAAUACGUCCCUGCUCCUUGCACACACCGCCCGUCAAACCACCCGAGUGAGGUAUGGGUGAGGGCACGGACUCUGUGCCGUGUUCGAACCUGAAUUUUGCAAGGGGGGUU
>AB288248
CGGCCACCGCUAUUGGAAUACGAUUAAGACAUGCGAGUCGAGAGACGUAAGGUCUCGGCAGACCGCUCAGUAACACGUGGAUAACAUGCCCUAAGGUGGGGGAUAAUCUCGGGAAACUGAGGAUAAUACCCCAUAGGUCUAGCAUGCUGGAAUGCUACUAGGCCGAAAACUCCGGUGCCUUAGGAUUGGUCUGCGGUCUAUCAGGCAGUAGUGGGUGUAAUGGACCCACUAGCCCGUGACGGAUAUGGGCCUUGAGAGAGGGAGCCCAGAGAUGGACUCUGAGACAUGAGUCCAGGCCCUACGGGGCGCAGCAGUCGCGAAAACUUCGCAAUGGGGGAAACCCCGACGAGGGAAUUCCAAGUGCCAGCACUUUGUGUUGGCUGUUCUUCUGUCUAAAAAACAGGAGAAGUAAGGGGCGGGUAAGACGGGUGCCAGCCGCCGCGGUAAUACCCGCGCCCCAAGUGGUGGUCGAUAUUAUUGAGCCUAAAACGUCCGUAGCCGGUCUUCUAAAUCCUUGGGUAAAUCGGGCAGCUCAACUGUCCGAAUUCCGGGGAGACUGGGAGACUUGGGACCGGGAGAGGUCAGAGGUACUUCUGGGGUAGGGGUAAAAUCCUGUAAUCCUGGAAGGACCACCGGUGGCGAAGGCGUCUGACUAGAACGGAUCCGACGGUGAGGGACGAAGCCCUGGGGCGCAAACGGGAUUAGAUACCCCGGUAGUCCAGGGUGUAAACGCUGCGGGCUUGGUGUUGGGGGUCCUUAGUGGGCGCCCAGUGCCGGAGAGAAGUUGUUAAGCCUGCUGCUUGGGGAGUAUGUCCGCAAGGACGAAACUUAAAGGAAUUGGCGGGGGAGCACCGCAACGGGAGGAGCGUGCGGUUCAAUUGGAUUCAACGCCGAAAAACUCACCAGGAGCGACGGAUAUAUGAAGGUCAAGCCGAUGACUUUACCUGAUUUUCCGAGAGGUGGUGCAUGGCCGUCGUCAGUUCGUACCGUAAGGCGUUCUCUUAAGUGAGAUAACGAACGAGACCCUCACCAUUAAUUGCUAGUCCCUUCUCCGGAGGGGGCGCACAUUAAUGGGACCGCUGGCGCUAAGUCAGAGGAAGGAGAGGUCAACGGUAGGUCCGUAUGCCCCGAAUCCCCUGGGCAACACGCGCGCUACAAAGGACGGGACAAUGGGCUUCGACACCGAAAGGUGGAGACAAUCCUGAAACCCGUCCAUAGUUCGGAUUGGGGGCUGUAACCCGCCCCCAUGAAGCUGGAUUCCGUAGUAAUCGCUUGUCAACAUCAAGCGGUGAAUAUGCCCCUGCUCCUUGCACACACCGCCCGUCAAACCACCCGAGUUGGGUUUCAGUGAGGAUGUUUCUUAUUGGGGCUUUCGAACUGAGAUUCAGCAAGGAGGGUU
>AB288254
AGGUCACUGCUAUCGGGGUUCGAUUAAGCCAUGCGAGUCGAGAGGGUUCGGCCCUCGGCGUACUGCUCAGUAACACGUGGAUAACCUGCCCUAAGGAAGGGGAUAACCCCGGGAAACUGGGAAUAAUACCCUAUAGGUUACAGAUGCUGGAAUGCUCUGUAACUCAAAGUUCAGGCGCCUUAGGAUGGAUCUGCGGCCGAUUAGGUUGUUGUUGGGGUAACGGCCCAACAAGCCAGUAAUCGGUACGGGUUGUGGGAGCAAGAGCCCGGAGUUGGAUUCUGAGACACGAAUCCAGGCCCUACGGGGCGCAGCAGGCGCGAAAACUUUACAAUGCGGGCAACCGUGAUAAGGGAACCUCGAGUGCCUGUAUAUGCAGGCUGUCCAGGUGUCUAAAACACACCUGAAGAAAGGGCCGGGCAAGACCGGUGCCAGCCGCCGCGGUAAUACCGGCGGCUCGAGUGGUGGCCACUUUUAUUGGGCUUAAAGCGUUCGUAGCUGGGUUGUUAAGUCUCUUGGGAAAUCCGGCGGCUCAACCGUCGGGCGUCUAAGAGAUACUGGCAGUCUUGGAACCGGGAGAGGUGAGGGGUACUUCGGGGGUAGGAGUGAAAUCCUGUAAUCCUCGAGGGACCACCUGUGGCGAAGGCGCCUCACCAGAACGGCUUCGACAGUGAGGGACGAAAGCUGGGGGAGCAAACCGGAUUAGAUACCCGGGUAGUCCCAGCCGUAAACGAUGUGCGUUAGGUGUAUCGACGACCACGAGUCGUCGAGGUGCCGAAGGGAAACCGUGAAACGUACCGCCUGGGAAGUACGGUCGCAAGGCUGAAACUUAAAGGAAUUGGCGGGGGAGCACCACAACAGGUGGAGCCUGCGGUUUAAUUGGACUCAACGCCGGGAAUCUCACCGGAUAAGACAGCGGAAUGAUUGCCGGGCUGAAGACUCUGCAUGACUAGCUGAGAGGAGGUGCAUGGCCGUCGUCAGUUCGUACUGUGAAGCAUCCUGUUAAGUCAGGCAACGAGCGAGACCCACGCCAACAGUUGCCAGCAUGAUCUCCGGAUUGAUGGGGACACUGUUGGGACCGCCUCUGCUAAAGAGGAGGAAGGAAUGGGCAACGGUAGGUCAGCAUGCCCCGAAUUAUCCGGGCUACACGCGGGCUACAAUGGGCAGGACAAUGGGUAUCGACACCGAAAGGUGGAGGCAAUCUCCUAAACCUGUCCGUAGUUCGGAUUGUGGGCUGUAACUCGCCCACAUGAAGCUGGAAUCUGUAGUAAUCGCGUUUCAAAAUAACGCGGUGAAUGUGUCCCUGCUCCUUGCACACACCGCCCGUCAAACCACCCGAGUGGGGUUUGGAUGAGGCUGCGGUCGUUGCCGCAGUCGAAUCUAGGGUUCCGCAAGGGGGGUU
>AB288262
UCCGGUUGAUCCUGCCGGAGGUUACUGCUAUCGGUGUUCGCCUAAGCCAUGCGAGUCAUAUGUAGCAAUACAUGGCGUACUGCUCAGUAACACGUGGAUAACCUGCCCUUGGGUCCGGCAUAACCCCGGGAAACUGGGGAUAAUUCCGGAUAACGCACAUAUGCUGGAAUGCUUUAUGCGUAAAAUGGAUUCGUCUGCCCAAGGAUGGGUCUGCGGCCUAUCAGGUAGUAGUGGGUGUAAUGUACCUACUAGCCGACAACGGGUACGGGUUGUGAGAGCAAGAGCCCGGAGAUGGAUUCUGAGACAUGAAUCCAGGCCCUACGGGGCGCAGCAGGCGCGAAAACUUUACAAUGCGGGAAACCGUGAUAAGGGGACACCGAGUGCCAGCAUCAUAUGCUGGCUGUCCGGGUGUGUAAAAUACACCUGUUAGCAAGGGCCGGGCAAGACCGGUGCCAGCCGCCGCGGUAACACCGGCGGCCCGAGUGGUGAUCGUGAUUAUUGGGUCUAAAGGGUCCGUAGCCGGUUUGGUCAGUCCUCCGGGAAAUCUGAUAGCUCAACUAUUAGGCUUUCGGGGGAUACUGCCAGACUUGGAACCGGGAGAGGUAAGAGGUACUACAGGGGUAGGAGUGAAAUCUUGUAAUCCCUGUGGGACCACCUGUGGCGAAGGCGUCUUACCAGAACGGGUUCGACGGUGAGGGACGAAAGCUGGGGGCACGAACCGGAUUAGAUACCCGGGUAGUCCCAGCCGUAAACGAUGCUCGCUAGGUGUCAGGCAUGGCGCGACCGUGUCUGGUGCCGCAGGGAAGCCGUGAAGCGAGCCACCUGGGAAGUACGGCCGCAAGGCUGAAACUUAAAGGAAUUGGCGGGGGAGCACAACAACGGGUGGAGCCUGCGGUUUAAUUGGACUCAACGCCGGACAACUCACCGGGGACGACAGCAAUAUGUAGGCCAGGCUGAAGACCUUGCCUGAAUCGCUGAGAGGAGGUGCAUGGCCGUCGCCAGUUCGUACUGUGAAGCAUCCUGUUAAGUCAGGCAACGAGCGAGACCCGUGCCCACUGUUACCAGCAUGUCCUCCGGGAUGAUGGGUACUCUGUGGGGACCGCCGAUGUUAAAUCGGAGGAAGGUGCGGGCCACGGUAGGUCAGUAUGCCCCGAAUUUCCCGGGCUACACGCGGGCUACAAUGGAUGGGACAAUGGGUCCCUACCCUGAAAAGGGCUGGUAAUCUCACAAACCCAUUCGUAGUUCGGAUCGAGGGCUGUAACUCGCCCUCGUGAAGCUGGAAUCCGUAGUAAUCGCGUUUCAAUAUAGCGCGGUGAAUACGUCCCUGCUCCUUGCACACACCGCCCGUCAAACCACCCGAGUGAGGUAUGGGUGAGGGCACGGACUCUGUGCCGUGUUCGAACCUGUGCUUUGCAAGGGGGGUUAAGUCGUA
>AB288263
AGGUCACUGCUAUCGGGGUUCGAUUAAGCCAUGCGAGUCGAGAGGGUUCGGCCCUCGGCGUACUGCUCAGUAACACGUGGAUAACCUGCCCUAAGGAAGGGGAUAACCCCGGGAAACUGGGAAUAAUACCCUAUAGGUUACAGAUGCUGGAAUGCUCUGUAACUCAAAGUUCAGGCGCCUUAGGAUGGAUCUGCGGCCGAUUAGGUUGUUGUUGGGGUAACGGCCCAACAAGCCAGUAAUCGGUACGGGUUGUGGGAGCAAGAGCCCGGAGUUGGAUUCUGAGACACGAAUCCAGGCCCUACGGGGCGCAGCAGGCGCGAAAACUUUACAAUGCGGGCAACCGUGAUAAGGGAACCUCGAGUGCCUGUAUAUGCAGGCUGUCCAGGUGUCUAAAACACACCUGAAGAAAGGGCCGGGCAAGACCGGUGCCAGCCGCCGCGGUAAUACCGGCGGCUCGAGUGGUGGCCACUUUUAUUGGGCUUAAAGCGUUCGUAGCUGGGUUGUUAAGUCUCUUGGGAAAUCCGGCGGCUCAACCGUCGGGCGUCUAAGAGAUACUGGCAGUCUUGGAACCGGGAGAGGUGAGGGGUACUUCGGGGGUAGGAGUGAAAUCCUGUAAUCCUCGAGGGACCACCUGUGGCGAAGGCGCCUCACCAGAACGGCUUCGACAGUGAGGGACGAAAGCUGGGGGAGCAAACCGGAUUAGAUACCCGGGUAGUCCCAGCCGUAAACGAUGUGCGUUAGGUGUAUCGACGACCACGAGUCGUCGAGGUGCCGAAGGGAAACCGUGAAACGUACCGCCUGGGAAGUACGGUCGCAAGGCUGAAACUUAAAGGAAUUGGCGGGGGAGCACCACAACAGGUGGAGCCUGCGGUUUAAUUGGACUCAACGCCGGGAAUCUCACCGGAUAAGACAGCGGAAUGAUUGCCGGGCUGAAGACUCUGCAUGACUAGCUGAGAGGAGGUGCAUGGCCGUCGUCAGUUCGUACUGUGAAGCAUCCUGUUAAGUCAGGCAACGAGCGAGACCCACGCCAACAGUUGCCAGCAUGAUCUCCGGAUUGAUGGGGACACUGUUGGGACCGCCUCUGCUAAAGAGGAGGAAGGAAUGGGCAACGGUAGGUCAGCAUGCCCCGAAUUAUCCGGGCUACACGCGGGCUACAAUGGGCAGGACAAUGGGUAUCGACACCGAAAGGUGGAGGCAAUCUCCUAAACCUGUCCGUAGUUCGGAUUGUGGGCUGUAACUCGCCCACAUGAAGCUGGAAUCUGUAGUAAUCGCGUUUCAAAAUAACGCGGUGAAUGUGUCCCUGCUCCUUGCACACACCGCCCGUCAAACCACCCGAGUGGGGUUUGGAUGAGGCUGCGGUCGUUGCCGCAGUCGAAUCUAGGUUCCGCAAGGGGGGUU
>AB288264
CYGGUUGAUCCUGCCRGAGGUUACUGCUAUCGGUGUUCGCCUAAGCCAUGCGAGUCAUAUGUUCUUCGUGAACAUGGCGUACUGCUCAGUAACACGUGGAUAACCUGCCCUUGGGUCCGGCAUAACCCCGGGAAACUGGGGAUAAUUCCGGAUACCGCAUAUCUGCUGGAAUGCUUUAUGCGUAAAAUGGAUUCGUCUGCCCAAGGAUGGGUCUGCGGCCUAUCAGGUAGUAGUGGGUGUAACGUACCUACUAGCCAACGACGGGUACGGGUUGUGAGAGCAAGAGCCCGGAGAUGGAUUCUGAGACAUGAAUCCAGGCCCUACGGGGCGCAGCAGGCGCGAAAACUUUACAAUGCGGGAAACCGUGAUAAGGGGACACCGAGUGCCAGCAUCAUAUGCUGGCUGUCCGGGUGUGUAAAAUACACCUGUUAGCAAGGGCCGGGCAAGACCGGUGCCAGCCGCCGCGGUAACACCGGCGGCCCGAGUGGUGAUCGUGAUUAUUGGGUCUAAAGGGUCCGUAGCCGGUUUGGUCAGUCCUCCGGGAAAUCUGACGGCUUAACCGUUAGGCUUUCGGGGGAUACUGCCAGGCUUGGAACCGGGAGAGGUAAGAGGUACUACAGGGGUAGGAGUGAAAUCUUGUAAUCCCUGUGGGACCACCUGUGGCGAAGGCGUCUUACCAGAACGGGUUCGACGGUGAGGGACGAAAGCUGGGGGCACGAACCGGAUUAGAUACCCGGGUAGUCCCAGCCGUAAACGAUGCUCGCUAGGUGUCAGGCAUGGCGCGACCGUGUCUGGUGCCGCAGGGAAGCCGUGAAGCGAGCCACCUGGGAAGUACGGCCGCAAGGCUGAAACUUAAAGGAAUUGGCGGGGGAGCACAACAACGGGUGGAGCCUGCGGUUUAAUUGGACUCAACGCCGGACAACUCACCGGGGGCGACAGCAAUAUGUAGGCCAAGCUGAAGACUUUGCCUGAAUCGCUGAGAGGAGGUGCAUGGCCGUCGCCAGUUCGUACUGUGAAGCAUCCUGUUAAGUCAGGCAACGAGCGAGACCCGUGCCCACUGUUACCAGCAUGUCCUCCGGGACGAUGGGUACUCUGUGGGGACCGCCGGUGUUAAAUCGGAGGAAGGUGCGGGCYACGGUAGGUCAGUAUGCCCCGAAUCUCCCGGGCUACACGCGGGCUACAAUGGAUGGGACAAUGGGUCCCUACCCCGAAAGGGGUUGGUAAUCUCACAAACCCAUUCGUAGUUCGGAUCGAGGGCUGUAACUCGCCCUCGUGAAGCUGGAAUCCGUAGUAAUCGCGUUUCAAUAUAGCGCGGUGAAUACGUCCCUGCUCCUUGCACACACCGCCCGUCAAACCACCCGAGUGAGGUAUGGGUGAGGGCACGGACUCUGUGCCGUGUUCGAACCUGAAUUUUGCAAGGGGGGUUAAGUCGUAACAAGGUAACC
>AB288265
AGGCCACUGCUAUUGGGUUUCGAUUAAGCCAUACAAGUCGAACGAUCCUUCGGGGUCGUGGCGUACGGCUCAGUAACACGUGGAUAACCUAACCUUAGGACUGGGAUAACCCUGGGAAACUGGGGAUAAUACCGGAUAUGUAGGGCUGCCUGGAAUGGUUCCCUAUUGAAAUGUUCCGACGCCUAAGGAUGGAUCUGCGGCAGAUUAGGUAGUUGGCGGGGUAAAUGCCCACCAAGCCAGUAAUCUGUACGGGUUGUGAGAGCAAGAGCCCGGAGAUGGAACCUGAGACAAGGUUCCAGGCCCUACGGGGCGCAGCAGGCGCGAAGCCUCCGCAAUGCACGAAAGUGCGACGGGGGAAACCCAAGUGCCACUCUUAACGGGGUGGCUUUUCUUAAGUGUAAAAAGCUUUUGGAAUAAGAGCUGGGCAAGACCGGUGCCAGCCGCCGCGGUAACACCGGCAGCUCAAGUGGUGGCCGUUUUUAUUGGGCCUAAAGCGUUCGUAGCCGGCUUGAUAAGUCUCUGGUGAAAUCUCACGGCUUAACCGUGAGAAUUGCUGGAGAUACUAUUAGGCUUGAGGCCGGGAGAGGUUAGCGGUACUCCCGGGGUAGGGGUGAAAUCCUAUAAUCCCGGGAGGACCACCUGUGGCGAAGGCGGCUAACUGGAACGGACCUGACGGUGAGUAACGAAAGCCAGGGGCGCGAACCGGAUUAGAUACCCGGGUAGUCCUGGCCGUAAACGAUGUGGACUUGGUGUUGGGAUGGCUCCGAGCUGCCCCAGUGCCGAAGGGAAGCUGUUAAGUCCACCGCCUGGGAAGUACGGUCGCAAGACUGAAACUUAAAGGAAUUGGCGGGGGAGCACCACAACGCGUGGAGCCUGCGGUUUAAUUGGAUUCAACGCCGGACAUCUCACCAGGGGCGACAGCAGAAUGAUAGCCAGGUUGAUGACCUUGCUUGACAAGCUGAGAGGAGGUGCAUGGCCGCCGUCAGCUCGUACCGUGAGGCGUCCUGUUAAGUCAGGCAACGAGCGAGACCCACGCCCUUAGUUACCAGCGGAUCCUUCGGGAUGCCGGGCACACUAAGGGGACCGCCAGUGAUAAACUGGAGGAAGGAGUGGACGACGGUAGGUCCGUAUGCCCCGAAUCCCCUGGGCUACACGCGGGCUACAAUGGUUAGGACAAUGGGUUCCGACACUGAAAGGUGGAGGUAAUCUCCUAAACCUGGCCCUAGUUCGGAUUGAGGGCUGUAACUCGCCCUCAUGAAGCUGGAAUGCGUAGUAAUCGCGUGUCAUAACCGCGCGGUGAAUACGUCCCUGCUCCUUGCACACACCGCCCGUCACGCCACCCAAAAAGGGUUUGGAUGAGGCCAUAGUCUUUGGUUAUGGUCGAAUCUAGGUUCUUUGAGGAGGGCG
>AB288271
AGGCCACUGCUAUUGGGUUUCGAUUAAGCCAUGCAAGUCGAACGAUCCUUCGGGGUCGUGGCGUACGGCUCAGUAACACGUGGAUAACCUAACCUUAGGACUGGGAUAACCCUGGGAAACUGGGGAUAAUACCGGAUAUGUAGGGCUGCCUGGAAUGGUUCCCUAUUGAAAUGUUCCGACGCCUAAGGAUAGAUCUGCGGCAGAUUAGGUAGUUGGCGGGGUAAAUGCCCACCAAGCCAGUAAUCUGUACGGGUUGUGAGAGCAAGAGCCCGGAGAUGGAACCCUGAGACAAGGUUCCAGGCCCUACGGGGCGCAGCAGGCGCGAAACCUCCGCAAUGCACGAAAGUGCGACGGGGGAAACCCAAGUGCCACUCUUAACGGGGUGGCUUUUCUUAAGUGUAAAAAGCUUUUGGAAUAAGAGCUGGGCAAGACCGGUGCCAGCCGCCGCGGUAACACCGGCAGCUCAAGUGGUGGCCGUUUUUAUUGGGCCUAAAGCGUUCGUAGCCGGCUUGAUAAGUCUCUGGUGAAAUCUCACGGCUUAACCGUGAGAAUUGCUGGAGAUACUAUUAGGCUUGAGGCCGGGAGAGGUUAGCGGUACUCCCGGGGUAGGGGUGAAAUCCUAUAAUCCCGGGAGGACCACCUGUGGCGAAGGCGGCUAACUGGAACGGACCUGACGGUGAGUAACGAAAGCCAGGGGCGCGAACCGGAUUAGAUACCCGGGUAGUCCUGGCCGUAAACGAUGUGGACUUGGUGUUGGGAUGGCUCCGAGCUGCCCCAGUGCCGAAGGGAAGCUGUUAAGUCCACCGCCUGGGAAGUACGGUCGCAAGACUGAAACUUAAAGGAAUUGGCGGGGGAGCACCACAACGCGUGGAGCCUGCGGUUUAAUUGGAUUCAACGCCGGACAUCUCACCAGGGGCGACAGCAGAAUGAUAGCCAGGUUGAUGACCUUGCUUGACAAGCUGAGAGGAGGUGCAUGGCCGCCGUCAGCUCGUACCGUGAGGCGUCCUGUUAAGUCAGGCAACGAGCGAGACCCACGCCCUUAGUUACCAGCGGAUCCUUCGGGAUGCCGGGCACACUAAGGGGACCGCCAGUGAUAAACUGGAGGAAGGAGUGGACGACGGUAGGUCCGUAUGCCCCGAAUCCCCUGGGCUACACGCGGGCUACAAUGGUUAGGACAAUGGGUUCCGACACUGAAAGGUGGAGGUAAUCUCCUAAACCUGGCCUUAGUUCGGAUUGAGGGCUGUAACUCGCCCUCAUGAAGCUGGAAUGCGUAGUAAUCGCGUGUCAUAACCGCGCGGUGAAUACGUCCCUGCUCCUUGCACACACCGCCCGUCACGCCACCCAAAAAGGGUUUGGAUGAGGCCAUAGUCCUUGGUUAUGGUCGAAUCUAGGUUCUUUGAGGAGGGCG
>AB288272
AGGCCACUGCUAUUGGGUUUCGAUUAAGCCAUGCAAGUCGAACGAUCCUUCGGGGUCGUGGCGUACGGCUCAGUAACACGUGGAUAACCUAACCUUAGGACUGGGAUAACCCUGGGAAACUGGGGAUAAUACCGGAUAUGUAGGGCUGCCUGGAAUGGUUCCCUAUUGAAAUGUUCCGACGCCUAAGGAUGGAUCUGCGGCAGAUUAGGUAGUUGGCGGGGUAAAUGCCCACCAAGCCAGUAAUCUGUACGGGUUGUGAGAGCAAGAGCCCGGAGAUGGAACCUGAGACAAGGUUCCAGGCCCUACGGGGCGCAGCAGGCGCGAAACCUCCGCAAUGCACGAAAGUGCGACGGGGGAAACCCAAGUGCCACUCUUAACGGGGUGGCUUUUCUUAAGUGUAAAAAGCUUUUGGAAUAAGAGCUGGGCAAGACCGGUGCCAGCCGCCGCGGUAACACCGGCAGCUCAAGUGGUGGCCGUUUUUAUUGGGCCUAAAGCGUUCGUAGCCGGCUUGAUAAGUCUCUGGUGAAAUCUCACGGCUUAACCGUGAGAAUUGCUGGAGAUACUAUUAGGCUUGAGGCCGGGAGAGGUUAGCGGUACUCCCGGGGUAGGGGUGAAAUCCUAUAAUCCCGGGAGGACCACCUGUGGCGAAGGCGGCUAACUGGAACGGACCUGACGGUGAGUAACGAAAGCCAGGGGCGCGAACCGGAUUAGAUACCCGGGUAGUCCUGGCCGUAAACGAUGUGGACUUGGUGUUGGGAUGGCUCCGAGCUGCCCCAGUGCCGAAGGGAAGCUGUUAAGUCCACCGCCUGGGAAGUACGGUCGCAAGACUGAAACUUAAAGGAAUUGGCGGGGGAGCACCACAACGCGUGGAGCCUGCGGUUUAAUUGGAUUCAACGCCGGACAUCUCACCAGGGGCGACAGCAGAAUGAUAGCCAGGUUGAUGACCUUGCUUGACAAGCUGAGAGGAGGUGCAUGGCCGCCGUCAGCUCGUACCGUGAGGCGUCCUGUUAAGUCAGGCAACGAGCGAGACCCACGCCCUUAGUUACCAGCGGAUCCUUCGGGAUGCCGGGCACACUAAGGGGACCGCCAGUGAUAAACUGGAGGAAGGAGUGGACGACGGUAGGUCCGUAUGCCCCGAAUCCCCUGGGCUACACGCGGGCUACAAUGGUUAGGACAAUGGGUUCCGACACUGAAAGGUGGAGGUAAUCUCCUAAACCUGGCCUUAGUUCGGAUUGAGGGCUGUAACUCGCCCUCAUGAAGCUGGAAUGCGUAGUAAUCGCGUGUCAUAACCGCGCGGUGAAUACGUCCCUGCUCCUUGCACACACCGCCCGUCACGCCACCCAAAAAGGGUUUGGAUGAGGCCAUAGUCUUUGGUUAUGGUCGAAUCUAGGUUCUUUGAGGAGGGCA
>AB288273
AGGUCACUGCUAUCGGGGUUCGAUUAAGCCAUGCGAGUCGAGAGGGUUCGGCCCUCGGCGUACUGCUCAGUAACACGUGGAUAACCUGCCCUAAGGAAGGGGAUAACCCCGGGAAACUGGGAAUAAUACCCUAUAGGUUACAGAUGCUGGAAUGCUCUGUAACUCAAAGUUCAGGCGCCUUAGGAUGGAUCUGCGGCCGAUUAGGUUGUUGUUGGGGUAACGGCCCAACAAGCCAGUAAUCGGUACGGGUUGUGGGAGCAAGAGCCCGGAGUUGGAUUCUGAGACACGAAUCCAGGCCCUACGGGGCGCAGCAGGCGCGAAAACUUUACAAUGCGGGCAACCGUGAUAAGGGAACCUCGAGUGCCUGUAUAUGCAGGCUGUCCAGGUGUCUAAAACACACCUGAAGAAAGGGCCGGGCAAGACCGGUGCCAGCCGCCGCGGUAAUACCGGCGGCUCGAGUGGUGGCCACUUUUAUUGGGCUUAAAGCGUCCGUAGCUGGGUUGUUAAGUCUCUUGGGAAAUCCGGCGGCUCAACCGUCGGGCGUCUAAGAGAUACUGGCAGUCUUGGAACCGGGAGAGGUGAGGGGUACUUCGGGGGUAGGAGUGAAAUCCUGUAAUCCUCGAGGGACCACCUGUGGCGAAGGCGCCUCACCAGAACGGCUUCGACAGUGAGGGACGAAAGCUGGGGGAGCAAACCGGAUUAGAUACCCGGGUAGUCCCAGCCGUAAACGAUGUGCGUUAGGUGUAUCGACGACCACGAGUCGUCGAGGUGCCGAAGGGAAACCGUGAAACGUACCGCCUGGGAAGUACGGUCGCAAGGCUGAAACUUAAAGGAAUUGGCGGGGGAGCACCACAACAGGUGGAGCCUGCGGUUUAAUUGGACUCAACGCCGGGAAUCUCACCGGAUAAGACAGCGGAAUGAUUGCCGGGCUGAAGACUCUGCAUGACUAGCUGAGAGGAGGUGCAUGGCCGUCGUCAGUUCGUACUGUGAAGCAUCCUGUUAAGUCAGGCAACGAGCGAGACCCACGCCAACAGUUGCCAGCAUGAUCUCCGGAUUGAUGGGGACACUGUUGGGACCGCCUCUGCUAAAGAGGAGGAAGGAAUGGGCAACGGUAGGUCAGCAUGCCCCGAAUUAUCCGGGCUACACGCGGGCUACAAUGGGCAGGACAAUGGGUAUCGACACCGAAAGGUGGAGGCAAUCUCCUAAACCUGUCCGUAGUUCGGAUUGUGGGCUGUAACUCGCCCACAUGAAGCUGGAAUCUGUAGUAAUCGCGUUUCAAAAUAACGCGGUGAAUGUGUCCCUGCUCCUUGCACACACCGCCCGUCAAACCACCCGAGUGGGGUUUGGAUGAGGCUGCGGUCGUUGCCGCAGUCGAAUCUAGGUUCCGCAAGGGGGGUU
>AB288274
AGGUCACUGCUAUCGGGGUUCGAUUAAGCCAUGCGAGUCGAGAGGGUUCGGCCCUCGGCGUACUGCUCAGUAACACGUGGAUAACCUGCCCUAAGGAAGGGGAUAACCCCGGGAAACUGGGAAUAAUCCCCUAUAGGUUACAGAUGCUGGAAUGCUCUGUAACUCAAAGUUCAGGCGCCUUAGGAUGKGAUCUGCGGCCGAUUAGGUUGUUGUUGGGGUAACGGCCCAACAAGCCAGUAAUCGGUACGGGUUGUGGGAGCAAGAGCCCGGAGUUGGAUUCUGAGACACGAAUCCAGGCCCUACGGGGCGCAGCAGGCGCGAAAACUUUACAAUGCGGGCAACCGUGAUAAGGGAACCUCGAGUGCCUGUAUAUGCAGGCUGUCCAGGUGUCUAAAACACACCUGAAGAAAGGGCCGGGCAAGACCGGUGCCAGCCGCCGCGGUAAUACCGGCGGCUCGAGUGGUGGCCACUUUUAUUGGGCUUAAAGCGUUCGUAGCUGGGUUGUUAAGUCUCUUGGGAAAUCCGGCGGCUCAACCGUCGGGCGUCUAAGAGAUACUGGCAGUCUUGGAACCGGGAGAGGUGAGGGGUACUUCGGGGGUAGGAGUGAAAUCCUGUAAUCCUCGAGGGACCACCUGUGGCGAAGGCGCCUCACCAGAACGGCUUCGACAGUGAGGGACGAAAGCUGGGGGAGCAAACCGGAUUAGAUACCCGGGUAGUCCCAGCCGUAAACGAUGUGCGUUAGGUGUAUCGACGACCACGAGUCGUCGAGGUGCCGAAGGGAAACCGUGAAACGUACCGCCUGGGAAGUACGGUCGCAAGGCUGAAACUUAAAGGAAUUGGCGGGGGAGCACCACAACAGGUGGAGCCUGCGGUUUAAUUGGACUCAACGCCGGGAAUCUCACCGGAUAAGACAGCGGAAUGAUUGCCGGGCUGAAGACUCUGCAUGACUAGCUGAGAGGAGGUGCAUGGCCGUCGUCAGUUCGUACUGUGAAGCAUCCUGUUAAGUCAGGCAACGAGCGAGACCCACGCCAACAGUUGCCAGCAUGAUCUCCGGAUUGAUGGGGACACUGUUGGGACCGCCUCUGCUAAAGAGGAGGAAGGAAUGGGCAACGGUAGGUCAGCAUGCCCCGAAUUAUCCGGGCUACACGCGGGCUACAAUGGGCAGGACAAUGGGUAUCGACACCGAAAGGUGGAGGCAAUCUCCUAAACCUGUCCGUAGUUCGGAUUGUGGGCUGUAACUCGCCCACAUGAAGCUGGAAUCUGUAGUAAUCGCGUUUCAAAAUAACGCGGUGAAUGUGUCCCUGCUCCUUGCACACACCGCCCGUCAAACCACCCGAGUGGGGUUUGGAUGAGGCUGCGGUCGUUGCCGCAGUCGAAUCUAGGUUCCGCAAGGGGGGUU
>AB288275
AGGCCACUGCUAUUGGGUUUCGAUUAAGCCAUGCAAGUCGAACGAUCCUUCGGGGUCGUGGCGUACGGCUCAGUAACACGUGGAUAACCUAACCUUAGGACUGGGAUAACCCUGGGAAACUGGGGAUAAUACCGGAUAUGUAGGGCUGCCUGGAAUGGUUCCCUAUUGAAAUGUUCCGACGCCUAAGGAUGGAUCUGCGGCAGAUUAGGUAGUUGGCGGGGUAAAUGCCCACCAAGCCAGUAAUCUGUACGGGUUGUGAGAGCAAGAGCCCGGAGAUGGAACCUGAGACAAGGUUCCAGGCCCUACGGGGCGCAGCAGGCGCGAAACCUCCGCAAUGCACGAAAGUGCGACGGGGGAAACCCAAGUGCCACUCUUAACGGGGUGGCUUUUCUUAAGUGUAAAAAGCUUUUGGAAUAAGAGCUGGGCAAGACCGGUGCCAGCCGCCGCGGUAACACCGGCAGCUCAAGUGGUGGCCGUUUUUAUUGGGCCUAAAGCGUUCGUAGCCGGCUUGAUAAGUCUCUGGUGAAAUCUCACGGCUUAACCGUGAGAAUUGCUGGAGAUACUAUUAGGCUUGAGGCCGGGAGAGGUUAGCGGUACUCCCGGGGUAGGGGUGAAAUCCUAUAAUCCCGGGAGGACCACCUGUGGCGAAGGCGGCUAACUGGAACGGACCUGACGGUGAGUAACGAAAGCCAGGGGCGCGAACCGGAUUAGAUACCCGGGUAGUCCUGGCCGUAAACGAUGUGGACUUGGUGUUGGGAUGGCUCCGAGCUGCCCCAGUGCCGAAGGGAAGCUGUUAAGUCCACCGCCUGGGAAGUACGGUCGCAAGACUGAAACUUAAAGGAAUUGGCGGGGGAGCACCACAACGCGUGGAGCCUGCGGUUUAAUUGGAUUCAACGCCGGACAUCUCACCAGGGGCGACAGCAGAAUGAUAGCCAGGUUGAUGACCUUGCUUGACAAGCUGAGAGGAGGUGCAUGGCCGCCGUCAGCUCGUACCGUGAGGCGUCCUGUUAAGUCAGGCAACGAGCGAGACCCACGCCCUUAGUUACCAGCGGAUCCUUCGGGAUGCCGGGCACACUAAGGGGACCGCCAGUGAUAAACUGGAGGAAGGAGUGGACGACGGUAGGUCCGUAUGCCCCGAAUCCCCUGGGCUACACGCGGGCUACAAUGGUUAGGACAAUGGGUUCCGACACUGAAAGGUGGAGGUAAUCUCCUAAACCUGGCCUUAGUUCGGAUUGAGGGCUGUAACUCGCCCUCAUGAAGCUGGAAUGCGUAGUAAUCGCGUGUCAUAACCGCGCGGUGAAUACGUCCCUGCUCCUUGCACACACCGCCCGUCACGCCACCCAAAAAGGGUUUGGAUGAGGCCAUAGUCUUUGGUUAUGGUCGAAUCUAGGUUCUUUGAGGAGGGCG
>AB288276
AGGUCACUGCUAUCGGGGUUCGAUUAAGCCAUGCGAGUCGAGAGGGUUCGGCCCUCGGCGUACUGCUCAGUAACACGUGGAUAACCUGCCCUAAGGAAGGGGAUAACCCCGGGAAACUGGGAAUAAUACCCUAUAGGUUACAGAUGCUGGAAUGCUCUGUAACUCAAAGUUCAGGCGCCUUAGGAUGGAUCUGCGGCCGAUUAGGUUGUUGUUGGGGUAACGGCCCAACAAGCCAGUAAUCGGUACGGGUUGUGGGAGCAAGAGCCCGGAGUUGGAUUCUGAGACACGAAUCCAGGCCCUACGGGGCGCAGCAGGUGCGAAAACUUUACAAUGCGGGCAACCGUGAUAAGGGAACCUCGAGUGCCUGUAUAUGCAGGCUGUCCAGGUGUCUAAAACACACCUGAAGAAAGGGCCGGGCAAGACCGGUGCCAGCCGCCGCGGUAAUACCGGCGGCUCGAGUGGUGGCCACUUUUAUUGGGCUUAAAGCGUUCGUAGCUGGGUUGUUAAGUCUCUUGGGAAAUCCGGCGGCUCAACCGUCGGUCGUCUAAGAGAUACUGGCAGUCUUGGAACCGGGAGAGGUGAGGGGUACUUCGGGGGUAGGAGUGAAAUCCUGUAAUCCUCGAGGGACCACCUGUGGCGAAGGCGCCUCACCAGAACGGCUUCGACAGUGAGGGACGAAAGCUGGGGGAGCAAACCGGAUUAGAUACCCGGGUAGUCCCAGCCGUAAACGAUGUGCGUUAGGUGUAUCGACGACCACGAGUCGUCGAGGUGCCGAAGGGAAACCGUGAAACGUACCGCCUGGGAAGUACGGUCGCAAGGCUGAAACUUAAAGGAAUUGGCGGGGGAGCACCACAACAGGUGGAGCCUGCGGUUUAAUUGGACUCAACGCCGGGAAUCUCACCGGAUAAGACAGCGGAAUGAUUGCCGGGCUGAAGACUCUGCAUGACUAGCUGAGAGGAGGUGCAUGGCCGUCGUCAGUUCGUACUGUGAAGCAUCCUGUUAAGUCAGGCAACGAGCGAGACCCACGCCAACAGUUGCCAGCAUGAUCUCCGGAUUGAUGGGGACACUGUUGGGACCGCCUCUGCUAAAGAGGAGGAAGGAAUGGGCAACGGUAGGUCAGCAUGCCCCGAAUUAUCCGGGCUACACGCGGGCUACAAUGGGCAGGACAAUGGGUAUCGACACCGAAAGGUGGAGGCAAUCUCCUAAACCUGUCCGUAGUUCGGAUUGUGGGCUGUAACUCGCCCACAUGAAGCUGGAAUCUGUAGUAAUCGCGUUUCAAAAUAACGCGGUGAAUGUGUCCCUGCUCCUUGCACACACCGCCCGUCAAACCACCCGAGUGGGGUUUGGAUGAGGCUGCGGUCGUUGCCGCAGUCGAAUCUAGGUUCCGCAAGGGGGGUU
>AB288277
AGGUCACUGCUAUCGGGGUUCGAUUAAGCCAUGCGAGUCGAGAGGGUUCGGCCCUCGGCGUACUGCUCAGUAACACGUGGAUAACCUGCCCUAAGGAAGGGGAUAACCCCGGGAAACUGGGAAUAAUACCCUAUAGGUUACAGAUGCUGGAAUGCUCUGUAACUCAAAGUUCAGGCGCCUUAGGAUGGAUCUGCGACCGAUUAGGUUGUUGUUGGGGUAACGGCCCAACAAGCCAGUAAUCGGUACGGGUUGUGGGAGCAAGAGCCCGGAGUUGGAUUCUGAGACACGAAUCCAGGCCCUACGGGGCGCAGCAGGCGCGAAAACUUUACAAUGCGGGCAACCGUGAUAAGGGAACCUCGAGUGCCUGUAUAUGCAGGCUGUCCAGGUGUCUAAAACACACCUGAAGAAAGGGCCGGGCAAGACCGGUGCCAGCCGCCGCGGUAAUACCGGCGGCUCGAGUGGUGGCCACUUUUAUUGGGCUUAAAGCGUUCGUAGCUGGGUUGUUAAGUCUCUUGGGAAAUCCGGCGGCUCAACCGUCGGGCGUCUAAGAGAUACUGGCAGUCUUGGAACCGGGAGAGGUGAGGGGUACUUCGGGGGUAGGAGUGAAAUCCUGUAAUCCUCGAGGGACCACCUGUGGCGAAGGCGCCUCACCAGAACGGCUUCGACAGUGAGGGACGAAAGCUGGGGGAGCAAACCGGAUUAGAUACCCGGGUAGUCCCAGCCGUAAACGAUGUGCGUUAGGUGUAUCGACGACCACGAGUCGUCGAGGUGCCGAAGGGAAACCGUGAAACGUACCGCCUGGGAAGUACGGUCGCAAGGCUGAAACUUAAAGGAAUUGGCGGGGGAGCACCACAACAGGUGGAGCCUGCGGUUUAAUUGGACUCAACGCCGGGAAUCUCACCGGAUAAGACAGCGGAAUGAUUGCCGGGCUGAAGACUCUGCAUGACUAGCUGAGAGGAGGUGCAUGGCCGUCGUCAGUUCGUACUGUGAAGCAUCCUGUUAAGUCAGGCAACGAGCGAGACCCACGCCAACAGUUGCCAGCAUGAUCUCCGGAUUGAUGGGGACACUGUUGGGACCGCCUCUGCUAAAGAGGAGGAAGGAAUGGGCAACGCUAGGUCAGCAUGCCCCGAAUUAUCCGGGCUACACGCGGGCUACAAUGGGCAGGACAAUGGGUAUCGACACCGAAAGGUGGAGGCAAUCUCCUAAACCUGUCCGUAGUUCGGAUUGUGGGCUGUAACUCGCCCACAUGAAGCUGGAAUCUGUAGUAAUCGCGUUUCAAAAUAACGCGGUGAAUGUGUCCCUGCUCCUUGCACACACCGCCCGUCAAACCACCCGAGUGGGGUUUGGAUGAGGCUGCGGUCGUUGCCGCAGUCGAAUCUAGGUUCCGCAAGGGGGGUU
>AB288278
AGGUCACUGCUAUCGGGGUUCGAUUAAGCCAUGCGAGUCGAGAGGGUUCGGCCCUCGGCGUACUGCUCAGUAACACGUGGAUAACCUGCCCUAAGGAAGGGGAUAACCCCGGGAAACUGGGAAUAAUACCCUAUAGGUUACAGAUGCUGGAAUGCUCUGUAACUCAAAGUUCAGGCGCCUUAGGAUGGAUCUGCGGCCGAUUAGGUUGUUGUUGGGGUAACGGCCCAACAAGCCAGUAAUCGGUACGGGUUGUGGGAGCAAGAGCCCGGAGUUGGAUUCUGAGACACGAAUCCAGGCCCUACGGGGCGCAGCAGGCGCGAAAACUUUACAAUGCGGGCAACCGUGAUAAGGGAACCUCGAGUGCCUGUAUAUGCAGGCUGUCCAGGUGUCUAAAACACACCUGAAGAAAGGGCCGGGCAAGACCGGUGCCAGCCGCCGCGGUAAUACCGGCGGCUCGAGUGGUGGCCACUUUUAUUGGGCUUAAAGCGUUCGUAGCUGGGUUGUUAAGUCUCUUGGGAAAUCCGGCGGCUCAACCGUCGGGCGUCUAAGAGAUACUGGCAGUCUUGGAACCGGGAGAGGUGAGGGGUACUUCGGGGGUAGGAGUGAAAUCCUGUAAUCCUCGAGGGACCACCUGUGGCGAAGGCGCCUCACCAGAACGGCUUCGACAGUGAGGGACGAAAGCUGGGGGAGCAAACCGGAUUAGAUACCCGGGUAGUCCCAGCCGUAAACGAUGUGCGUUAGGUGUAUCGACGACCACGAGUCGUCGAGGUGCCGAAGGGAAACCGUGAAACGUACCGCCUGGGAAGUACGGUCGCAAGGCUGAAACUUAAAGGAAUUGGCGGGGGAGCACCACAACAGGUGGAGCCUGCGGUUUAAUUGGACUCAACGCCGGGAAUCUCACCGGAUAAGACAGCGGAAUGAUUGCCGGGCUGAAGACUCUGCAUGACUAGCUGAGAGGAGGUGCAUGGCCGUCGUCAGUUCGUACUGUGAAGCAUCCUGUUAAGUCAGGCAACGAGCGAGACCCACGCCAACAGUUGCCAGCAUGAUCUCCGGAUUGAUGGGGACACUGUUGGGACCGCCUCUGCUAAAGAGGAGGAAGGAAUGGGCAACGGUAGGUCAGCAUGCCCCGAAUUAUCCGGGCUACACGCGGGCUACAAUGGGCAGGACAACGGGUAUCGACACCGAAAGGUGGAGGCAAUCUCCUAAACCUGUCCGUAGUUCGGAUUGUGGGCUGUAACUCGCCCACAUGAAGCUGGAAUCUGUAGUAAUCGCGUUUCAAAAUAACGCGGUGAAUGUGUCCCUGCUCCUUGCACACACCGCCCGUCAAACCACCCGAGUGGGGUUUGGAUGAGGCUGCGGUCGUUGCCGCAGUCGAAUCUAGGUUCCGCAAGGGGGGUU
>AB288279
AGGCCAUUGCUAUCAGGGUUUGACUAAGCCAUGCGAGUCGAGAGGUGUAAGACCUCGGCAUACUGCUCAGUAACACGUGGUUAACCUGCCCUAAGGUGGAGCAUACUCCCGGGAAACUGGGGCUAAUACUCCAUAGUGGAUGCAUCCUGGAAUGGUGCAUCCUCGAAAGAUCCGUCGCCUUAGGAUGGGACUGCGUCCGAUUAGGUUGUUGGCGGGGUAACGGCCCACCAAGCCAUUGAUCGGUACGGGUUGUGGGAGCAAGAUCCCGGAGAUGGAUUCUGAGACAUGAAUCCAGGCCCUACGGGGCGCAGCAGGCGCGCAAACUUUACAAUGCGAGCAAUCGUGAUAAGGAAACCCUGAGUGCCUGUCGAUGCAGGCUGUUCAUAUAUCUAAAUCAUAUGUGAAGAAAGGGCAGGGCAAGACCGGUGCCAGCCGCCGCGGUAAUACCGGCUGCUCGAGUGAUGGCCACUAUUACUGGGUUUAAAGCGUCCGUAGUUGGACUGUUAGGUCCCUUGGGAAAUCUUCACGCUUAACGUGAAGGCGUCUAAGAGAUACCGGCAGUCUUGGGACUGGGAGAGGUAAACCGUACUUCGGGGGUAGGAGUGAAAUCUUGUAAUCCUCGAGGGACGACCUAUGGCGAAGGCAGUUUACCAGAACAGCUUCGACAGUGAGGGACGAAAGCUGGGGGAGCAAACGGGAUUAGAUACCCCGGUAGUCCCAGCCGUAAACAAUGUGCGUUAGGUGUGUCGGUAACCACGCGUUACUGAUGCGCCGAAGAGAAAUCGUGAAACGCACCACCUGGGAAGUACGGUCGCAAGGCUGAAACUUAAAGGAAUUGGCGGGGGAGCACCACAACAGGUGGAGCCUGCGGUUUAAUUGGAUUCAACGCCGGACAUCUCACCGGAUAAGACAGCUGUAUGAUUGUCAAUCUGAAGGUUUUACAUGACUAGCUGAGAGGAGGUGCAUGGCCGUCGUCAGUUCGUACUGUGAAGCAUCCUGUUAAGUCAGGCAACGAGCGAGACCCACGCCGACAAUUGCCAGCAGCAUCUCCGGAUGGCUGGGGACAUUGUCGGGACCGCCUCUGCUAAAGAGGAGGAAGGAAUGGGCAACGGUAGGUCAGCAUGCCCCGAAUUAUCCGGGCUACACGCGGGCUACAAUGGACGGGACAAUGGGUAACAACACCGAAAGGUGCAGUCAAUCUCCUAACCCCGUCCUUAGUUAGGAUUGCGGGUUGCAACUCACCCGCAUGAAUCUGGAAUCUGUAGUAAUCGCGUUUCACUAUAGCGCGGUGAAUACGUCCCUGCUCCUUGCACACACCGCCCGUCAAACCAUCCUAGUGGGGUUUGGAUGAGUCCCUGGUCUUUGCCGGGGUCGAAUCUAGGUUCCGUGAGGAGGGUU
>AB288280
AGGCCAUUGCUAUCAGGGUUUGACUAAGCCAUGCGAGUCGAGAGGUGUAAGACCUCGGCAUACUGCUCAGUAACACGUGGUUAACCUGCCCUAAGGUGGAGCAUACUCCCGGGAAACUGGGGCUAAUACUCCAUAGUGGAUGCAUCCUGGAAUGGUGCAUCCUCGAAAGAUCCGUCGCCUUAGGAUGGGACUGCGUCCGAUUAGGUUGUUGGCGGGGUAACGGCCCACCAAGCCAUUGAUCGGUACGGGUUGUGGGAGCAAGAUCCCGGAGAUGGAUUCUGAGACAUGAAUCCAGGCCCUACGGGGCGCAGCAGGCGCGCAAACUUUACAAUGCGAGCAAUCGUGAUAAGGAAACCCUGAGUGCCUGUCGAUGCAGGCUGUUCAUAUAUCUAAAUCAUAUGUGAAGAAAGGGCAGGGCAAGACCGGUGCCAGCCGCCGCGGUAAUACCGGCUGCUCGAGUGAUGGCCACUAUUACUGGGUUUAAAGCGUCCGUAGCUGGACUGUUAGGUCCCUUGGGAAAUCUUCACGCUUAACGUGAAGGCGUCUAAGAGAUACCGGCAGUCUUGGGACUGGGAGAGGUAAACCGUACUUCGGGGGUAGGAGUGAAAUCUUGUAAUCCUCGAGGGACGACCUAUGGCGAAGGCAGUUUACCAGAACAGCUUCGACAGUGAGGGACGAAAGCUGGGGGAGCAAACGGGAUUAGAUACCCCGGUAGUCCCAGCCGUAAACAAUGUGCGUUAGGUGUGUCGGUAACCACGCGUUACUGAUGCGCCGAAGAGAAAUCGUGAAACGCACCACCUGGGAAGUACGGUCGCAAGGCUGAAACUUAAAGGAAUUGGCGGGGGAGCACCACAACAGGUGGAGCCUGCGGUUUAAUUGGAUUCAACGCCGGACAUCUCACCGGAUAAGACAGCUGUAUGAUUGUCAAUCUGAAGGUUUUACAUGACUAGCUGAGAGGAGGUGCAUGGCCGUCGUCAGUUCGUACUGUGAAGCAUCCUGUUAAGUCAGGCAACGAGCGAGACCCACGCCGACAAUUGCCAGCAGCAUCUCCGGAUGGCUGGGGACAUUGUCGGGACCGCCUCUGCUAAAGAGGAGGAAGGAAUGGGCAACGGUAGGUCAGCAUGCCCCGAAUUAUCCGGGCUACACGCGGGCUACAAUGGACGGGACAAUGGGUAACAACACCGAAAGGUGCAGUCAAUCUCCUAACCCCGUCCUUAGUUAGGAUUGCGGGUUGCAACUCACCCGCAUGAAUCUGGAAUCUGUAGUAAUCGCGUUUCACUAUAGCGCGGUGAAUACGUCCCUGCUCCUUGCACACACCGCCCGUCAAACCAUCCUAGUGGGGUUUGGAUGAGUCCCUGGUCUUUGCCGGGGUCGAAUCUAGGUUCCGUGAGGAGGGUU
>AB288281
AGGCCACUGCUAUUGGGUUUCGAUUAAGCCAUGCAAGUCGAACGAUCCUUCGGGGUCGUGGCGUACGGCUCAGUAACACGUGGAUAACCUAACCUUAGGACUGGGAUAACCCUGGGAAACUGGGGAUAAUACCGGAUAUGUAGGGCUGCCUGGAAUGGUUCCCUAUUGAAAUGUUCCGACGCCUAAGGAUGGAUCUGCGGCAGAUUAGGUAGUUGGCGGGGUAAAUGCCCACCAAGCCAGUAAUCUGUACGGGUUGUGAGAGCAAGAGCCCGGAGAUGGAACCUGAGACAAGGUUCCAGGCCCUACGGGGCGCAGCAGGCGCGAAACCUCCGCAAUGCACGAAAGUGCGACGGGGGAAACCCAAGUGCCACUCUUAACGGGGUGGCUUUUCUUAAGUGUAAAAGCUUUUGGAAUAAGAGCUGGGCAAGACCGGUGCCAGCCGCCGCGGUAACACCGGCAGCUCAAGUGGUGGCCGUUUUUAUUGGGCCUAAAGCGUUCGUAGCCGGCUUGAUAAGUCUCUGGUGAAAUCUCACGGCUUAACCGUGAGAAUUGCUGGAGAUACUAUUAGGCUUGAGGCCGGGAGAGGUUAGCGGUACUCCCGGGGUAGGGGUGAAAUCCUAUAAUCCCGGGAGGACCACCUGUGGCGAAGGCGGCUAACUGGAACGGACCUGACGGUGAGUAACGAAAGCCAGGGGCGCGAACCGGAUUAGAUACCCGGGUAGUCCUGGCCGUAAACGAUGUGGACUUGGUGUUGGGAUGGCUCCGAGCUGCCCCAGUGCCGAAGGGAAGCUGUUAAGUCCACCGCCUGGGAAGUACGGUCGCAAGACUGAAACUUAAAGGAAUUGGCGGGGGAGCACCACAACGCGUGGAGCCUGCGGUUUAAUUGGAUUCAACGCCGGACAUCUCACCAGGGGCGACAGCAGAAUGAUAGCCAGGUUGAUGACCUUGCUUGACAAGCUGAGAGGAGGUGCAUGGCCGCCGUCAGCUCGUACCGUGAGGCGUCCUGUUAAGUCAGGCAACGAGCGAGACCCAUGCCCUUAGUUACCAGCGGAUCCUUCGGGAUGCCGGGCACACUAAGGGGACCGCCAGUGAUAAACUGGAGGAAGGAGUGGACGACGGUAGGCCCGUAUGCCCCGAAUCCCCUGGGCUACACGCGGGCUACAAUGGUUAGGACAAUGGGUUCCGACACUGAAAGGUGAAGGUAAUCUCAUAAACCUGGCCUUAGUUCGGAUUGAGGGCUGUAACUCGCCCUCAUGAAGCUGGAAUGCGUAGUAAUCGCGUGUCAUAACCGCGCGGUGAAUACGUCCCUGCUCCUUGCACACACCGCCCGUCACGCCACCCAAAAAGGGUUUGGAUGAGGCCAUAGUCUUAUGGUUAUGGUCGAAUCUAGGUUCUUUGAGGAGGGCG
>AB288282
AGGUCACUGCUAUCGGGGUUCGAUUAAGCCAUGCGAGUCGAGAGGGUUCGGCCCUCGGCGUACUGCUCAGUAACACGUGGAUAACCUGCCCUAAGGAAGGGGAUAACCCCGGGAAACUGGGAAUAAUACCCUAUAGGUUACAGAUGCUGGAAUGCUCUGUAACUCAAAGUUCAGGCGCCUUAGGAUGGAUCUGCGGCCGAUUAGGUUGUUGUUGGGGUAACGGCCCAACAAGCCAGUAAUCGGUACGGGUUGUGGGAGCAAGAGCCCGGAGUUGGAUUCUGAGACACGAAUCCAGGCCCUACGGGGCGCAGCAGGCGCGAAAACUUUACAAUGCGGGCAACCGUGAUAAGGGAACCUCGAGUGCCUGUAUAUGCAGGCUGUCCAGGUGUCUAAAACACACCUGAAGAAAGGGCCGGGCAAGACCGGUGCCAGCCGCCGCGGUAAUACCGGCGGCUCGAGUGGUGGCCACUUUUAUUGGGCUUAAAGCGUUCGUAGCUGGGUUGUUAAGUCUCUUGGGAAAUCCGGCGGCUCAACCGUCGGGCGUCUAAGAGAUACUGGCAGUCUUGGAACCGGGAGAGGUGAGGGGUACUUCGGGGGUAGGAGUGAAAUCCUGUAAUCCUCGAGGGACCACCUGUGGCGAAGGCGCCUCACCAGAACGGCUUCGACAGUGAGGGACGAAAGCUGGGGGAGCAAACCGGAUUAGAUACCCGGGUAGUCCCAGCCGUAAACGAUGUGCGUUAGGUGUAUCGACGACCACGAGUCGUCGAGGUGCCGAAGGGAAACCGUGAAACGUACCGCCUGGGAAGUACGGUCGCAAGGCUGAAACUUAAAGGAAUUGGCGGGGGAGCACCACAACAGGUGGAGCCUGCGGUUUAAUUGGACUCAACGCCGGGAAUCUCACCGGAUAAGACAGCGGAAUGAUUGCCGGGCUGAAGACUCUGCAUGACUAGCUGAGAGGAGGUGCAUGGCCGUCGUCAGUUCGUACUGUGAAGCAUCCUGUUAAGUCAGGCAACGAGCGAGACCCACGCCAACAGUUGCCAGCAUGAUCUCCGGAUUGAUGGGGACACUGUUGGGACCGCCUCUGCUAAAGAGGAGGAAGGAAUGGGCAACGGUAGGUCAGCAUGCCCCGAAUUAUCCGGGCUACACGCGGGCUACAAUGGGCAGGACAAUGGGUAUCGACACCGAAAGGUGGAGGCAAUCUCCUAAACCUGUCCGUAGUUCGGAUUGUGGGCUGUAACUCGCCCACAUGAAGCUGGAAUCUGUAGUAAUCGCGUUUCAAAAUAAUGCGGUGAAUGUGUCCCUGCUCCUUGCACACACCGCCCGUCAAACCACCCGAGUGGGGUUUGGAUGAGGCUGCGGUCGUUGCCGCAGUCGAAUCUAGGUUCCGCAAGGGGGGUU
>AB288283
AGGUUACUGCUAUCGGUGUUCGCCUAAGCCAUGCGAGUCAUAUGUUCUUCGUGAACAUGGCGUACUGCUCAGUAACACGUGGAUAACCUGCCCUUGGGUCCGGCAUAACCCCGGGAAACUGGGGAUAAUUCCGGAUACCGCAUAUCUGCUGGAAUGCUUUAUGCGUAAAAUGGAUUCGUCUGCCCAAGGAUGGGUCUGCGGCCUAUCAGGUAGUAGUGGGUGUAACGUACCUACUAGCCAACGACGGGUACGGGUUGUGAGAGCAAGAGCCCGGAGAUGGAUUCUGAGACAUGAAUCCGGGCCCUACGGGGCGCAGCAGGCGCGAAAACUUUACAAUGCGGGAAACCGUGAUAAGGGGACACCGAGUGCCAGCAUCAUAUGCUGGCUGUCCGGGUGUGUAAAAUACACCUGUUAGCAAGGGCCGGGCAAGACCGGUGCCAGCCGCCGCGGUAACACCGGCGGCCCCGAGUGGUGAUCGUGAUUAUUGGGUCUAAAGGGUCCGUAGCCGGUUUGGUCAGUCCUCCGGGAAAUCUGACGGCUUAACCGUUAGGCUUUCGGGGGAUACUGCCAGGCUUGGAACCGGGAGAGGUAAGAGGUACUACAGGGGUAGGAGUGAAAUCUUGUAAUCCCUGUGGGACCACCUGUGGCGAAGGCGUCUUACCAGAACGGGUUCGACGGUGAGGGACGAAAGCUGGGGACACGAACCGGAUUAGAUACCCGGGUAGUCCCAGCCGUAAACGAUGCUCGCUAGGUGUCAGGCAUGGCGCGACCGUGUCUGGUGCCGCAGGGAAGCCGUGAAGCGAGCCACCUGGGAAGUACGGCCGCAAGGCUGAAACUUAAAGGAAUUGGCGGGGGAGCACAACAACGGGUGGAGCCUGCGGUUUAAUUGGACUCAACGCCGGACAACUCACCGGGGGCGACAGCAAUAUGUAGGCCAAGCUGAAGACUUUGCCUGAAUCGCUGAGAGGAGGUGCAUGGCCGUCACCAGUUCGUACUGUGAAGCAUCCUGUUAAGUCAGGCAACGAGCGAGACCCGUGCCCACUGUUACCAGCAUGUCCUCCGGGACGAUGGGUACUCUGUGGGGACCGCCGGUGUUAAAUCGGAGGAAGGUGCGGGCCACGGUAGGUCAGUAUGCCCCGAAUCUCCCGGGCUACACGCGGGCUACAAUGGAUGGGACAAUGGGUCCCUACCCCGAAAGGGGUUGGUAAUCUCACAAACCCAUUCGUAGUUCGGAUCGAGGGCUGUAACUCGCCCUCGUGAAGCUGGAAUCCGUAGUAAUCGCGUUUCAAUAUAGCGCGGUGAAUACGUCCCUGCUCCUUGCACACACCGCCCGUCAAACCACCCGAGUGAGGUAUGGGUGAGGGCACGGACUCUGUGCCGUGUUCGAACCUGAAUUUUGCAAGGGGGGUU
>AB293237
AGGCCGCUGCUAUCCGGCUGAGACUAAGCCAUGCUAGUUAAGGGGCUCUUCGGAGCACCGGCGGACGGCUCAGUAACACGUGGACAACCUGCCCUCGGGUGGGGGAUAACCCCGGGAAACUGGGGCUAAUCCCCCAUAGGUGAUAGGUGCUGGAAUGCCCUAUCACCGAAAGCGCUCAGCGCCCGAGGAUGGGUCUGCGGCGGAUUAGGUAGUUGGUGGGGUAACGGCCCACCAAGCCUAAGAUCCGUACGGGCUGUGGGAGCAGGAGCCCGGAGAUGGACCCUGAGACAAGGGUCCAGGCCCUACGGGGCGCAGCAGGCGCGAAACCUCCGCAAUGCGGGAAACCGCGACGGGGUUAGCCGGAGUGCCCGUGCAUUGCACGGGCUGUUGGGGUGCCUAAAUAGCACCCCAUAGCAAGGGCCGGGCAAGGCCGGUGGCAGCCGCCGCGGUAAGACCGGCGGCCCGAGUGGCGGCCACUCUUAUUGGGCCUAAAGCGUCCGUAGCCGGCCCAGUAAGUCUUCCGGGAAAUCUGGUCGCUUAACGAUCAGACUUCCGGGGGAUACUGCUGGGCUAGGGACCGGGAGAGGCCGAGGGUAUUCCCGGGGUAGGGGUGAAAUCCUGUAAUCCCGGGAGGACCACCUGUGGCGAAGGCGCUCGGCUAGAACGGAUCCGACGGUGAGGGACGAAGGCCUGGGGAGCGAACCGGAUUAGAUACCCGGGUAGUCCAGGCUGUAAACGAUGCGGGCUAGGUGUCACCGGAGCUACGAGCUCCGGUGGUGCCGGAGGGAAGCCGUUAAGCCCGCCGCCUGGGAAGUACGGCCGCAAGGCUGAAACUUAAAGGAAUUGGCGGGGGAGCACUACAACGGGUGGAGCCUGCGGUUUAAUUGGAUUCAACGCCGGGAAGCUUACCGGGGGAGACAGCGGGAUGAAGGUCGGGCUGAAGACCUUACCAGACUAGCUGAGAGGUGGUGCAUGGCCGCCGUCAGUUCGUACUGUGAAGCAUCCUGUUAAGUCAGGCAACGAGCGAGACCCGCGCCCUCAGUUGCCAGCGGAUCGCUUUUGCGAUGCCGGGCACACUGAGGGGACUGCCGGCGCUAAGCCGGAGGAAGGUGCGGGCAACGGCAGGUCCGUAUGCCCCGAAUCCCCCGGGCUACACGCGGGCUACAAUGGCCGGGACAAUGGGUACCGACCCCGAAAGGGGUGGGUAAUCUCCUAAACCCGGUCUAACCUGGGAUCGAGGGCUGCAACUCGCCCUCGUGAACCUGGAAUCCGUAGUAAUCGCGCCUCAAAAUGGCGCGGUGAAUACGUCCCUGCUCCU
>AB293242
AGGCCGCUGCUAUCCGGCUGAGACUAAGCCAUGCUAGUUAAGGGGCUCUUCGGAGCACCGGCGGACGGCUCAGUAACACGUGGACAACCUGCCCUCGGGUGGGGGAUAACCCCGGGAAACUGGGGCUAAUCCCCCAUAGGUGAUAGGUGCUGGAAUGCCCUAUCACCGAAAGCGCUCAGCGCCCGAGGAUGGGUCUGCGGCGGAUUAGGUAGUUGGUGGGGUAACGGCCCACCAAGCCUAAGAUCCGUACGGGCUGUGGGAGCAGGAGCCCGGAGAUGGACCCUGAGACAGGGGUCCAGGCCCUACGGGGCGCAGCAGGCGCGAAACCUCCGCAAUGCGGGAAACCGCGACGGGGUUAGCCGGAGUGCCCGUGCAUUGCACGGGCUGUUGGGGUGCCUAAACAGCACCCCAUAGCAAGGGCCGGGCAAGGCCGGUGGCAGCCGCCGCGGUAAGACCGGCGGCCCGAGUGGCGGCCACUCUUAUUGGGCCUAAAGCGUCCGUAGCCGGCCCAGUAAGUCUUCCGGGAAAUCUGGUCGCUUAACGAUCAGACUUCCGGGGGAUACUGCUGGGCUAGGGACCGGGAGAGGCCGAGGGUAUUCCCGGGGUAGGGGUGAAAUCCUGUAAUCCCGGGAGGACCACCUGUGGCGAAGGCGCUCGGCUAGAACGGGUCCGACGGUGAGGGACGAAGGCCUGGGGAGCGAACCGGAUUAGAUACCCGGGUAGUCCAGGCUGUAAACGAUGCGGGCUAGGUGUCACCGGAGCUACGAGCUCCGGUGGUGCCGGAGGGAAGCCGUUAAGCCCGCCGCCUGGGAAGUACGGCCGCAAGGCUGAAACUUAAAGGAAUUGGCGGGGGAGCACUACAACGGGUGGAGCCUGCGGUUUAAUUGGAUUCAACGCCGGGAAGCUUACCGGGGGAGACAGCGGGAUGAAGGUCGGGCUGAAGACCUUACCAGACUAGCUGAGAGGUGGUGCAUGGCCGCCGUCAGUUCGUACUGUGAAGCAUCCUGUUAAGUCAGGCAACGAGCGAGACCCGCGCCCUCAGUUGCCAGCGGAUCGCUUUUGCGAUGCCGGGCACACUGAGGGGACUGCCGGCGCUAAGCCGGAGGAAGGUGCGGGCAACGGCAGGUCCGUAUGCCCCGAAUCCCCCGGGCUACACGCGGGCUACAAUGGCCGGGACAAUGGGUACCGACCCCGAAAGGGGUGGGUAAUCUCCUAAACCCGGUCUAACCUGGGAUCGAGGGCUGCAACUCGCCCUCGUGAACCUGGAAUCCGUAGUAAUCGCGCCUCAAAAUGGCGCGGUGAAUACGUCCCUGCUCCU
>AB294255
CGGCCACCGCUAUUGGAAUACGAUUAAGACAUGCGAGUCGAGAGACAUUUGGUCUCGGCGGACCGCUCAGUAACACGUGGAUAACAUGCCCUAAGGUGGGGGAUAAGCUCGGGAAACUGAGGGUAAUACCCCAUAGGUCUUCUAUGCUGGAAUGCUUGAAGGCCGAAAACUCCGGUGCCUUAGGAUUGGUCUGCGGCCUAUCAGGCAGUAGUGGGUGUAACGGACCCACUAGCCCGUGACGGGUAUGGGCCUUGAGAGAGGGAGCCCAGAGAUGGACUCUGAGACAUGAGUCCAGGCCCUACGGGGCGCAGCAGUCGCGAAAACUUCGCAAUGGGGGCAACCCCGACGAGGGAAUUCCAAGUGCCAGCACUUUGUGUUGGCUGUUCUCCUGUCUAAAAAACAGGAGGAGUAAGGGGCGGGUAAGACGGGUGCCAGCCGCCGCGGUAAUACCCGCSGCCCCGAGUGGUGGUCGAUAUUAUUGAGCCUAAAACGUCCGUAGCCGGUCUUUUAAAUCCUUGGGUAAAUCGGGUAGCUUAACUAUCCGAAUUCCGGGGAGACUGAAAGACUUGGGACCGGGAGAGGUCAGAGGUACUUCUGGGGUAGGGGUAAAAUCCUGUAAUCCUGGAAGGACCACCGGUGGCGAAGGCGUCUGACUAGAACGGAUCCGACGGUGAGGGACGAAGCCCUGGGGCGCAAACGGGAUUAGAUACCCCGGUAGUCCAGGGUGUAAACGCUGCGGGCUUGGUGUUGGGGGUCCUUUGUGGGCGCCCAGUGCCGGAGAGAAGUUGUUAAGCCUGCUGCUUGGGGAGUAUGUCCGCAAGGAUGAAACUUAAAGGAAUUGGCGGGGGAGCACCGCAACGGGAGGAGCGUGCGGUUCAAUUGGAUUCAACGCCGAAAAACUCACCAGGAGCGACGGAUAUAUGAAGGUCAAGCUGAUGACUUUACCUGAUUUUCCGAGAGGUGGUGCAUGGCCGUCGUCAGUUCGUACCGUAAGGCGUUCUCUUAAGUGAGAUAACGAACGAGACCCUCACCUUUAAUUGCUAGUCUCUUCUCCGGAGGGGGCGCACAUUAAAGGGACCGCUGGCGCUAAGUCAGAGGAAGGAGAGGUCAACGGUAGGUCCGUAUGCCCCGAAUCCCCUGGGCAACACGCGCGCUACAAAGGACGGGACAAUGGGCUUCCACACCGAAAGGUGGCGACAAUCCUGAAACCCGUCCAUAGUUCGGAUUGUGGGCUGUAACUCGCCCACAUGAAGCUGGAUUCCGUAGUAAUCGCUUGUCAACAUCAAGCGGUGAAUAUGCCCCUGCUCCUUGCACACACCGCCCGUCAAACCAUCCGAGUUGGGUUUCAGUAAGGAUAUCUCUAAUUGGGGUCUUCGAACUGAGAUUCAGCAAGGGGGGUU
>AB300208
GGACUCAUCGGUGUUCGCCUAAGCCAUGCGAGUCAUAUGUUCUUCGUGAACAUGGCGUACUGCUCAGUAACACGUGGAUAACCUGCCCUUGGGUCCGGGAUAACCCCGGGAAACUGGGGAUAAUACCGGAUAACGCAUAUCUGCUGGAAUGCUUUAUGCGUAAAAUGGAUUUGUCUGCCCAAGGAUGGGUCUGCGGCCUAUCAGGUAGUAGUGGGUGUAAUGUACCUACUAGCCUACGACGGGUACGGGUUGUGAGAGCAAGAGCCCGGAGAUGGAUUCUGAGACAUGAAUCCAGGCCCUACGGGGCGCAGCAGGCGCGAAAACUUUACAAUGCGGGAAACCGUGAUAAGGGGACACCGAGUGCCAGCAUCAUAUGUUGGCUGUCCAGAUGUGUAAAAUACAUCUGUUAGCAAGGGCCGGGCAAGACCGGUGCCAGCCGCCGCGGUAACACCGGCGGCCCGAGUGGUGAUCGUGAUUAUUGGGUCUAAAGGGUCCGUAGCCGGUUUGGUCAGUCCUCCGGGAAAUCUGACGGCUCAACCGUUAGGCUUUCGGUGGAUACUGCCAGACUUGGAACCGGGAGAGGUAAGAGGUACUACAGGGGUAGGAGUGAAAUCUUGUAAUCCCUGUGAGACCACCUGUGGCGAAGGCGUCUUACCAGAACGGGUUCGACGGUGAGGGACGAAAGCUGGGGGGCACGAACCGGAUUAGAUACCCGGGUAGUCCCAGCCGUAAACGAUGCUCGCUAGGUGUCAGGCAUGGCGCGACCGUGUCUGGUGCCGCAGGGAAGCCGUGAAGCGAGCCACCUGGGAAGUACGGCCGCAAGGCUGAAACUUAAAGGAAUUGGCGGGGGGAGCACAACAACGGGUGGAGCCUGCGGUUUAAUUGGACUCAACGCCGGACAACUCACCGGGGACGACAGCAAUAUGUAGGCCAGGCUAAAGACCUUGCCUGAAUCGCUGAGAGGAGGUGCAUGGCCGUCGCCAGUUCGUACUGUGAAGCAUCCUGUUAAGUCAGGCAACGAGCGAGACCCGUGCCCACUGUUACCAGCAUGUCCUCCGGGACGAUGGGUACUCUGUGGGGACCGCCGAUGUUAAAUCGGAGGAAGGUGCGGGCCACGGUAGGUCAGUAUGCCCCGAAUUUCCCGGGCUACACGCGGGCUACAAUGAAUGGGACAAUGGGUCCCUACCCCGAGAGGGGUUGGUAAUCUCCCAAACCCAUCCGUAGUUCGGAUCGAGGGCUGUAACUCGCCCUCGUGAAGCUGGAAUCCGUAGUAAUCGCGUUUCAAUAUAGCGCGGUGAAUACGUCCCUGCUCCUUGCACACACCGCCCGUCAAACCACCCGAGUGAGGUAUGGGUGAGGGCACGAACUUCGUGUCGUGUUCGAACCGUACUAGG
>AB301476
GGCCACCGCUAUCGGGGUCCGAAUAAGCCAUGCAAGUCGAGGGCCGCCCGGCUAUGGGGGCGGCCCGGCGGACGGCUCAGUAACACGUGGGUAACCUACCCUCGGGACGGGGAUAACCCCGGGAAACUGGGGCUAAUCCCCGAUAGGCGGGGCGGCCUGGAACGGUCCUCCGCCGAAAGGACCCGGGCCCAUGCCGCCCGGGUCCGCCCGAGGAUGGGCCUGCGGCCGAUUAGGUAGUUGGCGGGGUAACGGCCCGCCAAGCCGAUAAUCGGUACGGGCGGUGAGAGCCGGAGCCCGGAGACGGGGACUGAGACAAGGCCCCGGGCCCUACGGGGCGCAGCAGGCGCGAAACCUCCGCAAUGCGGGCAACCGCGACGGGGGGACCCCGAGUGCCGUCGGGGCAAAGCCCCGGCGGCUGUACCGGGGUGUAAAAAGCCCCGGGUAGAAAGCGGCGGGCAAGACCGCUGCCAGCCGCCGCGGUAAUAGCGGCGCCGCAAGUGGUGGCCGCUUUUAUUGGGCCUAAAGGGGCCGUAGCCGGUCCCGUGGGUCCCCGCCGAAAGCCCGCGGCUUAACCGCGGGAGUCGGCGGGGAAACUGCGGGACUUGGGACCGGGAGAGGCCGGAGGUACCCCCGGGGUAGGGGUGAAAUCCUGUCAUCCCGGGGGGACCGCCAGUGGCGAAGGCGUCCGGCUGGAACGGGUCCGACGGUGAGGGCCGAAAGCCGGGGGAGCAAACCGGAUUAGAUACCCGGGUAGUCCCGGCUGUAAACGAUGCGGACUAGGUGUUGGGGCGGCCAUGAGCCGCCCCAGUGCCGUAGGGAAGCCGUUAAGUCCGCCGCCUGGGGAGUACGGCCGCAAGGCUGAAACUUAAAGGAAUUGGCGGGGGAGCACCACAACCGGUGGAGCCUGCGGUUUAAUUGGAUUCAACGCCGGAAACCUUACCGGGGGCGACAGCAGGAUGAAGGCCAGGUUGACGACCUUGCCGGACGAGCUGAGAGGAGGUGCAUGGCCGCCGUCAGCUCGUGCCGUGAGGUGUCCUGUUAAGUCAGGUAACGAGCGAGACCCCCGCCCGCAGUUGCCAGCGGGCCCCGUAAGGGGCGCCGGGCACUCUGCGGGGAUCGCCGCCGUUAAGGCGGAUGAAAGUGGGGGCGACGGCAGGUCCGUAUGCCCCGAAACCCCCGGGCUACACGCGGGCUACAAUGGCGGGGACAAUGGGAUCCGACCCCGAAAGGGGGAGGAAAUCCCCUAAACCCCGUCGUAGUUCGGAUUGCGGGCUGCAACUCGCCCGCAUGAAGGUGGAAUCGGUAGUAACCGUGCCUCAGAAUGGCACGGUGAAUACGUCCCUGCUCCUUGCACACACCGCCCGUCACGCCACCCGAGCCCCCGGGGGGUGAGGGGGGCG
>AB302950
GGCCACUGCUAUUGGGUUUCGAUUAAGCCAUGCAAGUCGUACGAUCCUUUCGGGGGUCGUGGCAUACGGCUCAGUAACACGUGGAUAACCUACCCUUAGGACUGKGAUAACCCCGGGAAACUGGGGACAAUACCGGAUAUGUAGAGUUGCCUGGAAUUGGUACUCUAUUGAAAUGUAUUCGUGCGCCUAAGGAUGGAUCUGCGGCAGAUUAGGUAGUUGGCGGGGUAAAUGCCCACCAAGCCAGUAAUCUGUACGGGUUGUGAGAGCAAGAGCCCGGAGAUGGAACCUGAGACAAGGUUCCAGGCCCUACGGGGCGCAGCAGGCGCGAAACCUCCGCAAUGCACGAAAGUGCGACGGGGGAAACCCAAGUGCCACUCUUAACGGGGUGGCUUUUCUUAAGUGUAAAAAGCUUUUGGAAUAAGAGCUGGGCAAGACCGGUGCCAGCCGCCGCGGUAACACCGGCAGCUCAAGUGGUGGCCAUUUUUAUUGGGCCUAAAGCGUUCGUAGCCGGUUUGAUAAGUCUCUGGUGAAAUCUCACGGCUUAACCGUGAGAAUUGCUGGAGAUACUAUUAGGCUUGAGGCCGGGAGAGGUUAGCGGUACUCCCAGGGUAGGGGUGAAAUCCUAUAAUCCUGGGAGGACCACCUGUGGCGAAGGCGGCUAACUGGAACGGACCUGACGGUGAGUAACGAAAGCCAGGGGCGCGAACCGGAUUAGAUACCCGGGUAGUCCUGGCCGUAAACGAUGUGGACUUGGUGUUGGGAUGGCUCCGAGCUGCCCCAGUGCCGAAGGGAAGCUGUUAAGUCCACCGCCUGGGAAGUACGGUCGGCAAGACUGAAACUUAAAGGAAUUGGCGGGGGAGCACCACAACGCGUGGAGCCUGCGGUUUAAUUGGAUUCAACGCCGGACAUCUCACCAGGGGCGACAGCAGAAUGAUAGCCAGGUUGAUGACCUUGCUUGACAAGCUGAGAGGAGGUGCAUGGCCGCCGUCAGCUCGUACCGUGAGGCGUCCUGUUAAGUCAGGCAACGAGCGAGACCCACGCCCUUAGUACCAGCGGAUCCUUUGGGAUGCCGGGCACACUAAGGGGACCGCCAGUGAUAAACUGGAGGAAGGAGUGGACGACGGUAGGUCCGUAUGCCCCGAAUCCCCUGGGCUACACGCGGGCUACAAUGGCUAGGACAAUGGGUUCCGACACUGAAAAGUGAAGGUAAUCUCCUAAACCUAGCCUUAGUUCGGAUUGAGGGCUGUAACUCGCCCUCAUGAAGCUGGAAUGCGUAGUAAUCGCGUGUCAUAACCGCGCGGUGAAUACGUCCCUGCUCCUUGCACACACCGCCCGUCACGCCACCCAAAAAGGGUUUGGAUGAGGCCAUAGUCUUUGUUGGUUAUGGUCGAAUCUGGGUUCUUUGAGGAGGGCGAAGUCGUAACAAGGUAGCCGUAGGGGAACCUGC
>AB302951
GGCCACUGCUAUUGGGUUUCGAUUAAGCCAUGCAAGUCGUACGAUUUUCGGAUCGUGGCAUACGGCUCAGUAACACGUGGAUAACCUACCCUUAGGACUGGGAUAACCCCGGGAAACUGGGGACAAUACCGGAUAUGUAGAGUUGCCUGGAAUUGGUACUCUAUUGAAAUGUAUUCGYGCGCCUAAGGAUGGAUCUGCGGCAGAUUAGGUAGUUGGCGGGGUAAAUGCCCACCAAGCCAGUAAUCUGUACGGGUUGUGAGAGCAAGAGCCCGGAGAUGGAACCUGAGACAAGGUUCCAGGCCCUACGGGGCGCAGCAGGCGCGAAACCUCCGCAAUGCACGAAAGUGCGACGGGGGAAACCCAAGUGCCACUCUUAACGGGGUGGCUUUUCUUAAGUGUAAAAAGCUUUUGGAAUAAGAGCUGGGCAAGACCGGUGCCAGCCGCCGCGGUAACACCGGCAGCUCAAGUGGUGGCCAUUUUUAUUGGGCCUAAAGCGUUCGUAGCCGGUUUGAUAAGUCUCUGGUGAAAUCUCACGGCUUAACCGUGAGAAUUGCUGGAGAUACUAUUAGGCUUGAGGCCGGGAGAGGUUAGCGGUACUCCCAGGGUAGGGGUGAAAUCCUAUAAUCCUGGGAGGACCACCUGUGGCGAAGGCGGCUAACUGGAACGGACCUGACGGUGAGUAACGAAAGCCAGGGGCGCGAACCGGAUUAGAUACCCGGGUAGUCCUGGCCGUAAACGAUGUGGACUUGGUGUUGGGAUGGCUCCGAGCUGCCCCAGUGCCGAAGGGAAGCUGUUAAGUCCACCGCCUGGGAAGUACGGUCGGCAAGACUGAAACUUAAAGGAAUUGGCGGGGGAGCACCACAACGCGUGGAGCCUGCGGUUUAAUUGGAUUCAACGCCGGACAUCUCACCAGGGGCGACAGCAGAAUGAUAGCCAGGUUGAUGACCUUGCUUGACAAGCUGAGAGGAGGUGCAUGGCCGCCGUCAGCUCGUACCGUGAGGCGUCCUGUUAAGUCAGGCAACGAGCGAGACCCACGCCCUUAGUACCAGCGGAUCCUUUGGGAUGCCGGGCACACUAAGGGGACCGCCAGUGAUAAACUGGAGGAAGGAGUGGACGACGGUAGGUCCGUAUGCCCCGAAUCCCCUGGGCUACACGCGGGCUACAAUGGCUAGGACAAUGGGUUCCGACACUGAAAAGUGAAGGUAAUCUCCUAAACCUAGCCUUAGUUCGGAUUGAGGGCUGUAACUCGCCCUCAUGAAGCUGGAAUGCGUAGUAAUCGCGUGUCAUAACCGCGCGGUGAAUACGUCCCUGCUCCUUGCACACACCGCCCGUCACGCCACCCAAAAAGGGUUUGGAUGAGGCCAUAGUCUUUGUUGGUUAUGGUCGAAUCUGGGUUCUUUGAGGAGGGCGAAGUCGUAACAAGGUAGCCGUAGGGGAACCUGC
>AB302952
AUUGGGUUUCGAUUAAGCCAUGCAAGUUGAACGAUCCCUUGCGGGUCGUGGCAUACGGCUCAGUAACACGUGGAUAACCUAACCUUAGGACUGGGAUAACCCCGGGAAACUGGGGAUAAUACCGGAUAUGUAGGGUUGCCUGGAAUGGUACCCUAUUGAAAUGUUCCGACGCCUAAGGAUGGAUCUGCGGCAGAUUAGGUAGUUGGCGGGGUAAAUGCCCACCAAGCCAGUAAUCUGUACGGGUUGUGAGAGCAAGAGCCCGGAGAUGGAACCUGAGACAAGGUUCCAGGCCCUACGGGGCGCAGCAGGCGCGAAACCUCCGCAAUGCACGAAAGUGCGACGGGGGAAACCCAAGUGCCACUCUUAACGGGGUGGCUUUUCUUAAGUGUAAAAAGCUUUUGGAAUAAGAGCUGGGCAAGACCGGUGCCAGCCGCCGCGGUAACACCGGCAGCUCAAGUGGUGGCCAUUUUUAUUGGGCCUAAAGCGUUCGUAGCCGGCUUGAUAAGUCUCUGGUGAAAUCCCACAGCUUAACUGUGGGAAUUGCUGGAGAUACUAUUAGGCUUGAGGCCGGGAGAGGCUGGAGGUACUCCCAGGGUAGGGGUGAAAUCCUAUAAUCCUGGGAGGACCACCUGUGGCGAAGGCGUCCAGCUGGAACGGACCUGACGGUGAGUAACGAAAGCCAGGGGCGCGAACCGGAUUAGAUACCCGGGUAGUCCUGGCCGUAAACGAUGUGGACUUGGUGUUGGGAUGGCUCCGAGCUGCCCCAGUGCCGAAGGGAAGCUGUUAAGUCCACCGCCUGGGAAGUACGGUCGCAAGACUGAAACUUAAAGGAAUUGGCGGGGGAGCACCACAACGCGUGGAGCCUGCGGUUUAAUUGGAUUCAACGCCGGACAUCUCACCAGGGGCGACAGCAGAAUGAUAGCCAGGUUGAUGACCUUGCUUGACAAGCUGAGAGGAGGUGCAUGGCCGCCGUCAGCUCGUACCGUGAGGCGUCCUGUUAAGUCAGGCAACGAGCGAGACCCACGCCCUUAGUUACCAGCGGAUCCUUCGGGAUGCCGGGCACACUAAGGGGACCGCCAGUGAUAAACUGGAGGAAGGAGUGGACGACGGUAGGUCCGUAUGCCCCGAAUCCCCUGGGCUACACGCGGGCUACAAUGGUUAGGACAAUGGGUUCCGACACUGAAAAGUGAAGGUAAUCUCCUAAACCUGGCCUUAGUUCGGAUUGAGGGCUGUAACUCGCCCUCAUGAAGCUGGAAUGCGUAGUAAUCGCGUGUCAUAACCGCGCGGUGAAUACGUCCCUGCUCCUUGCACACACCGCCCGUCACGCCACCCAAAAAGGGUUUGGAUGAGGCCCUAGUCUUAGGUUAGGGUCGAAUCUGGGUUCUUUGAGGAGGGCGAAGUCGUAACAAGGUAGCCGUAGGGGAACCUGC
>AB329663
UUGGGCCCCCUAGAUGCAUGCAUCGAGCGGCCGCCAGUGUGAUGGAUAUCUGCAGAAUUCGCCCUUACUGCUCAGUAACACGUGGAUAACCUACCCUCAGGUCGGGGAUAAACCCGGGAAACUGGGUAUAAUACCCGCUAGAUCUCGAAGGCUGGAAUGCAUCGAGAUUGAAAGCUCCGGCGCCCGAGGAUGGAUCUGCGGCCUAUCAGGUAGUAGUGGGUGUAGCGUACCUACUAGCCUACGACGGGUACGGGUUGUGAGAGCAAGAGCCCGGAGAUGGAUUCUGAGACACGAAUCCAGGCCCUACGGGGUGCAGCAGGCGCGAAAACUUUACAAUGCUGGCAACAGCGAUAAGGGGACCUCGAGUGCCAGGUUACAAAUCUGGCUGUCGAGAUGCCUAAAAAGCAUUUCAUAGCAAGGGCCGGGCAAGACCGGUGCCAGCCGCCGCGGUAACACCGGCGGCUCGAGUGGUAACCGUUAUUAUUGGGUCUAAAGGGUCUGUAGCCGGCCGGAUAAGUCUCUUGGGAAAUCUGGCAGCUUAACUGUCAGGCUUUCAGGAGAUACUGUUCGGCUCGAGGCCGGGAGAGGUGAGAGGUACUUCAGGGGUAGGGGUGAAAUCUUGUAAUCCUUGAAGGACCACCAGUGGCGAAGGCGUCUCACCAGAACGGACCUGACGGCAAGGGACGAAAGCUAGGGGCACGAACCGGAUUAGAUACCCGGGUAGUCCUAGCCGUAAACGAUACUCGCUAGGUGUCGGCCACGGUGCGACCGUUGUCGGUGCCGUAGGGAAGCCGUGAAGCGAGCCACCUGGGAAGUACGGCCGCAAGGCUGAAACUUAAAGGAAUUGGCGGGGGAGCACCACAACGGGUGGAGCUUGCGGUUUAAUUGGAUUCAACGCCGGAAAUCUUACCGGGACCGACAGCAAUAUGAAGGCCAGGCUGAAGACUUUGCCGGAUUAGCUGAGAGGUGGUGCAUGGCCGUCGUCAGUUCGUACUGUGAAGCAUCCUGUUAAGUCAGGCAACGAGCGAGACCCACGCCCACAGUUGCCAGCGUACUCUCUGGAGUGACGGGUACACUGUGGGGACCGCCGCUGCUAAAGCGGAGGAAGGAAUGGGCAACGGUAGGUCAGUAUGCCCCGAAUAUCCCGGGCUACACGCGAGCUACAAUGGUUGGUACAAUGGGUAUCUACCCCGAAAGGGGAUGGUAAUCUCCUAAAGCCAAUCUUAGUUCGGAUUGAGGGCUGCAACUCGCCCUCAUGAAGCUGGAAUCCGUAGUAAUCGCGUUUCAACAGAACGCGGUGAAUACGUCCCUGCUCCUUGCACACACCGCCCGUCAAACCACCCGAGUAGGGUCUGAAUGAGAGCGCUUC
>AB329664
GGGUCUGGCAUAAUCCUGGGACCCUGGGGAAUAAUUCCGGAUAGGCCACAGAUGCUGGAAUGCGCUGUGGCCGAAAGCUCCGGCGCCCAAGGAUGGGUCUGCGGCCUAUCAGGGUUGUAGUGGGUGUAAUGUACCUACUAGCCUACGACGGGUACGGGUUGUGAGAGCAAGAGCCCGGAGAUGGAUUCUGAGACACGAAUCCAGGCCCUACGGGGUGCAGCAGGCGCGAAAACUUUACAAUGCGGGAAACCGUGAUAAGGGAAUCUCGAGUGCCAGCAUAUAAUGUUGGCUGUCCAGAUGCCUAAAAAGCAUCUGUUAGCAAGGGCCGGGCAAGACCGGUGCCAGCCGCCGCGGUAACACCGGCGGCCCGAGUGGUAACCGCUUUUAUUGGGUCUAAAGGGUCUGUAGCCGGCCAAGUAAGUCCCUUGGGAAAUCUGGCAGCUUAACUGUCAGGCUGCUAGGGGAUACUGCUGGGCUUGGGACCGGGAGAGGUGAGAGGUACCUUGGGGGUAGGGGUGAAAUCUUGUGAUCCUCGGGGGACCACCAGUGGCGAAGGCGUCUCACCAGAACGGGUCCGACGGUAAGGGACGAAAGCUAGGGGCACGAACCGGAUUAGAUACCCGGGUAGUCCUAGCCGUAAACGAUGCUCGCUAGGUGUCAGUCACGGUGCGACCGUGAUUGGUGCCGUAGGGAAGCCGUGAAGCGAGCCACCUGGGAAGUAUGGCCGCAAGGCUGAAACUUAAAGGAAUUGGCGGGGGAGCACUACAACGGGUGGAGCCUGCGGUUUAAUUGGAUUCAACGCCGGAAAUCUCACCGGGGGCGACAGCAAUAUGAAGGUCAGGCUGAAGACCUUACCCGAUUAGCUGAGAGGUGGUGCAUGGCCGUCGUCAGUUCGUACUGUGAAGCAUCCUGUUAAGUCAGGCAACGAGCGAGACCCACGUCCACAGUUGCCAGCAUACCCUCCGGGGUGAUGGGUACACUGUGGAGACCGCCGCUGCUAAAGCGGAGGAAGGAGUGGGCAACGGUAGGUCAGUAUGCCCCGAAUCUCCCGGGCUACACGCGGGCUACAAUGGUUGGUACAAUGGGCAUCUACCCCGAAAGGGGAAGGAAAUCUCUUAAAGCCAAUCGUAGUUCGGAUUGAGGGCUGCAACUCGCCCUCAUGAAGCUGGAAUCCGUAGUGAUCGCGUUUCAACAGAACGCGGUGAAUACGUCCCUGCUCCUUGCACACACCGCCCGUCAAACCACCCGAGUAGGGUCUGGAUGAGGGUGUGUU
>AB368917
AAUUCGAUUUUGAUCCUGGCGGAGGCUACCGCUAUUGGGUUUCGAUUAAGCCAUGCAAGUCGAACGAUCUUCGGAUCGUGGCAAACGGCUCAGUAACACGUGGAUAACCUAACCUUAGGACUGGGAUAACCCCGGGAAACUGGGGACAAUACCGGAUAUGUGGGGCUGCCUGGAAUGGUACCCCAUUGAAAUGCUCCGGCGCCUAAGGAUGGAUCUGCGGCAGAUUAGGUAGUUGGCGGGGUAAAUGCCCACCAAGCCAGUAAUCUGUACGGGUUGUGAGAGCAAGAGCCCGGAGAUGGAACCUGAGACAAGGUUCCAGGCCCUACGGGGCGCACGAGGCGCGAAACCUCCGCAAUGCGAGCAAUCGCGACGGGGGAAACCCAAGUGCCACUCUUAACGGGGUGGCUUUUCUGAAGUGUAAAAAGCUUCAGGAAUAAGAGCUGGGCAAGACCGGUGCCAGCCGCCGCGGUAACACCGGCAGCUCAAGUGGUGGCCGUUUUUAUUGGGCCUAAAGCGUUCGUAGCCGGCUUGAUAAGUCUCUGGUGAAAUCCCACAGCUUAACUGUGGGAAUUGCUGGAGAUACUAUCAGGCUUGAGGCCGGGAGAGGCUGGAGGUACUCCCAGGGUAGGGGUGAAAUCCUAUAAUCCUGGGAGGACCACCUGUGGCGAAGGCGUCCAGCUGGAACGGACUGACGGGUGAGUAACGAAAGCCAGGGGCGCGAACCGGAUUAGAUACCCGGGUAGUCCUGGCCGUAAACGAUGUGGACUUGGUGUUGGGAUGGCUCCGAGCUGCCCCAGUGCCGAAGGGAAGCUGUUAAGUCCACCGCCUGGAAGUACGGUCGCAAGACUGAAACUUAAAGGAAUUGGCGGGGGAGCACCACAACGCGUGGAGCCUGCGGUUUAAUUGGAUUCAACGCCGGACAUCUCACCAGGGGCGACAGCAGAAUGAUGGCCAGGUUGAUGACCUUGCUUGACAAGCUGAGAGGAGGUGCAUGGCCGCCGUCAGCUCGUACCGUGAGGCGUCCUGUUAAGUCAGGCAACGAGCGAGACCCACGCCCUUAGUUACCAGCGGAUCCUCCGGGAUGCCGGGCACACUAAGGGGACCGCCAGUGAUAAACUGGAGGAAGGAGUGGACGACGGUAGGUCCGUAUGCCCCGAAUCCCCUGGGCUACACGCGGGCUACAAUGGCUAGGACAAUGGGUUCCGACACUGAAAAGUGAAGGUAAUCUCCUAAACCUAGCCUUAGUUCGGAUUGAGGGCUGUAACUCGCCCUCAUGAAGCUGGAAUGCGUAGUAAUCGCGUGUCAUAACCGCGCGGUGAAUACGUCCCUGCUCCUUGCACACACCGCCCGUCACGCCACCCAAAAAGGGUUUGGAUGAGGCCUCAGUCUUUGGCUAAGGUCGAAUCUAGGUUCUUUGAGGAGGGCGAAGUCGUAACAAGGUAGCCGUAGGGGAAUCUGCGGCUGG
>AB370245
GUCACUGCUAUCAGUAUUCGACUAAGCCAUGCGAGUCAAAUGUUCUUCGUGAACAUGGCGUACUGCUCAGUAACACGUGGAUAAUCUGCCCUAAGGUCAGGCAUAACUCCGGGAAACUGGUGAUAAUUCCUGAUAAGCUAUAGAUACUGGAAUGUUCUGUAGCUCAAAGCUCCGGCGCCUUAGGAUGAAUCUGCGGCCUAUCAGGUUGUAGUGGGUGUAGUGUACCUACUAGCCUACGACGGGUACGGGUUGUGAGAGCAAGAGCCCGGAGAUGGAUUCUGAGACAUGAAUCCAGGCCCUACGGGGCGCAGCAGGCGCGAAAACUUUACAAUGCGGGAAACCGCGAUAAGGGGAUACUGAGUGCCAGCAUAUUAUGUUGGCUGUCCACCUGUAUAAACAGCAGGUGUUAGCAAGGGCCGGGCAAGACCGGUGCCAGCCGCCGCGGUAACACCGGCGGCCCGAGUGGUGGCCACUAUUAUUGGGUCUAAAGGGUCCGUAGCCGGUUUGAUCAGUCUUCCGGGAAAUCUGACAGCUCAACUGUUAGGCUUCCGGGGGAUACUGUCAGACUUGGGACCGGGAGAGGUAAGAGGUACUACAGGGGUAGGAGUGAAAUCUUGUAAUCCUUGUGGGACCACCAGUGGCGAAGGCGUCUUACCAGAACGGGUCCGACGGUGAGGGACGAAAGCUGGGGGCACGAACCGGAUUAGAUACCCGGGUAGUCCCAGCCGUAAACGAUGCUCGCUAGGUGUCUGGGACGGUGCGACCGUUUCAGGUGCCGCAGGGAAGCCGUGAAGCGAGCCACCUGGGAAGUACGGCCGCAAGGCUGAAACUUAAAGGAAUUGGCGGGGGAGCACUACAACGGGUGGAGCCUGCGGUUUAAUUGGACUCAACGCCGGAAAACUCACCUGGGGCGACAGCAAUAUGUAGGUCAGGCUGAAGGUCUUACCUGAAUCGCUGAGAGGAGGUGCAUGGCCGUCGUCAGUUCGUACUGUGAAGCAUCCUGUUAAGUCAGGCAACGAGCGAGACCCGUGCCCACUGUUGCCAGCAUAUCCUUCGGGAUGAUGGGUACUCUGUGGGGACCGCUGGUGCUAAACCAGAGGAAGGUGCGGGCUACGGUAGGUCAGUAUGCCCCGAAUCUCCAGGGCUACACGCGGGCUACAAUGACCGGGACAAUGGGUCCCUACCCCGAAAGGGGUUGGUAAUCUCAUAAACCCGGCCUUAGUUCGAAUUGAGGGCUGUAACUCGCCCUCAUGAAGCUGGAAUCCGUAGUAAUCGCGUUUCAAUAUAGCGCGGUGAAUACGUCCCUGCUCCUUGCACACACCGCCCGUCAAACCACCCGAGUGAGGUAUGGGUGAGGGCAUGGACUCGUGCCGUGUUCGAACCUAAAUUUCGCAAGGGGGGUU
>AB370248
GUCACUGCUAUCGGGGUUCGAUUAAGCCAUGCGAGUUGAGAGGGUUAAGACCCUCGGCAGACUGCUCAGUAACACGUGGAUAACCUGCCCUAAGGUGGAGGAUAACCCCGGGAAACUGGGGAUAAUACUCCAUAGGUUAAAGAUACUGGAAUGUUCUUUAACCGAAAGUUCCGGCGCCUUAGGAUGGAUCUGCGGCCGAUUAGGUUGUUGUUGGGGUAGUGGCCCAACAAGCCUGUAAUCGGUACGGGUUGUGGGAGCAAGAGCCCGGAGAUGGAAUCUGAGACACGAUUCCAGGCCCUACGGGGCGCAGCAGGCGCGAAAACUUUACAAUGCAGGAAACUGUGAUAAGGGAACCCCGAGUGCCCGUAUAUGCGGGCUGUCCGGAUGUCUAAAAAGCAUCCGAAGAAAGGGCCGGGCAAGACCGGUGCCAGCCGCCGCGGUAAUACCGGCGGCUCGAGUGGUGGCCACUUUUAUUGGGCUUAAAGCGUUCGUAGCUUGAAUAAUAAGUCUCUUGGGAAAUCUGCAGGCUUAACCUGCAGGCGUUUAAGAGAAACUGUUGUUCUAGGAACCGGAAGAGGUGAGAGGUACUCCGGGGGUAGGAGUGAAAUCCUGUAAUCCCCGGGGGACCACCGAUGGCGAAGGCAUCUCACCAGGACGGCUUCGACAGUGAGGAACGAAAGCUGGGGGAGCGAACCGGAUUAGAUACCCGGGUAGUCCCAGCCGUAAACGAUGUGCGUUAGGUGUGCCGGUGACCACGAGUCUCCGGGGUGCCGAAGGGAAACCGUGAAACGUACCGCCUGGGAAGUACGGUCGCAAGGCUGAAACUUAAAGGAAUUGGCGGGGGAGCACCACAACGGGUGGAGCCUGCGGUUUAAUUGGACUCAACGCCGGAAAUCUCACCGGAUAAGACAGCGGAAUGAUAACCAGGUUGAAGACUUUGUUUGACCAGCUGAGAGGAGGUGCAUGGCCGUCGUCAGUUCGUACUGUGAAGCAUCCUGUUUAGUCAGGCAACGAGCGAGACCCACGCCAACAGUUGCCAGCAUGUUCUCCGGAAUGAUGGGGACACUGUUGGGACCGCCUCUGCUAAAGAGGAGGAAGGAAUGGGCAACGGUAGGUCAGCAUGCCCCGAAUUAUCCGGGCUACACGCGGGCUACAAUGGUCAGGACAAUGGGUAACGGCACUGAGAAGUGUAGUCAAUCCCCUAAACCUGUCCCAAGUUCGGAUUGUGGGCUGCAACUCGCCCACAUGAAGCUGGAAUCCGUAGUAAUCGCGUUUCAACAUAGCGCGGUGAAUACGUCCCUGCUCCUUGCACACACCGCCCGUCAAACCACCCGAGUGAGGUUUGGAUGAGGCUGUGGUUUAUUGCCGCAGUCGAAUUCUAGGUUUCGCAAGGGGGGUU
>AB371073
GUCACUGCUAUCGGGGUUCGAUUAAGCCAUGCGAGUCGAGAGGGUUCGGCCCUCGGCGCAUUGCUCAGUAACACGUGGACAACCUGCCCUGAGGAGGGGGAUAACUCCGGAAAACUGGAGAUAAUACCCCAUAGCCUAUGAAUGCUGGAAUGCUUUGUAGGUAAAAGGUCCGCCGCCUCAGGAUGGGUCUGCGGCCGAUUAGGUUGUUGUUGGGGUAACGGCCCAACAAGCCUGUAAUCGGUACGGGUUGUGGGAGCAAGAGCCCGGAGAUGGAUUCUGAGACACGAAUCCAGGCCCUACGGGGCGCAGCAGGCGCGAAAACUUUACAAUGCAGGAAACUGUGAUAAGGGAACCCCGAGUGCCUGUAUGGACAGGCUGUUCAGGUGCGCAAAAAACACUUGGAGAAAGGGCCGGGCAAGACCGGUGCCAGCCGCCGCGGUAAUACCGGCGGCUCGAGUGGUGGCCACUAUUACUGGGCUUAAAGCGUCCGUAGCUGGGUAGUUAAGUCUCUGGGGAAAUCUUCCGGCUCAACCGGAAGGCGUCUCAGGGAUACUGGUUACCUUGGGAUCGGGAGAGGUGAGAGGUACUCUGGGGGUAGGAGUGAAAUCCUGUUAUCCUCAGGGGACCACCUGUGGCGAAGGCGUCUCACCAGAACGACUCCGACAGUGAGGGACGAAAGCUGGGGGAGCAAACCGGAUUAGAUACCCGGGUAGUCCCAGCCGUAAACUAUGCGCGUUAGGUGUAUCAGUGGCCACGAGCUACUGAGGUGCCGAAGGGAAACCGUGAAACGCGCCGCCUGGGAAGUACGGUCGCAAGGCUGAAACUUAAAGGAAUUGGCGGGGGAGCACCACAACGGGUGGAGCCUGCGGUUUAAUUGGACUCAACGCCGGACAGCUCACCGGGUAGGACAGCGAUAUGAUAGCCGGGCUGAAGACCUUGCUUGAUCAGCUGAGAGGAGGUGCAUGGCCGUCGUCAGUUCGUACUGUGAAGCAUCCUGUUAAGUCAGGCAACGAGCGAGACCCACGCCAACAGUUGCCAGCAUGUUCUCUGGAAUGAUGGGGACACUGUUGGGACCGCCUCUGCUAAAGAGGAGGAAGGAAUGGGCAACGGUAGGUCAGCAUGCCCCGAAUUACCCGGGCUACACGCGGGCUACAAUGGACAGGACAAUGGGUAUCGACACCGAAAGGUGAAGGCAAUCUCCUAAACCUGCCCUUAGUUCGGAUUGUGGGCUGUAACUCGCCCACAUGAAGCUGGAAUCCGUAGUAAUCGCGUUUCAAAAUAGCGCGGUGAAUCUGUCCCUGCUCCUUGCACACACCGCCCGUCAAACCACCCGAGUGGGGUUUGGAUGAGGCUGCGGUUGUUGCCGUAGUCGAAUCUAGGUUCCGCAAGGGGGGUU
>AB434763
CCUGCCCUUAGGUUGGGUAUAAACCCGGGAAACUGGGUAUAAUACCCGAUAGGUCUCGAUUGCUGGAAUGCAUCGAGAUUUAAAGCUCCGGCGCCUAAGGAUGGGUCUGCGGCCUAUCAGGUAGUAGUGGGUGUAGCGUACCUACUAGCCUACGACGGGUACGGGUUGUGAGAGCAAGAGCCCGGAGAUGGAUUCUGAGACACGAAUCCAGGCCUCUACGGGGUGCAGCAGGCGCGAAAACUUUACAAUGCUGGCAACAGCGAUAAGGGAACCUCGAGUGCCAGGUUACAAAUCUGGCUGUCGAGAUGCCUAAAAAGCAUUUCAUAGCAAGGGCCGGGCAAGACCGGUGCCAGCCGCCGCGGUAACACCGGCGGCUCGAGUGGUAACCGUUAUUAUUGGGUCUAAAGGGUCUGUAGCCGGCCGGAUAAGUCUCUUGAGAAAUCUGGCAGCUUAACUGUCAGGCUUUCAGGAGAUACUGUCUGGCUCGAGGCCGGGAGAGGUGAGAGGUACUUCAGGGGUAGGGGUGAAAUCUUGUAAUCCUUGAAGGACCACCAGUGGCGAAGGCGUCUCACCAGAACGGACCUGACGGCAAGGGACGAAAGCUAGGGGCACGAACCGGAUUAGAUACCCGGGUAGUCCUAGCCGUAAACGAUACUCGCUAGGUGUCGGCCACGGUGCGACCGUUGUCGGUGCCGUAGGGAAGCCGUGAAGCGAGCCACCUGGGAAGUACGGCCGCAAGGCUGAAACUUAAAGGAAUUGGCGGGGGAGCACCACAACGGGUGGAGCUUGCGGUUUAAUUGGAUUCAACGCCGGAAAUCUUACCGGGACCGACAGCAAUAUGAAGGCCAGGCUGAAGACUUUGCCGGAUUAGCUGAGAGGUGGUGCAUGGCCGUCGUCAGUUCGUACUGUGAAGCAUCCUGUUAAGUCAGGCAACGAGCGAGACCCACGCCCACAGUUGCCAGCGUACUCUCCGGAGUGACGGGUACACUGUGGGGACCGCCGCUGCUAAAGCGGAGGAAGGAAUGGGCAACGGUAGGUCAGUAUGCCCCGAAUAUCCCGGGCUACACGCGAGCUACAAUGGUUGGUACAAUGGGUAUCUACCCCGAAAGGGGACGGGAAUCUCCUAAAACCAAUCUUAGUUCGGAUUGAGGGCUGCAACUCGCCCUCAUGAAGCUGGAAUCCGUAGUAAUCGCGUUUCAACAGAACGCGGUGAAUACGUCCCUGCUCCUUGCACACACCGCCCGUCAAACCACCCGAGUAGGGUCUGAAUGAGAGCGCUUUCUUUGGAGGCGUUCGAAUUUGGGCUUUGCAA
>AB434764
AACCUACCCUCAGGAGGGGGAUAACCCCGGGAAACUGGGGAUAAUACCCCAUAGAUCAGGGACGCUGGAAUGCCCCCUGAUUCAAAGGUCCGCCGCCUGAGGAUGGGUCUGCGGCCGAUUAGGUUGUUGUUGGGGUAACGGCCCAAUCAAGCCAUYCGAUCGGUACGGGUUGUGAGAGCAAGAGCCCGGAGAUGGAUUCUGAGACACGAAUCCCAGGCCCUACGGGGCGCAGCAGGCGCGAAAUUUCUUUACAAUGCGAGAAAUCGUGAUAAGGGAACCCCGAGUGCCCGUAAAUUCGGGCUGUCCGCCAGUGUAAAUAACUGGUGAAGAAAGGGCCGGGCAAGACCGGUGCCAGCCGCCGCGGUAAUACCGGCGGCUCGAGUGGUGGCCACUAUUACUGGGCUUAAAGCGUGCGUAGCUGGAUUGUUAAGUCUCUUGGGAAAUCCACCGGCUCAACCGAUGGGCGUUCAGGAGAAACUGGCAAUCUAGGGACCGGGAGAGGUGAGAGGUACUCCAGGGGUAGGAGUGAAAUCCUGUAAUCCUUGGGGGACCACCUGUGGCGAAGGCGUCUCACUAGAACGGCUCCGACAGUGAGGGACGAAAGCUGGGGGAGCAAACCGGAUUAGAUACCCGGGUAGUCCCAGCUGUAAACGAUGCGCGUUAGGUGUAUCGGUGACCACGAGUCAUCGAGGUGCCGAAGGGAAACCGUGAAACGUGCCGCCUGGGAAGUACGGUCGCAAGGCUGAAACUUAAAGGAAUUGGCGGGGGAGCACCACAACGGGUGGAGCCUGCGGUUUAAUUGGACUCAACGCCGGGCAGCUCACCGGAUAAGACAGCUGGAUGAUAGCCGGGCUGAAGACUCUGCUUGACUAGCUGAGAGGAGGUGCAUGGCCGUCGUCAGUUCGUACUGUGAAGCAUCCUGUUAAGUCAGGCAACGAGCGAGACCCACGCCAACAGUUGCCAGCAUGUCCUCCGGGAUGAUGGGGACACUGUUGGACCGCCUCUGCUAAAGAGGAGGAAGGAAUGGGCAACGGUAGGUCAGCAUGCCCCGAAUAUCCGGGCUACACGCGGGCUACAAUGGUCAGGACAAUGGGUAUCGACACCGAGAGGUGGAGGCAAUCUCCUAAACCUGUCCUUAGUUCGGAUUGUGGGCUGCAACUCGCCCACAUGAAGCUGGAAUCCGUAGUAAUCGCGUUUCAAAAUAGCGCGGUGAAUAUGUCCCUGCUCCUUGCACACACCGCCCGUCAAACCACCCGAGUGGGGUCUUGAUGAGGCUAGCGUCCGUGCGCCGUGGUCGAAUCUAGGUUCCGCAA
>AB434765
CCUGCCCUUAGGUUGGGUAUAAACCCGGGCAACUGGGUAUAAUCCCCUAUAAGUCUCGGCUGCUGGAAUGCACCGAGAUUAAAAGCUCCGGCGCCUAAGGAUGGGUCUGCGGCCUAUCAGGUAGUAGUGGGUGUAGCGUACCUACUAGCCUACGACGGGUACGGGUUGUGAGAGCAAGAGCCCGGAGAUGGAUUCCUGAGACACGAAUCCAGGCCCUACGGGGUGCAGCAAGCGCGAAAACUUUACAAUGCUGGCAACAGCGAUAAGGGAACCUCGAGUGCCAGGUUACAAAUCUGGCUGUCGUUGUGUCUAAAAGACACGAUAUAGCAAGGGCCGGGCAAGACCGGUGCCAGCCGCCGCGGUAACACCGGCGGCUCGAGUGGUAACCGUAUAUUAUUGGGUCUAAAGGGUCUGUAGCCGGCCGGAUAAGUCUCUUGAGAAAUCUGGCAGCUUAACUGUCAGGCUUUCAGGAGAUACUGUCUGGCUCGAGGCCGGGAGAGGUGAGAGGUACUUCAGGGGUAGGGGUGAAAUCUUGUAAUCCUUGAAGGACCACCAGUGGCGAAGGCGUCUCACCAGAACGGACCUGACGGCAAGGGACGAAAGCUAGGGGCACGAACCGGAUUAGAUACCCGGGUAGUCCUAGCCGUAAACGAUACUCGCUAGGUGUCGGCCACGGUGCGACCGUUGUCGGUGCCGUAGGGAAGCCGUGAAGCGAGCCACCUGGGAAGUACGGCCGCAAGGCUGAAACUUAAAGGAAUUGGCGGGGGAGCACCACAACGGGUGGAGCUUGCGGUUUAAUUGGAUUCAACGCCGGAAAUCUUACCGGGACCGACAGCAAUAUGAAGGCCAGGCUGAAGACUUUGCCGGAUUAGCUGAGAGGUGGUGCAUGGCCGUCGUCAGUUCGUACUGUGAAGCAUCCUGUUAAGUCAGGCAACGAGCGAGACCCACGCCCACAGUUGCCAGCGUACUCUCUGGAGUGACGGGUACACUGUGGGGACCGCCGCUGCUAAAGCGGAGGAAGGAAUGGGCAACGGUAGGUCAGUAUGCCCCGAAUAUCCCGGGCUACACGCGAGCUACAAUGGUUGGUACAAUGGGUAUCUACCCCGAAAGGGGACGGGAAUCUCCUAAAACCAAUCUUAGUUCGGAUUGAGGGCUGCAACUCGCCCUCAUGAAGCUGGAAUCCGUAGUAAUCGCGUUUCAACAGAACGCGGUGAAUACGUCCCUGCUCCUUGCACACACCGCCCGUCAAACCACCCGAGUAGGGUCUGAAUGAGAGCGCUUUCUUUGGAGGCGUUCGAAUUUGGGCUUUGCAA
>AB434767
ACAACCUGCCCUUAGGUUGGGUAUAAACCCGGGAAACUGGGUAUAAUCCCCUAUAAGUCUCGGCUGCUGGAAUGCACCGAGAUUAAAAGCUCCGACGCCUAAGGAUGGGUCUGCGGCCUAUCAGGUAGUAGUGGUGUGUAGCGUACCAUACUAGCCUACGACGGGUACGGGUUGUGAGAGCAAGAGCCCGGAGAUGGAUUCUGAGACACGAAUCCAGGCCCUACGGGGUGCAGCAGGCGCGAAAACUUUACAAUGCUGGCAACAGCGAUAAGGGAACCUCGAGUGCCAGGUUACAAAUCUGGCUGUCGAGAUGCCUAAAAAGCAUUUCAUAGCAAGGGCCGGGCAAGACCGGUGCCAGCCGCCGCGGUAACACCGGCGGCUCGAGUGGUAACCGUUAUUAUUGGGUCUAAAGGGUCUGUAGCCGGCCGGAUAAGUCUCUUGAGAAAUCUGGCAGCUUAACUGUCAGGCUUUCAGGAGAUACUGUCUGGCUCGAGGCCGGGAGAGGUGAGAGGUACUUCAGGGGUAGGGGUGAAAUCUUGUAAUCCUUGAAGGACCACCAGUGGCGAAGGCGUCUCACCAGAACGGACCUGACGGCAAGGGACGAAAGCUAGGGGCACGAACCGGAUUAGAUACCCGGGUAGUCCUAGCCGUAAACGAUACUCGCUAGGUGUCGGCCACGGUGCGACCGUUGUCGGUGCCGUAGGGAAGCCGUGAAGCGAGCCACCUGGGAAGUACGGCCGCAAGGCUGAAACUUAAAGGAAUUGGCGGGGGAGCACCACAACGGGUGGAGCUUGCGGUUUAAUUGGAUUCAACGCCGGAAAUCUUACCGGGGCCGACAGCAAUAUGAAGGCCAGGCUGAAGACUUUGCCGGAUUAGCUGAGAGGUGGUGCAUGGCCGUCGUCAGUUCGUACUGUGAAGCAUCCUGUUAAGUCAGGCAACGAGCGAGACCCACGCCCACAGUUGCCAGCGUACUCUCUGGAGUGACGGGUACACUGUGGGGACACGCCGCUGCUAAAGCGGAGGAAGGAAUGGGCAACGGUAGGUCAGUAUGCCCCGAAUAUCCCGGGCUACACGCGAGAUAAAAUGGUUGGUACAAUGGGUAUCUACCCCGAAAGGGGACGGGAAUCUCCUAAAACCAAUUCUUAGUUCGGAUUGAGGGCUGCAACUCGCCCUCAUGAAGCUGGAAUCCGUAGUAAUCGCGUUUCAACAGAACGCGGUGAAUACGUCCCUGCUCCUUGCACACACCGCCCGUCAAACCACCCGAGUAGGGUCUGAAUGAGAGCGCUUUCUUUGGAGGCGUUCGAAUCUGGGCUUUGCAA
>AB447762
GGACAACCUGCCCUUAGGACGGGGAUAAACCCGGGAAACUGGGUAUAAUACCCGAUAGGUCUCGAUUGCUGGAAUGCAUCGAGAUUUAAAGCUCCGGCGCCUAAGGAUGGGUCUGCGGCCUAUCAGGUAGUAGUGGGUGUAGCGUACCUACUAGCCUACGACGGGUACGGGUUGUGAGAGCAAGAGCCCGGAGAUGGAUUCUGAGACACGAAUCCAGGCCCUACGGGGUGCAGCAGGCGCGAAAACUUUACAAUGCUGGCAACAGCGAUAAGGGAACCUCGAGUGCCAGGUUACAAAUCUGGCUGUCGAGAUGCCUAAAAAGCAUUUCAUAGCAAGGGCCGGGCAAGACCGGUGCCAGCCGCCGCGGUAACACCGGCGGCUCGAGUGGUAACCGUUAUUAUUGGGUCUAAAGGGUCUGUAGCCGGCCGGAUAAGUCUCUUGAGAAAUCUGGCAGCUUAACUGUCAGGCUUUCAGGAGAUACUGUCUGGCUCGAGGCCGGGAGAGGUGAGAGGUACUUCAGGGGUAGGGGUGAAAUCUUGUAAUCCUUGAAGGACCACCAGUGGCGAAGGCGUCUCACCAGAACGGACCUGACGGCAAGGGACGAAAGCUAGGGGCACGAACCGGAUCAGAUACCCGGGUAGUCCUAGCCGUAAACGAUACUCGCUAGGUGUCGGCCACGGUGCGACCGUUGUCGGUGCCGUAGGGAAGCCGUGAAGCGAGCCACCUGGGAAGUACGGCCGCAAGGCUGAAACUUAAAGGAAUUGGCGGGGGAGCACCACAACGGGUGGAGCUUGCGGUUUAAUUGGAUUCAACGCCGGAAAUCUUACCGGGACCGACAGCAAUAUGAAGGCCAGGCUGAAGACUUUGCCGGAUUAGCUGAGAGGUGGUGCAUGGCCGUCGUCAGUUCGUACUGUGAAGCAUCCUGUUAAGUCAGGCAACGAGCGAGACCCACGCCCACAGUUGCCAGCGUACUCUCUGGAGUGACGGGUACACUGUGGGGACCGCCGCUGCUAAAGCGGAGGAAGGAAUGGGCAACGGUAGGUCAGUAUGCCCCGAAUAUCCCGGGCUACACGCGAGCUACAAUGGUUGGUACAAUGGGUAUCUACCCCGAAAGGGGACGGGAAUCUCCUAAAACCAAUCUUAGUUCGGAUUGAGGGCUGCAACUCGCCCUCAUGAAGCUGGAAUCCGUAGUAAUCGCGUUUCAACAGAACGCGGUGAAUACGUCCCUGCUCCUUGCACACACCGCCCGUCAAACCACCCGAGUAGGGUCUGAAUGAGAGCGCUUUCUUUGGAGGCGUUCGAAUUUGGGCUUUGCAAGGGGGGUU
>AB447765
GGACAACCUACCCUUAGGUUGGGUAUAAACCCGGGAAACUGGGUAUAAUACCCGAUAGGUCUCGAUUGCUGGAAUGCAUCGAGAUUUAAAGCUCCGGCGCCUAAGGAUGGGUCUGCGGCCUAUCAGGUAGUAGUGGGUGUAGCGUACCUACUAGCCUACGACGGGUACGGGUUGUGAGAGCAAGAGCCCGGAGAUGGAUUCUGAGACACGAAUCCAGGCCCUACGGGGUGCAGCAGGCGCGAAAACUUUACAAUGCUGGCAACAGCGAUAAGGGAACCUCGAGUGCCAGGUUACAAAUCUGGCUGUCGAGAUGCCUAAAAAGCAUUUCAUAGCAAGGGCCGGGCAAGACCGGUGCCAGCCGCCGCGGUAACACCGGCGGCUCGAGUGGUAACCGUUAUUAUUGGGUCUAAAGGGUCUGUAGCCGGCCGGAUAAGUCUCUUGAGAAAUCUGGCAGCUUAACUGUCAGGCUUUCAGGAGAUACUGUCUGGCUCGAGGCCGGGAGAGGUGAGAGGUACUUCAGGGGUAGGGGUGAAAUCUUGUAAUCCUUGAAGGACCACCAGUGGCGAAGGCGUCUCACCAGAACGGACCUGACGGCAAGGGACGAAAGCUAGGGGCACGAACCGGAUUAGAUACCCGGGUAGUCCUAGCCGUAAACGAUACUCGCUAGGUGUCGGCCACGGUGCGACCGUUGUCGGUGCCGUAGGGAAGCCGUGAAGCGAGCCACCUGGGAAGUACGGCCGCAAGGCUGAAACUUAAAGGAAUUGGCGGGGGAGCACCACAACGGGUGGAGCUUGCGGUUUAAUUGGAUUCAACGCCGGAAAUCUUACCGGGACCGACAGCAAUAUGAAGGCCAGGCUGAAGACUUUGCCGGAUUAGCUGAGAGGUGGUGCAUGGCCGUCGUCAGUUCGUACUGUGAAGCAUCCUGUUAAGUCAGGCAACGAGCGAGACCCACGCCCACAGUUGCCAGCGUACUCUCUGGAGUGACGGGUACACUGUGGGGACCGCCGCUGCUAAAGCGGAGGAAGGAAUGGGCAACGGUAGGUCAGUAUGCCCCGAAUAUCCCGGGCUACACGCGAGCUACAGUGGUUGGUACAAUGGGUAUCUACCCCGAAAGGGGACGGGAAUCUCCUAAAACCAAUCUUAGUUCGGAUUGAGGGCUGCAACUCGCCCUCAUGAAGCUGGAAUCCGUAGUAAUCGCGUUUCAACAGAACGCGGUGAAUACGUCCCUGCUCCUUGCACACACCGCCCGUCAAACCACCCGAGUAGGGUCUGAAUGAGAGCGCAUUCUUUGGAGGCGUUCGAAUUUGGGCUUUGCAAGGGGGGUU
>AB447768
GGACAACCUGCCCUUAGGACGGGGAUAAACCCGGGAAACUGGGUAUAAUACCCGAUAGGUCUCGAUUGCUGGAAUGCAUCGAGAUUUAAAGCUCCGGCGCCUAAGGAUGGGUCUGCGGCCUAUCAGGUAGUAGUGGGUGUAGCGUACCUACUAGCCUACGACGGGUACGGGUUGUGAGAGCAAGAGCCCGGAGAUGGAUUCUGAGACACGAAUCCAGGCCCUACGGGGUGCAGCAGGCGCGAAAACUUUACAAUGCUGGCAACAGCGAUAAGGGAACCUCGAGUGCCAGGUUACAAAUCUGGCUGUCGAGAUGCCUAAAAAGCAUUUCAUAGCAAGGGCCGGGCAAGACCGGUGCCAGCCGCCGCGGUAACACCGGCGGCUCGAGUGGUAACCGUUAUUAUUGGGUCUAAAGGGUCUGUAGCCGACCGGAUAAGUCUCUUGAGAAAUCUGGCAGCUUAACUGUCAGGCUUUCAGGAGAUACUGUCUGGCUCGAGGCCGGGAGAGGUGAGAGGUACUUCAGGGGUAGGGGUGAAAUCUUGUAAUCCUUGAAGGACCACCAGUGGCGAAGGCGUCUCACCAGAACGGACCUGACGGCAAGGGACGAAAGCUAGGGGCACGAACCGGAUUAGAUACCCGGGUAGUCCUAGCCGUAAACGAUACUCGCUAGGUGUCGGCCACGGUGCGACCGUUGUCGGUGCCGUAGGGAAGCCGUGAAGCGAGCCACCUGGGAAGUACGGCCGCAAGGCUGAAACUUAAAGGAAUUGGCGGGGGAGCACCACAACGGGUGGAGCUUGCGGUUUAAUUGGAUUCAACGCCGGAAAUCUUACCGGGACCGACAGCAAUAUGAAGGCCAGGCUGAAGACUUUGCCGGAUUAGCUGAGAGGUGGUGCAUGGCCGUCGUCAGUUCGUACUGUGAAGCAUCCUGUUAAGUCAGGCAACGAGCGAGACCCACGCCCACAGUUGCCAGCGUACUCUCUGGAGUGACGGGUACACUGUGGGGACCGCCGCUGCUAAAGCGGAGGAAGGAAUGGGCAACGGUAGGUCAGUAUGCCCCGAAUAUCCCGGGCUACACGCGAGCUACAAUGGUUGGUACAAUGGGUAUCUACCCCGAAAGGGGACGGGAAUCUCCUAAAACCAAUCUUAGUUCGGAUUGAGGGCUGCAACUCGCCCUCAUGAAGCUGGAAUCCGUAGUAAUCGCGUUUCAACAGAACGCGGUGAAUACGUCCCUGCUCCUUGCACACACCGCCCGUCAAACCACCCGAGUAGGGUCUGAAUGAGAGCGCUUUCUUUGGAGGCGUUCGAAUUUGGGCUUUGCAAGGGGGGUU
>AB447770
GGACAACCUGCCCUUAGGUUGGGUAUAAACCCGGGAAACUGGGUAUAAUACCCGAUAGGUCUCGAUUGCUGGAAUGCAUCGAGAUUUAAAGCUCCGGCGCCUAAGGAUGGGUCUGCGGCCUAUCAGGUAGUAGUGGGUGUAGCGUACCUACUAGCCUACGACGGGUACGGGUUGUGAGAGCAAGAGCCCGGAGAUGGAUUCUGAGACACGAAUCCAGGCCCUACGGGGUGCAGCAGGCGCGAAAACUUUACAAUGCUGGCAACAGCGAUAAGGGAACCUCGAGUGCCAGGUUACAAAUCUGGCUGUCGAGAUGCCUAAAAAGCAUUUCAUAGCAAGGGCCGGGCAAGACCGGUGCCAGCCGCCGCGGUAACACCGGCGGCUCGAGUGGUAACCGUUAUUAUUGGGUCUGAAGGGUCUGUAGCCGGCCGGAUAAGUCUCUUGAGAAAUCUGGCAGCUUAACUGUCAGGCUUUCAGGAGAUACUGUCUGGCUCGAGGCCGGGAGAGGUGAGAGGUACUUCAGGGGUAGGGGUGAAAUCUUGUAAUCCUUGAAGGACCACCAGUGGCGAAGGCGUCUCACCAGAACGGACCUGACGGCAAGGGACGAAAGCUAGGGGCACGAACCGGAUUAGAUACCCGGGUAGUCCUAGCCGUAAACGAUACUCGCUAGGUGUCGGCCACGGUGCGACCGUUGUCGGUGCCGUAGGGAAGCCGUGAAGCGAGCCACCUGGGAAGUACGGCCGCAAGGCUGAAACUUAAAGGAAUUGGCGGGGGAGCACCACAACGGGUGGAGCUUGCGGUUUAAUUGGAUUCAACGCCGGAAAUCUUACCGGGACCGACAGCAAUAUGAAGGCCAGGCUGAAGACUUUGCCGGAUUAGCUGAGAGGUGGUGCAUGGCCGUCGUCAGUUCGUACUGUGAAGCAUCCUGUUAAGUCAGGCAACGAGCGAGACCCACGCCCACAGUUGCCGGCGUACUCUCUGGAGUGACGGGUACACUGUGGGGACCGCCGCUGCUAAAGCGGAGGAAGGAAUGGGCAACGGUAGGUCAGUAUGCCCCGAAUAUCCCGGGCUACACGCGAGCUACAAUGGUUGGUACAAUGGGUAUCUACCCCGAAAGGGGACGGGAAUCUCCUAAAACCAAUCUUAGUUCGGAUUGAGGGCUGCAACUCGCCCUCAUGAAGCUGGAAUCCGUAGUAAUCGCGUUUCAACAGAACGCGGUGAAUACGUCCCUGCUCCUUGCACACACCGCCCGUCAAACCACCCGAGUAGGGUCUGAAUGAGAGCGCUUUCUUUGGAGGCGUUCGAAUUUGGGCUUUGCAAGGGGGGUU
>AB447772
GGACAACCUGCCCUUAGGACGGGGAUAAACCCGGGAAACUGGGUAUAAUACCCGAUAGGUCUCGAUUGCUGGAAUGCAUCGAGAUUUAAAGCUCCGGCGCCUAAGGAUGGGUCUGCGGCCUAUCAGGUAGUAGUGGGUGUAGCGUACCUACUAGCCUACGACGGGUACGGGUUGUGAGAGCAAGAGCCCGGAGAUGGAUUCUGAGACACGAAUCCAGGCCCUACGGGGUGCAGCAGGCGCGAAAACUUUACAAUGCUGGCAACAGCGAUAAGGGAACCUCGAGUGCCAGGUUACAAAUCUGGCUGUCGAGAUGCCUAAAAAGCAUUUCAUAGCAAGGGCCGGGCAAGACCGGUGCCAGCCGCCGCGGUAACACCGGCGGCUCGAGUGGUAACCGUUAUUAUUGGGUCUAAAGGGUCUGUAGCCGGCCGGAUAAGUCUCUUGAGAAAUCUGGCAGCUUAACUGUCAGGCUUUCAGGAGAUACUGUCUGGCUCGAGGCCGGGAGAGGUGAGAGGUACUUCAGGGGUAGGGGUGAAAUCUUGUAAUCCUUGAAGGACCACCAGUGGCGAAGGCGUCUCACCAGAACGGACCUGACGGCAAGGGACGAAAGCUAGGGGCACGAACCGGAUUAGAUACCCGGGUAGUCCUAGCCGUAAACGAUACUCGCUAGGUGUCGGCCACGGUGCGUCCGUUGUCGGUGCCGUAGGGAAGCCGUGAAGCGAGCCACCUGGGAAGUACGGCCGCAAGGCUGAAACUUAAAGGAAUUGGCGGGGGAGCACCACAACGGGUGGAGCUUGCGGUUUAAUUGGAUUCAACGCCGGAAAUCUUACCGGGACCGACAGCAAUAUGAAGGCCAGGCUGAAGACUUUGCCGGAUUGGCUGAGAGGUGGUGCAUGGCCGUCGUCAGUUCGUACUGUGAAGCAUCCUGUUAAGUCAGGCAACGAGCGAGACCCACGCCCACAGUUGCCAGCGUACUCUCUGGAGUGACGGGUACACUGUGGGGACCGCCGCUGCUAAAGCGGAGGAAGGAAUGGGCAACGGUAGGUCAGUAUGCCCCGAAUAUCCCGGGCUACACGCGAGCUACAAUGGUUGGUACAAUGGGUAUCUACCCCGAAAGGGGACGGGAAUCUCCUAAAACCAAUCUUAGUUCGGAUUGAGGGCUGCAACUCGCCCUCAUGAAGCUGGAAUCCGUAGUAAUCGCGUUUCAACAGAACGCGGUGAAUACGUCCCUGCUCCUUGCACACACCGCCCGUCAAACCACCCGAGUAGGGUCUGAAUGAGAGCGCUUUCUUUGGAGGCGUUCGAAUUUGGGCUUUGCAAGGGGGGUU
>AB447774
GGAUAACCUAACCUUAGGACUGGGAUAACCCCGGGAAACUGGGGAUAAUACCGGAUAUGUAGGGUUGCCUGGAAUGGUACCCUAUUGAAAUGUUCCGACGCCUAAGGAUGGAUCUGCGGCAGAUUAGGUAGUUGGCGGGGUAAAUGCCCACCAAGCCAGUAAUCUGUACGGGUUGUGAGAGCAAGAGCCCGGAGAUGGAACCUGAGACAAGGUUCCAGGCCCUACGGGGCGCAGCAGGCGCGAAACCUCCGCAAUGCACGAAAGUGCGACGGGGGAAACCCAAGUGCCACUCUUAACGGGGUGGCUUUUCUUAAGUGUAAAAAGCUUUUGGAAUAAGAGCUGGGCAGGACCGGUGCCAGCCGCCGCGGUAACACCGGCAGCUCAAGUGGUGGCCAUUUUUAUUGGGCCUAAAGCGUUCGUAGCCGGCUUGAUAAGUCUCUGGUGAAAUCCCACAGCUUAACUGUGGGAAUUGCUGGAGAUACUAUUAGGCUUGAGGCCGGGAGAGGCUGGAGGUACUCCCAGGGUAGGGGUGAAAUCCUAUAAUCCUGGGAGGACCACCUGUGGCGAAGGCGUCCAGCUGGAACGGACCUGACGGUGAGUAACGAAAGCCAGGGGCGCGAACCGGAUUAGAUACCCGGGUAGUCCUAGCCGUAAACGAUGUGGACUUGGUGUUGGGAUGGCUCCGAGCUGCCCCAGUGCCGAAGGGAAGCUGUUAAGUCCACCGCCUGGGAAGUACGGUCGCAAGACUGAAACUUAAAGGAAUUGGCGGGGGAGCACCACAACGCGUGGAGCCUGCGGUUUAAUUGGAUUCAACGCCGGACAUCUCACCAGGGGCGACAGCAGAAUGAUAGCCAGGUUGAUGACCUUGCUUGACAAGCUGAGAGGAGGUGCAUGGCCGCCGUCAGCUCGUACCGUGAGGCGUCCUGUUAAGUCAGGCAACGAGCGAGACCCACGCCCUUAGUUACCAGCGGAUCCUUCGGGAUGCCGGGCACACUAAGGGGACCGCCAGUGAUAAACUGGAGGAAGGAGUGGACGACGGUAGGUCCGUAUGCCCCGAAUCCCCUGGGCUACACGCGGGCUACAAUGGUUAGGACAAUGGGUUCCGACACUGAAAAGUGAAGGUAAUCUCCUAAACCUGGCCUUAGUUCGGAUUGAGGGCUGUAACUCGCCCUCAUGAAGCUGGAAUGCGUAGUAAUCGCGUGUCAUAACCGCGCGGUGAAUACGUCCCUGCUCCUUGCACACACCGCCCGUCACGCCACCCAAAAAGGGUUUGGAUGAGGCCCUAGUCUUUGGUUAGGGUCGAAUCUGGGUUCUUUGAGGAGGGCG
>AB447776
GGACAACCUGCCCUUAGGUUGGGUAUAAACCCGGGAAACUGGGUAUAAUACCCGAUAGGUCUCGAUUGCUGGAAUGCAUCGAGAUUUAAAGCUCCGGCGCCUAAGGAUGGGUCUGCGGCCUAUCAGGUAGUAGUGGGUGUAGCGUACCUACUAGCCUACGACGGGUACGGGUUGUGAGAGCAAGAGCCCGGAGAUGGAUUCUGAGACACGAAUCCAGGCCCUACGGGGUGCAGCAGGCGCGAAAACUUUACAAUGCUGGCAACAGCGAUAAGGGAACCUCGAGUGCCAGGUUACAAAUCUGGCUGUCGAGAUGCCUAAAAAGCAUUUCAUAGCAAGGGCCGGGCAAGACCGGUGCCAGCCGCCGCGGUAACACCGGCGGCUCGAGUGGUAACCGUUAUUAUUGGGUCUAAAGGGUCUGUAGCCGGCCGGAUAAGUCUCUUGAGAAAUCUGGCAGCUUAACUGUCAGGCUUUCAGGAGAUACUGUCUGGCUCGAGGCCGGGAGAGGUGAGAGGUACUUCAGGGGUAGGGGUGAAAUCUUGUAAUCCUUGAAGGACCACCAGUGGCGAAGGCGUCUCACCAGAACGGACCUGACGGCAAGGGACGAAAGCUAGGGGCACGAACCGGAUUAGAUACCCGGGUAGUCCUAGCCGUAAACGAUACUCGCUAGGUGUCGGCCACGGUGCGACCGUUGUCGGUGCCGUAGGGAAGCCGUGAAGCGAGCCACCUGGGAAGUACGGCCGCAAGGCUGAAACUUAAAGGAAUUGGCGGGGGAGCACCACAACGGGUGGAGCUUGCGGUUUAAUUGGAUUCAACGCCGGAAAUCUUACCGGGACCGACAGCAAUAUGAAGGCCAGGCUGAAGACUUUGCCGGAUUAGCUGAGAGGUGGUGCAUGGCCGUCGUCAGUUCGUACUGUGAAGCAUCCUGUUAAGUCAGGCAACGAGCGAGACCCACGCCCACAGUUGCCAGCGUACUCUCUGGAGUGACGGGUACACUGUGGGGACCGCCGCUGCUAAAGCGGAGGAAGGAAUGGGCAACGGUAGGUCAGUAUGCCCCGAAUAUCCCGGGCUACACGCGAGCUACAAUGGUUGGUACAAUGGGUAUCUACCCUGAAAGGGGACGGGAAUCUCCUAAAACCAAUCUUAGUUCGGAUUGAGGGCUGCAACUCGCCCUCAUGAAGCUGGAAUCCGUAGUAAUCGCGUUUCAACAGAACGCGGUGAAUACGUCCCUGCUCCUUGCACACACCGCCCGUCAAACCACCCGAGUAGGGUCUGAAUGAGAGCGCUUUCUUUGGAGGCGUUCGAAUUUGGGCUUUGCAAGGGGGGUU
>AB447778
GGACAACCUGCCCUUAGGACGGGGAUAAACCCGGGAAACUGGGUAUAAUACCCGAUAGGUCUCGAUUGCUGGAAUGCAUCGAGAUUUAAAGCUCCGGCGCCUAAGGAUGGGUCUGCGGCCUAUCAGGUAGUAGUGGGUGUAGCGUACCUACUAGCCUACGACGGGUACGGGUUGUGAGAGCAAGAGCCCGGAGAUGGAUUCUGAGACACGAAUCCAGGCCCUACGGGGUGCAGCAGGCGCGAAAACUUUACAAUGCUGGCAACAGCGAUAAGGGAACCUCGAGUGCCAGGUUACAAAUCUGGCUGUCGAGAUGCCUAAAAAGCAUUUCAUAGCAAGGGCCGGGCAAGACCGGUGCCAGCCGCCGCGGUAACACCGGCGGCUCGAGUGGUAACCGUUAUUAUUGGGUCUAAAGGGUCUGUAGCCGGCCGGAUAAGUCUCUUGAGAAAUCUGGCAGCUUAACUGUCAGGCUUUCAGGAGAUACUGUCUGGCUCGAGGCCGGGAGAGGUGAGAGGUACUUCAGGGGUAGGGGUGAAAUCUUGUAAUCCUUGAAGGACCACCAGUGGCGAAGGCGUCUCACCAGAACGGACCUGACGGCAAGGGACGAAAGCUAGGGGCACGAACCGGAUUAGAUACCCGGGUAGUCCUAGCCGUAAACGAUACUCGCUAGGUGUCGGCCACGGUGCGACCGUUGUCGGUGCCGUAGGGAAGCCGUGAAGCGAGCCACCUGGGAAGUACGGCCGCAAGGCUGAAACUUAAAGGAAUUGGCGGGGGAGCACCACAACGGGUGGAGCUUGCGGUUUAAUUGGAUUCAACGCCGGAAAUCUUACCGGGACCGACAGCAAUAUGAAGGCCAGGCUGAAGACUUUGCCGGAUUAGCUGAGAGGUGGUGCAUGGCCGUCGUCAGUUCGUACUGUGAAGCAUCCUGUUAAGUCAGGCAACGAGCGAGACCCACGCCCACAGUUGCCAGCGUACUCUCUGGAGUGACGGGUACACUGUGGGGACCGCCGCUGCUAAAGCGGAGGAAGGAAUGGGCAACGGUAGGUCAGUAUGCCCCGAAUAUCCCGGGCUACACGCGAGCUACAAUGGUUGGUACAAUGGGUAUCUACCCCGAAAGGGGACGGGAAUCUCCUAAAACCAAUCUUAGUUCGGAUUGAGGGCUGCAACUCGCCCUCAUGAAGCUGGAAUCCGUAGUAAUCGCGUUUCAACAGAACGCGGUGAAUACGUCCCUGCUCCUUGCACACACCGCCCGUCAAACCACCCGAGUAGGGUCUGAAUGAGAGCGCUUUCUUUGGAGGCGUUCGAAUUUGGGCUUUGCAAGGGGGGUU
>AB447779
GGACAACCUGCCCUUAGGACGGGGAUAAACCCGGGAAACUGGGUAUAAUACCCGAUAGGUCUCGAUUGCUGGAAUGCAUCGAGAUUUAAAGCUCCGGCGCCUAAGGAUGGGUCUGCGGCCUAUCAGGUAGUAGUGGGUGUAGCGUACCUACUAGCCUACGACGGGUACGGGUUGUGAGAGCAAGAGCCCGGAGAUGGAUUCUGAGACACGAAUCCAGGCCCUACGGGGUGCAGCAGGCGCGAAAACUUUACAAUGCUGACAACAGCGAUAAGGGAACCUCGAGUGCCAGGUUACAAAUCUGGCUGUCGAGAUGCCUAAAAAGCAUUUCAUAGCAAGGGCCGGGCAAGACCGGUGCCAGCCGCCGCGGUAACACCGGCGGCUCGAGUGGUAACCGUUAUUAUUGGGUCUAAAGGGUCUGUAGCCGGCCGGAUAAGUCUCUUGAGAAAUCUGGCAGCUUAACUGUCAGGCUUUCAGGAGAUACUGUCUGGCUCGAGGCCGGGAGAGGUGAGAGGUACUUCAGGGGUAGGGGUGAAAUCUUGUAAUCCUUGAAGGACCACCAGUGGCGAAGGCGUCUCACCAGAACGGACCUGACGGCAAGGGACGAAAGCUAGGGGCACGAACCGGAUUAGAUACCCGGGUAGUCCUAGCCGUAAACGAUACUCGCUAGGUGUCGGCCACGGUGCGACCGUUGUCGGUGCCGUAGGGAAGCCGUGAAGCGAGCCACCUGGGAAGUACGGCCGCAAGGCUGAAACUUAAAGGAAUUGGCGGGGGAGCACCACAACGGGUGGAGCUUGCGGUUUAAUUGGAUUCAACGCCGGAAAUCUUACCGGGACCGACAGCAAUAUGAAGGCCAGGCUGAAGACUUUGCCGGAUUAGCUGAGAGGUGGUGCAUGGCCGUCGUCAGUUCGUACUGUGAAGCAUCCUGUUAAGUCAGGCAACGAGCGAGACCCACGCCCACAGUUGCCAGCGUACUCUCUGGAGUGACGGGUACACUGUGGGGACCGCCGCUGCUAAAGCGGAGGAAGGAAUGGGCAACGGUAGGUCAGUAUGCCCCGAAUAUCCCGGGCUACACGCGAGCUACAAUGGUUGGUACAAUGGGUAUCUACCCCGAAAGGGGACGGGAAUCUCCUAAAACCAAUCUUAGUUCGGAUUGAGGGCUGCAACUCGCCCUCAUGAAGCUGGAAUCCGUAGUAAUCGCGUUUCAACAGAACGCGGUGAAUACGUCCCUGCUCCUUGCACACACCGCCCGUCAAACCACCCGAGUAGGGUCUGAAUGAGAGCGCUUUCUUUGGAGGCGUUCGAAUUUGGGCUUUGCAAGGGGGGUU
>AB447780
GGACAACCUGCCCUUAGGUUGGGUAUAAACCCGGGAAACUGGGUAUAAUACCCGAUAGGUCUCGAUUGCUGGAAUGCAUCGAGAUUUAAAGCUCCGGCGCCUAAGGAUGGGUCUGCGGCCUAUCAGGUAGUAGUGGGUGUAGCGUACCUACUAGCCUACGACGGGUACGGGUUGUGAGAGCAAGAGCCCGGAGAUGGAUUCUGAGACACGAAUCCAGGCCCUACGGGGUGCAGCAGGCGCGAAAACUUUACAAUGCUGGCAACAGCGAUAAGGGAACCUCGAGUGCCAGGUUACAAAUCUGGCUGUCGAGAUGCCUAAAAAGCAUUUCAUAGCAAGGGCCGGGCAAGACCGGUGCCAGCCGCCGCGGUAACACCGGCGGCUCGAGUGGUAACCGUUAUUAUUGGGUCUAAAGGGUCUGUAGCCGGCCGGAUAAGUCUCUUGAGAAAUCCGGCAGCUUAACUGUCAGGCUUUCAGGAGAUACUGUCUGGCUCGAGGCCGGGAGAGGUGAGAGGUACUUCAGGGGUAGGGGUGAAAUCUUGUAAUCCUUGAAGGACCACCAGUGGCGAAGGCGUCUCACCAGAACGGACCUGACGGCAAGGGACGAAAGCUAGGGGCACGAACCGGAUUAGAUACCCGGGUAGUCCUAGCCGUAAACGAUACUCGCUAGGUGUCGGCCACGGUGCGACCGUUGUCGGUGCCGUAGGGAAGCCGUGAAGCGAGCCACCUGGGAAGUACGGCCGCAAGGCUGAAACUUAAAGGAAUUGGCGGGGGAGCACCACAACGGGUGGAGCUUGCGGUUUAAUUGGAUUCAACGCCGGAAAUCUUACCGGGACCGACAGCAAUAUGAAGGCCAGGCUGAAGACUUUGCCGGAUUAGCUGAGAGGUGGUGCAUGGCCGUCGUCAGUUCGUACUGUGAAGCAUCCUGUUAAGUCAGGCAACGAGCGAGACCCACGCCCACAGUUGCCAGCGUACUCUCUGGAGUGACGGGUACACUGUGGGGACCGCCGCUGCUAAAGCGGAGGAAGGAAUGGGCAACGGUAGGUCAGUAUGCCCCGAAUAUCCCGGGCUACACGCGAGCUACAAUGGUUGGUACAAUGGGUAUCUACCCCGAAAGGGGACGGGAACCUCCUAAAACCAAUCUUAGUUCGGAUUGAGGGCUGCAACUCGCCCUCAUGAAGCUGGAAUCCGUAGUAAUCGCGUUUCAACAGAACGCGGUGAAUACGUCCCUGCUCCUUGCACACACCGCCCGUCAAACCACCCGAGUAGGGUCUGAAUGAGAGCGCUUUCUUUGGAGGCGUUCGAAUUUGGGCUUUGCAAGGGGGGUU
>AB447782
GGACAACCUGCCCUUAGGACGGGGAUAAACCCGGGAAACUGGGUAUAAUACCCGAUAGGUCUCGAUUGCUGGAAUGCAUCGAGAUUUAAAGCUCCGGCGCCUAAGGAUGGGUCUGCGGCCUAUCAGGUAGUAGUGGGUGUAGCGUACCUACUAGCCUACGACGGGUACGGGUUGUGAGAGCAAGAGCCCGGAGAUGGAUUCUGAGACACGAAUCCAGGCCCUACGGGGUGCAGCAGGCGCGAAAACUUUACAAUGCUGGCAACAGCGAUAAGGGAACCUCGAGUGCCAGGUUACAAAUCUGGCUGUCGAGAUGCCUAAAAAGCAUUUCAUAGCAAGGGCCGGGCAAGACCGGUGCCAGCCGCCGCGGUAACACCGGCGGCUCGAGUGGUAACCGUUAUUAUUGGGUCUAAAGGGUCUGUAGCCGGCCGGAUAAGUCUCUUGAGAAAUCUGGCAGCUUAACUGUCAGGCUUUCAGGAGAUACUGUCUGGCUCGAGGCCGGGAGAGGUGAGAGGUACUUCAGGGGUAGGGGUGAAAUCUUGUAAUCCUUGAAGGACCACCAGUGGCGAAGGCGUCUCACCAGAACGGUCCUGACGGCAAGGGACGAAAGCUAGGGGCACGAACCGGAUUAGAUACCCGGGUAGUCCUAGCCGUAAACGAUACUCGCUAGGUGUCGGCCACGGUGCGACCGUGGUCGGUGCCGUAGGGAAGCCGUGAAGCGAGCCACCUGGGAAGUACGGCCGCAAGGCUGAAACUUAAAGGAAUUGGCGGGGGAGCACUACAACGGGUGGAGCCUGCGGUUUAAUUGGAUUCAACGCCGGGAAGCUUACCGGGAUCGACAGCAAUAUGAAGGCCAGGCUGAAGACCUUGCCGGAUUAGCUGAGAGGUGGUGCAUGGCCGUCGUCAGUUCGUACUGUGAAGCAUCCUGUUAAGUCAGGCAACGAGCGAGACCCACGCCCACAGUUGCCAGCGUACUCUCUGGAGUGACGGGUACACUGUGGGGACCGCCGCUGCUAAAGCGGAGGAAGGAAUGGGCAACGGUAGGUCAGUAUGCCCCGAAUAUCCCGGGCUACACGCGAGCUACAAUGGUUGGUACAAUGGGUAUCUACCCCGAAAGGGGACGGGAAUCUCCUAAAACCAAUCUUAGUUCGGAUUGAGGGCUGCAACUCGCCCUCAUGAAGCUGGAAUCCGUAGUAAUCGCGUUUCAACAGAACGCGGUGAAUACGUCCCUGCUCCUUGCACACACCGCCCGUCAAACCACCCGAGUAGGGUCUGAAUGAGAGCGCUUUCUUUGGAGGCGUUCGAAUUUGGGCUUUGCAAGGGGGGUU
>AB447783
GGAUAACCUAACCUUAGGACUGGGAUAACCCUGGGAAACUGGGGAUAAUACCGGAUAUGUAGGGCUGCCUGGAAUGGUUCCCUAUUGAAAUGUUCCGACGCCCAAGGAUGGAUCUGCGGCAGAUUAGGUAGUUGGCGGGGUAAAUGCCCACCAAGCCAGUAAUCUGUACGGGUUGUGAGAGCAAGAGCCCGGAGAUGGAACCUGAGACAAGGUUCCAGGCCCUACGGGGCGCAGCAGGCGCGAAACCUCCGCAAUGCACGAAAGUGCGACGGGGGAAACCCAAGUGCCACUCUUAACGGGGUGGCUUUUCUUAAGUGUAAAAAGCUUUUGGAAUAAGAGCUGGGCAAGACCGGUGCCAGCCGCCGCGGUAACACCGGCAGCUCAAGUGGUGGCCGUUUUUAUUGGGCCUAAAGCGUUCGUAGCCGGCUUGAUAAGUCUCUGGUGAAAUCUCACGGCUUAACCGUGAGAAUUGCUGGAGAUACUAUUAGGCUUGAGGCCGGGAGAGGUUAGCGGUACUCCCGGGGUAGGGGUGAAAUCCUAUAAUCCCGGGAGGACCACCUGUGGCGAAGGCGGCUAACUGGAACGGACCUGACGGUGAGUAACGAAAGCCAGGGGCGCGAACCGGAUUAGAUACCCGGGUAGUCCUGGCCGUAAACGAUGUGGACUUGGUGUUGGGAUGGCUCCGAGCUGCCCCAGUGCCGAAGGGAAGCUGUUAAGUCCACCGCCUGGGAAGUACGGUCGCAAGACUGAAACUUAAAGGAAUUGGCGGGGGAGCACCACAACGCGUGGAGCCUGCGGUUUAAUUGGAUUCAACGCCGGACAUCUCACCAGGGGCGACAGCAGAAUGAUAGCCAGGUUGAUGACCUUGCUUGACAAGCUGAGAGGAGGUGCAUGGCCGCCGUCAGCUCGUACCGUGAGGCGUCCUGUUAAGUCAGGCAACGAGCGAGACCCACGCCCUUAGUUACCAGCGGAUCCUUCGGGAUGCCGGGCACACUAAGGGGACCGCCAGUGAUAAACUGGAGGAAGGAGUGGACGACGGUAGGUCCGUAUGCCCCGAAUCCCCUGGGCUACACGCGGGCUACAAUGGUUAGGACAAUGGGUUCCGACACUGAAAGGUGGAGGUAAUCUCCUAAACCUGGCCUUAGUUCGGAUUGAGGGCUGUAACUCGCCCUCAUGAAGCUGGAAUGCGUAGUAAUCGCGUGUCAUAACCGCGCGGUGAAUACGUCCCUGCUCCUUGCACACACCGCCCGUCACGCCACCCAAAAAGGGUUUGGAUGAGGCCAUAGUCUUUGGUUAUGGUCGAAUCUAGGUUCUUUGAGGAGGGC
>AB447784
GGACAACCUGCCCUUAGGACGGGGAUAAACCCGGGAAACUGGGUAUAAUACCCGAUAGGUCUCGAUUGCUGGAAUGCAUCGAGAUUUAAAGCUCCGGCGCCUAAGGAUGGGUCUGCGGCCUAUCAGGUAGUAGUGGGUGUAGCGUACCUACUAGCCUACGACGGGUACGGGUUGUGAGAGCAAGAGCCCGGAGAUGGAUUCUGAGACACGAAUCCAGGCCCUACGGGGUGCAGCAGGCGCGAAAACUUUACAAUGCUGGCAACAGCGAUAAGGGAACCUCGAGUGCCAGGUUACAAAUCUGGCUGUCGAGAUGCCUAAAAAGCAUUUCAUAGCAAGGGCCGGGCAAGACCGGUGCCAGCCGCCGCGGUAACACCGGCGGCUCGAGUGGUAACCGUUAUUAUUGGGUCUAAAGGGUCUGUAGCCGGCCGGAUAAGUCUCUUGAGAAAUCUGGCAACUUAACUGUCAGGCUUUCAGGAGAUACUGUCUGGCUCGAGGCCGGGAGAGGUGAGAGGUACUUCAGGGGUAGGGGUGAAAUCUUGUAAUCCUUGAAGGACCACCAGUGGCGAAGGCGUCUCACCAGAACGGACCUGACGGCAAGGGACGAAAGCUAGGGGCACGAACCGGAUUAGAUACCCGGGUAGUCCUAGCCGUAAACGAUACUCGCUAGGUGUCGGCCACGGUGCGACCGUUGUCGGUGCCGUAGGGAAGCCGUGAAGCGAGCCACCUGGGAAGUACGGCCGCAAGGCUGAAACUUAAAGGAAUUGGCGGGGGAGCACCACAACGGGUGGAGCUUGCGGUUUAAUUGGAUUCAACGCCGGAAAUCUUACCGGGACCGACAGCAAUAUGAAGGCCAGGCUGAAGACUUUGCCGGAUUAGCUGAGAGGUGGUGCAUGGCCGUCGUCAGUUCGUACUGUGAAGCAUCCUGUUAAGUCAGGCAACGAGCGAGACCCACGCCCACAGUUGCCAGCGUACUCUCUGGAGUGACGGGUACACUGUGGGGACCGCCGCUGCUAAAGCGGAGGAAGGAAUGGGCAACGGUAGGUCAGUAUGCCCCGAAUAUCCCGGGCUACACGCGAGCUACAAUGGUUGGUACAAUGGGUAUCUACCCCGAAAGGGGACGGGAAUCUCCUAAAACCAAUCUUAGUUCGGAUUGAGGGCUGCAACUCGCCCUCAUGAAGCUGGAAUCCGUAGUAAUCGCGUUUCAACAGAACGCGGUGAAUACGUCCCUGCUCCUUGCACACACCGCCCGUCAAACCACCCGAGUAGGGUCUGAAUGAGAGCGCUUUCUUUGGAGGCGUUCGAAUUUGGGCUUUGCAAGGGGGGUU
>AB447785
GGACAACCUGCCCUUAGGACGGGGAUAAACCCGGGAAACUGGGUAUAAUACCCGAUAGGUCUCGAUUGCUGGAAUGCAUCGAGAUUUAAAGCUCCGGCGCCUAAGGAUGGGUCUGCGGCCUAUCAGGUAGUAGUGGGUGUAGCGUACCUACUAGCCUACGACGGGUACGGGUUGUGAGAGCAAGAGCCCGGAGAUGGAUUCUGAGACACGAAUCCAGGCCCUACGGGGUGCAGCAGGCGCGAAAACUUUACAAUGCUGGCAACAGCGAUAAGGGAACCUCGAGUGCCAGGUUACAAAUCUGGCUGUCGAGACGCCUAAAAAGCAUUUCAUAGCAAGGGCCGGGCAAGACCGGUGCCAGCCGCCGCGGUAACACCGGCGGCUCGAGUGGUAACCGUUAUUAUUGGGUCUAAAGGGUCUGUAGCCGGCCGGAUAAGUCUCUUGAGAAAUCUGGCAGCUUAACUGUCAGGCUUUCAGGAGAUACUGUCUGGCUCGAGGCCGAGAGAGGUGAGAGGUGCUUCAGGGGUAGGGGUGAAAUCUUGUAAUCCUUGAAGGACCACCAGUGGCGAAGGCGUCUCACCAGAACGGACCUGACGGCAAGGGACGAAAGCUAGGGGCACGAACCGGAUUAGAUACCCGGGUAGUCCUAGCCGUAAACGAUACUCGCUAGGUGUCGGCCACGGUGCGACCGUUGUCGGUGCCGUAGGGAAGCCGUGAAGCGAGCCACCUGGGAAGUACGGCCGCAAGGCUGAAACUUAAAGGAAUUGGCGGGGGAGCACCACAACGGGUGGAGCUUGCGGUUUAAUUGGAUUCAACGCCGGAAAUCUUACCGGGACCGACAGCAAUAUGAAGGCCAGGCUGAAGACUUUGCCGGAUUAGCUGAGAGGUGGUGCAUGGCCGUCGUCAGUUCGUACUGUGAAGCAUCCUGUUAAGUCAGGCAACGAGCGAGACCCACGCCCACAGUUGCCAGCGUACUCUCUGGAGUGACGGGUACACUGUGGGGACCGCCGCUGCUAAAGCGGAGGAAGGAAUGGGCAACGGUAGGUCAGUAUGCCCCGAAUAUCCCGGGCUACACGCGAGCUACAAUGGUUGGUACAAUGGGUAUCUACCCCGAAAGGGGACGGGAAUCUCCUAAAACCAAUCUUAGUUCGGAUUGAGGGCUGCAACUCGCCCUCAUGAAGCUGGAAUCCGUAGUAAUCGCGUUUCAACAGAACGCGGUGAAUACGUCCCUGCUCCUUGCACACACCGCCCGUCAAACCACCCGAGUAGGGUCUGAAUGAGAGCGCUUUCUUUGGAGGCGUUCGAAUUUGGGCUUUGCAAGGGGGGUU
>AB447788
GGACAACCUGCCCUUAGGACGGGGAUAAACCCGGGAAACUGGGUAUAAUACCCGAUAGGUCUCGAUUGCUGGAAUGCAUCGAGAUUUAAAGCUCCGGCGCCUAAGGAUGGGUCUGCGGCCUAUCAGGUAGUAGUGGGUGUAGCGUACCUACUAGCCUACGACGGGUACGGGUUGUGAGAGCAAGAGCCCGGAGAUGGAUUCUGAGACACGAAUCCAGGCCCUACGGGGUGCAGCAGGCGCGAAAACUUUACAAUGCUGGCAACAGCGAUAAGGGAACCUCGAGUGCCAGGUUACAAAUCUGGCUGUCGAGAUGCCUAAAAAGCAUUUCAUAGCAAGGGCCGGGCAAGACCGGUGCCAGCCGCCGCGGUAACACCGGCGGCUCGAGUGGUAACCGUUAUUAUUGGGUCUAAAGGGUCUGUAGCCGGCCGGAUAAGUCUCUUGAGAAAUCUGGCAGCUUAACUGUCAGGCUUUCAGGAGAUACUGUCUGGCUCGAGGCCGGGAGAGGUGAGAGGUACUUCAGGGGUAGGGGUGAAAUCUUGUAAUCCUUGAAGGACCACCAGUGGCGAAGGCGUCUCACCAGAACGGACCUGACGGCAAGGGACGAAAGCUAGGGGCACGAACCGGAUUAGAUACCCGGGUAGUCCUAGCCGUAAACGAUACUCGCUAGGUGUCGGCCACGGUGCGACCGUUGUCGGUGCCGUAGGGAAGCCGUGAAGCGAGCCACCUGGGAAGUACGGCCGCAAGGCUGAAACUUAAAGGAAUUGGCGGGGGAGCACCACAACGGGUGGAGCUUGCGGUUUAAUUGGAUUCAACGCCGGAAAUCUUACCGGGACCGACAGCAAUAUGAAGGCCAGGCUGAAGACUUUGCCGGAUUAGCUGAGAGGUGGUGCACGGCCGUCGUCAGUUCGUACUGUGAAGCAUCCUGUUAAGUCAGGCAACGAGCGAGACCCACGCCCACAGUUGCCAGCGUACUCUCUGGAGUGACGGGUACACUGUGGGGACCGCCGCUGCUAAAGCGGAGGAAGGAAUGGGCAACGGUAGGUCAGUAUGCCCCGAAUAUCCCGGGCUACACGCGAGCUACAAUGGUUGGUACAAUGGGUAUCUACCCCGAAAGGGGACGGGAAUCUCCUAAAACCAAUCUUAGUUCGGAUUGAGGGCUGCAACUCGCCCUCAUGAAGCUGGAAUCCGUAGUAAUCGCGUUUCAACAGAACGCGGUGAAUACGUCCCUGCUCCUUGCACACACCGCCCGUCAAACCACCCGAGUAGGGUCUGAAUGAGAGCGCUUUCUUUGGAGGCGUUCGAAUUUGGGCUUUGCAAGGGGGGUU
>AB447790
GGACAACCUGCCCUUAGGACGGGGAUAAACCCGGGAAACUGGGUAUAAUACCCGAUAGGUCUCGAUUGCUGGAAUGCAUCGAGAUUUAAAGCUCCGGCGCCUAAGGAUGGGUCUGCGGCCUAUCAGGUAGUAGUGGGUGUAGCGUACCUACUAGCCUACGACGGGUACGGGUUGUGAGAGCAAGAGCCCGGAGAUGGAUUCUGAGACACGAAUCCAGGCCCUACGGGGUGCAGCAGGCGCGAAAACUUUACAAUGCUGGCAACAGCGAUAAGGGAACCUCGAGUGCCAGGUUACAAAUCUGGCUGUCGAGAUGCCUAAAAAGCAUUUCAUAGCAAGGGCCGGGCAAGACCGGUGCCAGCCGCCGCGGUAACACCGGCGGCUCGAGUGGUAACCGUUAUUAUUGGGUCUAAAGGGUCUGUAGCCGGCCGGAUAAGUCUCUUGAGAAAUCUGGCAGCUUAACUGUCAGGCUUUCAGGAGAUACUGUCUGGCUCGAGGCCGGGAGAGGUGAGAGGUACUUCAGGGGUAGGGGUGAAAUCUUGUAAUCCUUGAAGGACCACCAGUGGCGAAGGCGUCUCACCAGAACGGACCUGACGGCAAGGGACGAAAGCUAGGGGCACGAACCGGAUUAGAUACCCGGGUAGUCCUAGCCGUAAACGAUACUCGCUGGGUGUCGGCCACGGUGCGACCGUUGUCGGUGCCGUAGGGAAGCCGUGAAGCGAGCCACCUGGGAAGUACGGCCGCAAGGCUGAAACUUAAAGGAAUUGGCGGGGGAGCACCACAACGGGUGGAGCUUGCGGUUUAAUUGGAUUCAACGCCGGAAAUCUUACCGGGACCGACAGCAAUAUGAAGGCCAGGCUGAAGACUUUGCCGGAUUAGCUGAGAGGUGGUGCAUGGCCGUCGUCAGUUCGUACUGUGAAGCAUCCUGUUAAGUCAGGCAACGAGCGAGACCCACGCCCACAGUUGCCAGCGUACUCUCUGGAGUGACGGGUACACUGUGGGGACCGCCGCUGCUAAAGCGGAGGAAGGAAUGGGCAACGGUAGGUCAGUAUGCCCCGAAUAUCCCGGGCUACACGCGAGCUACAAUGGUUGGUACAAUGGGUAUCUACCCCGAAAGGGGACGGGAAUCUCCUAAAACCAAUCUUAGUUCGGAUUGAGGGCUGCAACUCGCCCUCAUGAAGCUGGAAUCCGUAGUAAUCGCGUUUCAACAGAACGCGGUGAAUACGUCCCUGCUCCUUGCACACACCGCCCGUCAAACCACCCGAGUAGGGUCUGAAUGAGAGCGCUUUCUUUGGAGGCGUUCGAAUUUGGGCUUUGCAAGGGGGGUU
>AB447792
GGACAACCUGCCCUUAGGUUGGGUAUAAACCCGGGAAACUGGGUAUAAUACCCGAUAGGUCUCGAUUGCUGGAAUGCAUCGAGAUUUAAAGCUCCGGCGCCUAAGGAUGGGUCUGCGGCCUAUCAGGUAGUAGUGGGUGUAGCGUACCUACUAGCCUACGACGGGUACGGGUUGUGAGAGCAAGAGCCCGGAGAUGGAUUCUGAGACACGAAUCCAGGCCCUACGGGGUGCAGCAGGCGCGAAAACUUUACAAUGCUGGCAACAGCGAUAAGGGAACCUCGAGUGCCAGGUUACAAAUCUGGCUGUCGAGUUGCCUAAAAAGCAUUUCAUAGCAAGGGCCGGGCAAGACCGGUGCCAGCCGCCGCGGUAACACCGGCGGCUCGAGUGGUAACCGUUAUUAUUGGGUCUAAAGGGUCUGUAGCCGGCCGGAUAAGUCUCUUGAGAAAUCUGGCAGCUUAACUGUCAGGCUUUCAGGAGAUACUGUCUGGCUCGAGGCCGGGAGAGGUGAGAGGUACUUCAGGGGUAGGGGUGAAAUCUUGUAAUCCUUGAAGGACCACCAGUGGCGAAGGCGUCUCACCAGAACGGACCUGACGGCAAGGGACGAAAGCUAGGGGCACGAACCGGAUUAGAUACCCGGGUAGUCCUAGCCGUAAACGAUACUCGCUAGGUGUCGGCCACGGUGCGACCGUUGUCGGUGCCGUAGGGAAGCCGUGAAGCGAGCCACCUGGGAAGUACGGCCGCAAGGCUGAAACUUAAAGGAAUUGGCGGGGGAGCACCACAACGGGUGGAGCUUGCGGUUUAAUUGGAUUCAACGCCGGAAAUCUUACCGGGACCGACAGCAAUAUGAAGGCCAGGCUGAAGACUUUGCCGGAUUAGCUGAGAGGUGGUGCAUGGCCGUCGUCAGUUCGUACUGUGAAGCAUCCUGUUAAGUCAGGCAACGAGCGAGACCCACGCCCACAGUUGCCAGCGUACUCUCUGGAGUGACGGGUACACUGUGGGGACCGCCGCUGCUAAAGCGGAGGAAGGAAUGGGCAACGGUAGGUCAGUAUGCCCCGAAUAUCCCGGGCUACACGCGAGCUACAAUGGUUGGUACAAUGGGUAUCUACCCCGAAAGGGGACGGGAAUCUCCUAAAACCAAUCUUAGUUCGGAUUGAGGGCUGCAACUCGCCCUCAUGAAGCUGGAAUCCGUAGUAAUCGCGUUUCAACAGAACGCGGUGAAUACGUCCCUGCUCCUUGCACACACCGCCCGUCAAACCACCCGAGUAGGGUCUGAAUGAGAGCGCUUUCUUUGGAGGCGUUCGAAUUUGGGCUUUGCAAGGGGGGUU
>AB447794
GGACAAUCUGCCCUGAAGUGGAGGAUAAUCCCGGGAAACUGGGGGUAAUACUCCAUAGUUCGUGCUGACUGGAAUGUUAUGCGAACGAAAGAUCCGUCGCUUCAGGAUGAGUCUGCGGCCGAUUAGGUAGUUGUUGGGGUAACGGCCCAACAAGCCUGUCAUCGGUACGGGUUGUGGGAGCAAGAGCCCGGAGAUGGAUUCUGAGACACGAAUCCAGGCCCUACGGGGCGCAGCAGGCGCGAAAACUUUACCAUGCGGGCAACCGUGAUAAGGAAACCCCGAGUGCCAGCACAGGCUGGCUGUCCGCCAGUGUAAAUAACUGGUGAAGAAAGGGCCAGGCAAGACCGGUGCCAGCCGCCGCGGUAAUACCGGCGGCUCGAGUGGUGGCCACUAUUACUGGGCUUAAAGGGUCCGUAGCUUGAUAUGCAAGUCUCUUGAGAAAUCCGCCAGCUUAACUGGUGGGCGUUCAGGGGAAACUGCAUUUCUAGGGACCGGGAGAGGUGAGAGGUACUGCCGGGGUAGGAGUGAAAUCCUGUAAUCCCGGUGGGACCACCUAUGGCGAAGGCAUCUCACCAGAACGGGUCCGACAGUGAGGGACGAAAGCUGGGGGAGCAAACCGGAUUAGAUACCCGGGUAGUCCCAGCUGUAAACGAUGCGCGUUAGGUGUGUCAGUGACCACGUGUCACUGAGGUGCCGAAGGGAAACCGUGAAACGCGCCGCCUGGGGAGUACGGUCGCAAGGCUGAAACUUAAAGGAAUUGGCGGGGGAGCACCACAACGGGUGGAGCCUGCGGUUUAAUCGGACUCAACGCCGGGAAUCUCACCGGAUAAGACAGCUGAAUGAUAGUCGGGAUGAAGACUCUACUUGACUAGCUGAGAGGAGGUGCAUGGCCGUCGUCAGUUCGUACUGUGAAGCAUCCUGUUUAGUCAGGCAACGAGCGAGACCCACGCGAGCAGUUGCCAGCUUGACCUUCGGGUUGAUGGGGACACUGCUCGGACCGCCUCUGCUAAAGGGGAGGAAGGAAUGGGCAGCGGUAGGUCAGCAUGCCCCGAAUUAUCCGGGCUACACGCGGGCUACAAUGGAUAGGACAAUGGGUUUCUACACCGAGAGGUGAUGACAAUCUCCUAAACCUAUCCGAAGUUCGGAUUGCGGGUUGUAACUCACCCGCAUGAAGCUGGAAUCCGUAGUAAUCGCGUUUCAACAUAGCGCGGUGAAUAUGUCCCUGCUCCUUGCACACACCGCCCGUCAAACCACCCGAGUGAGGUCUUGAUGAGGAUGUAUCUCUGAUAUGUUCGAAUCUGGGUUUUGCAAGGGGGGUU
>AB447795
GGAUAACCUAACCUUAGGACUGGGAUAACCCUGGGAAACUGGGGAUAAUACCGGAUAUGUAGGGCUGCCUGGAAUGGUUCCCUAUUGAAAUGUUCCGACGCCUAAGGAUGGAUCUGCGGCAGAUUAGGUAGUUGGCGGGGUAAAUGCCCACCAAGCCAGUAAUCUGUACGGGUUGUGAGAGCAAGAGCCCGGAGAUGGAACCUGAGACAAGGUUCCAGGCCCUACGGGGCGCAGCAGGCGCGAAACCUCCGCAAUGCACGAAAGUGCGACGGGGGAAACCCAAGUGCCACUCUUAACGGGGUGGCUUUUCUUAAGUGUAAAAAGCUUUUGGAAUAAGAGCUGGGCAAGACCGGUGCCAGCCGCCGCGGUAACACCGGCAGCUCAAGUGGUGGCCGUUUUUAUUGGGCCUAAAGCGUUCGUAGCCGGCUUGAUAAGUCUCUGGUGAAAUCUCACGGCUUAACCGUGAGAAUUGCUGGAGAUACUAUUAGGCUUGAGGCCGGGAGAGGUUAGCGGUACUCCCGGGGUAGGGGUGAAAUCCUAUAAUCCCGGGAGGACCACCUGUGGCGAAGGCGGCUAACUGGAACGGACCUGACGGUGAGUAACGAAAGCCAGGGGCGCGAACCGGAUUAGAUACCCGGGUAGUCCUGGCCGUAAACGAUGUGGACUUGGUGUUGGGAUGGCUCCGAGCUGCCCCAGUGCCGAAGGGAAGCUGUUAAGUCCACCGCCUGGGAAGUACGGUCGCAAGACUGAAACUUAAAGGAAUUGGCGGGGGAGCACCACAACGCGUGGAGCCUGCGGUUUAAUUGGAUUCAACGCCGGACAUCUCACCAGGGGCGACAGCAGAAUGAUAGCCAGGUUGAUGACCUUGCUUGACAAGCUGAGAGGAGGUGCAUGGCCGCCGUCAGCUCGUACCGUGAGGCGUCCUGUUAAGUCAGGCAACGAGCGAGACCCACGCCCUUAGUUACCAGCGGAUCCUUCGGGAUGCCGGGCACACUAAGGGGACCGCCAGUGAUAAACUGGAGGAAGGAGUGGACGACGGUAGGUCCGUAUGCCCCGAAUCCCCUGGGCUACACGCGGGCUACAAUGGUUAGGACAAUGGGUUCCGACACUGAAAGGUGGAGGUAAUCUCCUAAACCUGGCCUUAGUUCGGAUUGAGGGCUGUAACUCGCCCUCAUGAAGCUGGAAUGCGUAGUAAUCGCGUGUCAUAACCGCGCGGUGAAUACGUCCCUGCUCCUUGCACACACCGCCCGUCACGCCACCCAAAAAGGGUUUGGAUGAGGCCAUAGUCUUUGGUUAUGGUCGAAUCUAGGUUCUUUGAGGAGGGCG
>AB447798
GGACAACCUGCCCUUAGGUUGGGUAUAAACCCGGGAAACUGGGUAUAAUACCCGAUAGGUCUCGAUUGCUGGAAUGCAUCGAGAUUUAAAGCUCCGGCGCCUAAGGAUGGGUCUGCGGCCUAUCAGGUAGUAGUGGGUGUAGCGUACCUACUAGCCUACGACGGGUACGGGUUGUGAGAGCAAGAGCCCGGAGAUGGAUUCUGAGACACGAAUCCAGGCCCUACGGGGUGCAGCAGGCGCGAAAACUUUACAAUGCUGGCAACAGCGAUAAGGGAACCUCGAGUGCCAGGUUACAAAUCUGGCUGUCGAGAUGCCUAAAAAGCAUUUCAUAGCAAGGGCCGGGCAAGACCGGUGCCAGCCGCCGCGGUAACACCGGCGGCUCGAGUGGUAACCGUUAUUAUUGGGUCUAAAGGGUCUGUAGCCGGCCGGAUAAGUCUCUUGAGAAAUCUGGCAGCUUAACUGUCAGGCUUUCAGGAGAUACUGUCUGGCUCGAGGCCGGGAGAGGUGAGAGGUACUUCAGGGGUAGGGGUGAAAUCUUGUAAUCCUUGAAGGACCACCAGUGGCGAAGGCGUCUCACCAGAACGGACCUGACGGCAAGGGACGAAAGCUAGGGGCACGAACCGGAUUAGAUACCCGGGUAGUCCUAGCCGUAAACGAUACUCGCUAGGUGUCGGCCACGGUGCGACCGUUGUCGGUGCCGUAGGGAAGCCGUGAAGCGAGCCACCUGGGAAGUACGGCCGCAAGGCUGAAACUUAAAGGAAUUGGCGGGGGAGCACCACAACGGGUGGAGCUUGCGGUUUAAUUGGAUUCAACGCCGGAAAUCUUACCGGGACCGACAGCAAUAUGAAGGCCAGGCUGAAGACUUUGCCGGAUUAGCUGAGAGGUGGUGCAUGGCCGUCGUCAGUUCGUACUGUGAAGCAUCCUGUUAAGUCAGGCAACGAGCGAGACCCACGCCCACAGUUGCCAGCGUACUCUCCGGAGUGACGGGUACACUGUGGGGACCGCCGCUGCUAAAGCGGAGGAAGGAAUGGGCAACGGUAGGUCAGUAUGCCCCGAAUAUCCCGGGCUACACGCGAGCUACAAUGGUUGGUACAAUGGGUAUCUACCCCGAAAGGGGACGGGAAUCUCCUAAAACCAAUCUUAGUUCGGAUUGAGGGCUGCAACUCGCCCUCAUGAAGCUGGAAUCCGUAGUAAUCGCGUUUCAACAGAACGCGGUGAAUACGUCCCUGCUCCUUGCACACACCGCCCGUCAAACCACCCGAGUAGGGUCUGAAUGAGAGCGCUUUCUUUGGAGGCGUUCGAAUUUGGGCUUUGCAAGGGGGGUU
>AB447800
GGACAAUCUGCCCUGAAGUGGAGGAUAAUCCCGGGAAACUGGGGGUAAUACUCCAUAGUUCGUGCUGACUGGAAUGUUAUGCGAACGAAAGAUCCGUCGCUUCAGGAUGAGUCUGCGGCCGAUUAGGUAGUUGUUGGGGUAACGGCCCAACAAGCCUGUCAUCGGUACGGGUUGUGGGAGCAAGAGCCCGGAGAUGGAUUCUGAGACACGAAUCCAGGCCCUACGGGGCGCAGCAGGCGCGAAAACUUUACCAUGCGGGCAACCGUGAUAAGGAAACCCCGAGUGCCAGCACAGGCUGGCUGUCCGCCAGUGUAAAUAACUGGUGAAGAAAGGGCCGGGCAAGACCGGAGCCAGCCGCCGCGGUAAUACCGGCGGCUCGAGUGGUGGCCACUAUUACUGGGCUUAAAGGGUCCGUAGCUUGAUAUGCAAGUCUCUUGAGAAAUCCGCCAGCUUAACUGGUGGGCGUUCAGGGGAAACUGCAUUUCUAGGGACCGGGAGAGGUGAGAGGUACUGCCGGGGUAGGAGUGAAAUCCUGCAAUCCCGGUGGGACCACCUAUGGCGAAGGCAUCUCACCAGAACGGGUCCGACAGUGAGGGACGAAAGCUGGGGGAGCAAACCGGAUUAGAUACCCGGGUAGUCCCAGCUGUAAACGAUGCGCGUUAGGUGUGUCAGUGACCACGUGUCACUGAGGUGCCGAAGGGAAACCGUGAAACGCGCCGCCUGGGGAGUACGGUCGCAAGGCUGAAACUUAAAGGAAUUGGCGGGGGAGCACCACAACGGGUGGAGCCUGCGGUUUAAUCGGACUCAACGCCGGGAAUCUCACCGGAUAAGACAGCUGAAUGAUAGUCGGGAUGAAGACUCUACUUGACUAGCUGAGAGGAGGUGCAUGGCCGUCGUCAGUUCGUACUGUGAAGCAUCCUGUUUAGUCAGGCAACGAGCGAGACCCACGCGAGCAGUUGCCAGCUUGACCUUCGGGUUGAUGGGGACACUGCUCGGACCGCCUCUGCUAAAGGGGAGGAAGGAAUGGGCAACGGUAGGUCAGCAUGCCCCGAAUUAUCCGGGCUACACGCGGGCUACAAUGGAUAGGACAAUGGGUUUCUACACCGAGAGGUGAUGACAAUCUCCUAAACCUAUCCGAAGUUCGGAUUGCGGGUUGUAACUCACCCGCAUGAAGCUGGAAUCCGUAGUAAUCGCGUUUCAACAUAGCGCGGUGAAUAUGUCCCUGCUCCUUGCACACACCGCCCGUCAAACCACCCGAGUGAGGUCUUGAUGAGGAUGUAUCUCUGAUAUGUUCGAAUCUGGGUUUUGCAAGGGGGGUU
>AB447801
GGAUAACCUAACCUUAGGACUGGGAUAACCCUGGGAAACUGGGGAUAAUACCGGAUAUGUAGGGCUGCCUGGAAUGGUUCCCUAUUGAAAUGUUCCGACGCCUAAGGAUGGAUCUGCGGCAGAUUAGGUAGUUGGCGGGGUAAAUGCCCACCAAGCCAGUAAUCUGUACGGGUUGUGAGAGCAAGAGCCCGGAGAUGGAACCUGAGACAAGGUUCCAGGCCCUACGGGGCGCAGCAGGCGCGAAACCUCCGCAAUGCACGAAAGUGCGACGGGGGAAACCCAAGUGCCACUCUUAACGGGGUGGCUUUUCUUAAGUGUAAAAAGCUUUUGGAAUAAGAGCUGGGCAAGACCGGUGCCAGCCGCCGCGGUAACACCGGCAGCUCAAGUGGUGGCCGUUUUUAUUGGGCCUAAAGCGUUCGUAGCCGGCUUGAUAAGUCUCUGGUGAAAUCUCACGGCUUAACCGUGAGAAUUGCUGGAGAUACUAUUAGGCUUGAGGCCGGGAGAGGUUAGCGGUACUCCCGGGGUAGGGGUGAAAUCCUAUAAUCCCGGGAGGACCACCUGUGGCGAAGGCGGCUAACUGGAACGGACCUGACGGUGAGUAACGAAAGCCAGGGGCGCGAACCGGAUUAGAUACCCGGGUAGUCCUGGCCGUAAACGAUGUGGACUUGGUGUUGGGAUGGCUCCGAGCUGCCCCAGUGCCGAAGGGAAGCUGUUAAGUCCACCGCCUGGGAAGUACGGUCGCAAGACUGAAACUUAAAGGAAUUGGCGGGGGAGCACCACAACGGGUGGAGCUUGCGGUUUAAUUGGAUUCAACGCCGGACAUCUCACCAGGGGCGACAGCAGAAUGAUAGCCAGGUUGAUGACCUUGCUUGACAAGCUGAGAGGAGGUGCAUGGCCGCCGUCAGCUCGUACCGUGAGGCGUCCUGUUAAGUCAGGCAACGAGCGAGACCCACGCCCUUAGUUACCAGCGGAUCCUUCGGGAUGCCGGGCACACUAAGGGGACCGCCAGUGAUAAACUGGAGGAAGGAGUGGACGACGGUAGGUCCGUAUGCCCCGAAUCCCCUGGGCUACACGCGGGCUACAAUGGUUAGGACAAUGGGUUCCGACACUGAAAGGUGGAGGUAAUCUCCUAAACCUGGCCUUAGUUCGGAUUGAGGGCUGUAACUCGCCCUCAUGAAGCUGGAAUGCGUAGUAAUCGCGUGUCAUAACCGCGCGGUGAAUACGUCCCUGCUCCUUGCACACACCGCCCGUCACGCCACCCAAAAAGGGUUUGGAUGAGGCCAUAGUCUUUGGUUAUGGUCGAAUCUAGGUUCUUUGAGGAGGGCG
>AB447803
GGACAACCUGCCCUUAGGACGGGGAUAAACCCGGGAAACUGGGUAUAAUACCCGAUAGGUCUCGAUUGCUGGAAUGCAUCGAGAUUUAAAGCUCCGGCGCCUAAGGAUGGGUCUGCGGCCUAUCAGGUAGUAGUGGGUGUAGCGUACCUACUAGCCUACGACGGGUACGGGUUGUGAGAGCAAGAGCCCGGAGAUGGAUUCUGAGACACGAAUCCAGGCCCUACGGGGUGCAGCAGGCGCGAAAACUUUACAAUGCUGGCAACAGCGAUAAGGGAACCUCGAGUGCCAGGUUACAAAUCUGGCUGUCGAGAUGCCUAAAAAGCAUUUCAUAGCAAGGGCCGGGCAAGGCCGGUGCCAGCCGCCGCGGUAACACCGGCGGCUCGAGUGGUAACCGUUAUUAUUGGGUCUAAAGGGUCUGUAGCCGGCCGGAUAAGUCUCUUGAGAAAUCUGGCAGCUUAACUGUCAGGCUUUCAGGAGAUACUGUCUGGCUCGAGGCCGGGAGAGGUGAGAGGUACUUCAGGGGUAGGGGUGAAAUCUUGUAAUCCUUGAAGGACCACCAGUGGCGAAGGCGUCUCACCAGAACGGACCUGACGGCAAGGGACGAAAGCUAGGGGCACGAACCGGAUUAGAUACCCGGGUAGUCCUAGCCGUAAACGAUACUCGCUAGGUGUCGGCCACGGUGCGACCGUUGUCGGUGCCGUAGGGAAGCCGUGAAGCGAGCCACCUGGGAAGUACGGCCGCAAGGCUGAAACUUAAAGGAAUUGGCGGGGGAGCACCACAACGGGUGGAGCUUGCGGUUUAAUUGGAUUCAACGCCGGAAAUCUUACCGGGACCGACAGCAAUAUGAAGGCCAGGCUGAAGACUUUGCCGGAUUAGCUGAGAGGUGGUGCAUGGCCGUCGUCAGUUCGUACUGUGAAGCAUCCUGUUAAGUCAGGCAACGAGCGAGACCCACGCCCACAGUUGCCAGCGUACUCUCUGGAGUGACGGGUACAUUGUGGGGACCGCCGCUGCUAAAGCGGAGGAAGGAAUGGGCAACGGUAGGUCAGUAUGCCCCGAAUAUCCCGGGCUACACGCGAGCUACAAUGGUUGGUACAAUGGGUAUCUACCCCGAAAGGGGACGGGAAUCUCCUAAAACCAAUCUUAGUUCGGAUUGAGGGCUGCAACUCGCCCUCAUGAAGCUGGAAUCCGUAGUAAUCGCGUUUCAACAGAACGCGGUGAAUACGUCCCUGCUCCUUGCACACACCGCCCGUCAAACCACCCGAGUAGGGUCUGAAUGAGAGCGCUUUCUUUGGAGGCGUUCGAAUUUGGGCUUUGCAAGGGGGGUU
>AB447807
GGACAACCUGCCCUUAGGUUGGGUAUAAACCCGGGAAACUGGGUAUAAUACCCGAUAGGUCUCGAUUGCUGGAAUGCAUCGAGAUUUAAAGCUCCGGCGCCUAAGGAUGGGUCUGCGGCCUAUCAGGUAGUAGUGGGUGUAGCGUACCUACUAGCCUACGACGGGUACGGGUUGUGAGAGCAAGAGCCCGGAGAUGGAUUCUGAGACACGAAUCCAGGCCCUACGGGGUGCAGCAGGCGCGAAAACUUUACAAUGCUGGCAACAGCGAUAAGGGAACCUCGAGUGCCAGGUUACAAAUCUGGCUGUCGAGAUGCCUAAAAAGCAUUUCAUAGCAAGGGCCGGGCAAGACCGGUGCCAGCCGCCGCGGUAACACCGGCGGCUCGAGUGGUAACCGUUAUUAUUGGGUCUAAAGGGUCUGUAGCCGGCCGGAUAAGUCUCUUGAGAAAUCUGGCAGCUUAACUGUCAGGCUUUCAGGAGAUACUGUCUGGCUCGAGGCCGGGAGAGGUGAGAGGUACUUCAGGGGUAGGGGUGAAAUCUUGUAAUCCUUGAAGGACCACCAGUGGCGAAGGCGUCUCACCAGAACGGACCUGACGGCAGGGGACGAAAGCUAGGGGCACGAACCGGAUUAGAUACCCGGGUAGUCCUAGCCGUAAACGAUACUCGCUAGGUGUCGGCCACGGUGCGACCGUUGUCGGUGCCGUAGGGAAGCCGUGAAGCGAGCCACCUGGGAAGUACGGCCGCAAGGCUGAAACUUAAAGGAAUUGGCGGGGGAGCACCACAACGGGUGGAGCUUGCGGUUUAAUUGGAUUCAACGCCGGAAAUCUUACCGGGACCGACAGCAAUAUGAAGGCCAGGCUGAAGACUUUGCCGGAUUAGCUGAGAGGUGGUGCAUGGCCGUCGUCAGUUCGUACUGUGAAGCAUCCUGUUAAGUCAGGCAACGAGCGAGACCCACGCCCACAGUUGCCAGCGUACUCUCUGGAGUGACGGGUACACUGUGGGGACCGCCGCUGCUAAAGCGGAGGAAGGAAUGGGCAACGGUAGGUCAGUAUGCCCCGAAUAUCCCGGGCUACACGCGAGCUACAAUGGUUGGUACAAUGGGUAUCUACCCCGAAAGGGGACGGGAAUCUCCUAAAACCAAUCUUAGUUCGGAUUGAGGGCUGCAACUCGCCCUCAUGAAGCUGGAAUCCGUAGUAAUCGCGUUUCAACAGAACGCGGUGAAUACGUCCCUGCUCCUUGCACACACCGCCCGUCAAACCACCCGAGUAGGGUCUGAAUGAGAGCGCUUUCUUUGGAGGCGUUCGAAUUUGGGCUUUGCAAGGGGGGUU
>AB447809
GGACAACCUGCCCUUAGGUUGGGUAUAAACCCGGGAAACUGGGUAUAAUCCCCUAUAAGUCUCGGCUGCUGGAAUGCACCGAGAUUUAAAGCUCCGGCGCCUAAGGAUGGGUCUGCGGCCUAUCAGGUAGUAGUGGGUGUAGCGUACCUACUAGCCUACGACGGGUACGGGUUGUGAGAGCAAGAGCCCGGAGAUGGAUUCUGAGACACGAAUCCAGGCCCUACGGGGUGCAGCAGGCGCGAAAACUUUACAAUGCUGGCAACAGCGAUAAGGGAACCUCGAGUGCCAGGUUACAAAUCUGGCUGUCGAGAUGCCUAAAAAGCAUUUCAUAGCAAGGGCCGGGCAAGACCGGUGCCAGCCGCCGCGGUAACACCGGCGGCUCGAGUGGUAACCGUUAUUAUUGGGUCUAAAGGGUCUGUAGCCGGCCGGAUAAGUCUCUUGAGAAAUCUGGCAGCUUAACUGUCAGGCUUUCAGGAGAUACUGUCUGGCUCGAGGCCGGGAGAGGUGAGAGGUACUUCAGGGGUAGGGGUGAAAUCUUGUAAUCCUUGAAGGACCACCAGUGGCGAAGGCGUCUCACCAGAACGGACCUGACGGCAAGGGACGAAAGCUAGGGGCACGAACCGGAUUAGAUACCCGGGUAGUCCUAGCCGUAAACGAUACUCGCUAGGUGUCGGCCACGGUGCGACCGUUGUCGGUGCCGUAGGGAAGCCGUGAAGCGAGCCACCUGGGAAGUACGGCCGCAAGGCUGAAACUUAAAGGAAUUGGCGGGGGAGCACCACAACGGGUGGAGCUUGCGGUUUAAUUGGAUUCAACGCCGGAAAUCUUACCGGGACCGACAGCAAUAUGAAGGCCAGGCUGAAGACUUUGCCGGAUUAGCUGAGAGGUGGUGCAUGGCCGUCGUCAGUUCGUACUGUGAAGCAUCCUGUUAAGUCAGGCAACGAGCGAGACCCACGCCCACAGUUGCCAGCGUACUCUCUGGAGUGACGGGUACACUGUGGGGACCGCCGCUGCUAAAGCGGAGGAAGGAAUGGGCAACGGUAGGUCAGUAUGCCCCGAAUAUCCCGGGCUACACGCGAGCUACAAUGGUUGGUACAAUGGGUAUCUACCCCGAAAGGGGACGGGAAUCUCCUAAAACCAAUCUUAGUUCGGAUUGAGGGCUGCAACUCGCCCUCAUGAAGCUGGAAUCCGUAGUAAUCGCGUUUCAACAGAACGCGGUGAAUACGUCCCUGCUCCUUGCACACACCGCCCGUCAAACCACCCGAGUAGGGUCUGAAUGAGAGCGCUUUCUUUGGAGGCGUUCGAAUUUGGGCUUUGCAAGGGGGGUU
>AB447813
GGACAACCUGCCCUUAGGUUGGGUAUAAACCCGGGAAACUGGGUAUAAUACCCGAUAGGUCUCGAUUGCUGGAAUGCAUCGAGAUUUAAAGCUCCGGCGCCUAAGGAUGGGUCUGCGGCCUAUCAGGUAGUAGUGGGUGUAGCGUACCUACUAGCCUACGGCGGGUACGGGUUGUGAGAGCAAGAGCCCGGAGAUGGAUUCUGAGACACGAAUCCAGGCCCUACGGGGUGCAGCAGGCGCGAAAACUUUACAAUGCUGGCAACAGCGAUAAGGGAACCUCGAGUGCCAGGUUACAAAUCUGGCUGUCGAGAUGCCUAAAAAGCAUUUCAUAGCAAGGGCCGGGCAAGACCGGUGCCAGCCGCCGCGGUAACACCGGCGGCUCGAGUGGUAACCGUUAUUAUUGGGUCUAAAGGGUCUGUAGCCGGCCGGAUAAGUCUCUUGAGAAAUCUGGCAGCUUAACUGUCAGGCUUUCAGGAGAUACUGUCUGGCUCGAGGCCGGGAGAGGUGAGAGGUACUUCAGGGGUAGGGGUGAAAUCUUGUAAUCCUUGAAGGACCACCAGUGGCGAAGGCGUCUCACCAGAACGGACCUGACGGCAAGGGACGAAAGCUAGGGGCACGAACCGGAUUAGAUACCCGGGUAGUCCUAGCCGUAAACGAUACUCGCUAGGUGUCGGCCACGGUGCGACCGUUGUCGGUGCCGUAGGGAAGCCGUGAAGCGAGCCACCUGGGAAGUACGGCCGCAAGGCUGAAACUUAAAGGAAUUGGCGGGGGAGCACCACAACGGGUGGAGCUUGCGGUUUAAUUGGAUUCAACGCCGGAAAUCUUACCGGGACCGACAGCAAUAUGAAGGCCAGGCUGAAGACUUUGCCGGAUUAGCUGAGAGGUGGUGCAUGGCCGUCGUCAGUUCGUACUGUGAAGCAUCCUGUUAAGUCAGGCAACGAGCGAGACCCACGCCCACAGUUGCCAGCGUACUCUCUGGAGUGACGGGUACACUGUGGGGACCGCCGCUGCUAAAGCGGAGGAAGGAAUGGGCAACGGUAGGUCAGUAUGCCCCGAAUAUCCCGGGCUACACGCGAGCUACAAUGGUUGGUACAAUGGGUAUCUACCCCGAAAGGGGACGGGAAUCUCCUAAAACCAAUCUUAGUUCGGAUUGAGGGCUGCAACUCGCCCUCAUGAAGCUGGAAUCCGUAGUAAUCGCGUUUCAACAGAACGCGGUGAAUACGUCCCUGCUCCUUGCACACACCGCCCGUCAAACCACCCGAGUAGGGUCUGAAUGAGAGCGCUUUCUUUGGAGGCGUUCGAAUUUGGGCUUUGCAAGGGGGGUU
>AB447814
GGACAACCUGCCCUUAGGACGGGGAUAAACCCGGGAAACUGGGUAUAAUACCCGAUAGGUCUCGAUUGCUGGAAUGCAUCGAGAUUUAAAGCUCCGGCGCCUAAGGAUGGGUCUGCGGCCUAUCAGGUAGUAGUGGGUGUAGCGUACCUACUAGCCUACGACGGGUACGGGUUGUGAGAGCAAGAGCCCGGAGAUGGAUUCUGAGACACGAAUCCAGGCCCUACGGGGUGCAGCAGGCGCGAAAACUUUACAAUGCUGGCAACAGCGAUAAGGGAACCUCGAGUGCCAGGUUACAAAUCUGGCUGUCGAGAUGCCUAAAAAGCAUUUCAUAGCAAGGGCCGGGCAAGACCGGUGCCAGCCGCCGCGGUAACACCGGCGGCUCGAGUGGUAACCGUUAUUAUUGGGUCUAAAGGGUCUGUAGCCGGCCGGAUAAGUCUCUUGGGAAAUCUGGCAGCUUAACUGUCAGGCUUUCAGGAGAUACUGUCUGGCUCGAGGCCGGGAGAGGUGAGAGGUACUUCAGGGGUAGGGGUGAAAUCUUGUAAUCCUUGAAGGACCACCAGUGGCGAAGGCGUCUCACCAGAACGGACCUGACGGCAAGGGACGAAAGCUAGGGGCACGAACCGGAUUAGAUACCCGGGUAGUCCUAGCCGUAAACGAUACUCGCUAGGUGUCGGCCACGGUGCGACCGUUGUCGGUGCCGUAUGGAAGCCGUGAAGCGAGCCACCUGGGAAGUACGGCCGCAAGGCUGAAACUUAAAGGAAUUGGCGGGGGAGCACCACAACGGGUGGAGCUUGCGGUUUAAUUGGAUUCAACGCCGGAAAUCUUACCGGGACCGACAGCAAUAUGAAGGCCAGGCUGAAGACUUUGCCGGAUUAGCUGAGAGGUGGUGCAUGGCCGUCGUCAGUUCGUACUGUGAAGCAUCCUGUUAAGUCAGGCAACGAGCGAGACCCACGCCCACAGUUGCCAGCGUACUCUCUGGAGUGACGGGUACACUGUGGGGACCGCCGCUGCUAAAGCGGAGGAAGGAAUGGGCAACGGUAGGUCAGUAUGCCCCGAAUAUCCCGGGCUACACGCGAGCUACAAUGGUUGGUACAAUGGGUAUCUACCCCGAAAGGGGAUGGUAAUCUCCUAAAUCCAAUCUUAGUCCGGAUUGAGGGCUGCAACUCGCCCUCAUGAAGCUGGAAUCCGUAGUAAUCGCGUUUCAACAGAACGCGGUGAAUACGUCCCUGCUCCUUGCACACACCGCCCGUCAAACCACCCGAGUAGGGUCUGAAUGAGAGCGCUUCCUUCGGAGGCGUUCGAAUUUGGGCUUUGCAAGGGGGGUU
>AB447820
GGACAACCUGCCCUUAGGACGGGGAUAAACCCGGGAAACUGGGUAUAAUACCCGAUAGGUCUCGAUUGCUGGAAUGCAUCGAGAUUUAAAGCUCCGGCGCCUAAGGAUGGGUCUGCGGCCUAUCAGGUAGUAGUGGGUGUAGCGUACCUACUAGCCUACGACGGGUACGGGUUGUGAGAGCAAGAGCCCGGAGAUGGAUUCUGAGACACGAAUCCAGGCCCUACGGGGUGCAGCAGGCGCGAAAACUUUACAAUGCUGGCAACAGCGAUAAGGGAACCUCGAGUGCCAGGUUACAAAUCUGGCUGUCGAGAUGCCUAAAAAGCAUUUCAUAGCAAGGGCCGGGCAAGACCGGUGCCAGCCGCCGCGGUAACACCGGCGGCUCGAGUGGUAACCGUUAUUAUUGGGUCUAAAGGGUCUGUAGCCGGCCGGAUAAGUCUCUUGAGAAAUCUGGCAGCUUAACUGUCAGGCUUUCAGGAGAUACUGUCUGGCUCGAGGCCGGGAGAGGUGAGAGGUACUUCAGGGGUAGGGGUGAAAUCUUGUAAUCCUUGAAGGACCACCAGUGGCGAAGGCGUCUCACCAGAACGGACCUGACGGCAAGGGACGAAAGCUAGGGGCACGAACCGGAUUAGAUACCCGGGUAGUCCUAGCCGUAAACGAUACUCGCUAGGUGUCGGCCACGGUGCGACCGUUGUCGGUGCCGUAGGGAAGCCGUGAAGCGAGCCACCUGGGAAGUACGGCCGCAAGGCUGAAACUUAAAGGAAUUGGCGGGGGAGCACCACAACGGGUGGAGCUUGCGGUUUAAUUGGAUUCAACGCCGGAAAUCUUACCGGGACCGACAGCAAUAUGAAGGCCAGGCUGAAGACUUUGCCGGAUUAGCUGAGAGGUGGUGCAUGGCCGUCGUCAGUUCGUACUGUGAAGCAUCCUGUUAAGUCAGGCAACGAGCGAGACCCACGCCCACAGUUGCCAGCGUACUCUCUGGAGUGACGGGUACACUGUGGGGACCGCCGCUGCUAAAGCGGAGGAAGGAAUGGGCAACGGUAGGUCAGUAUGCCCCGAAUAUCCCGGGCUACACGCGAGCUACAAUGGUUGGUACAAUGGGUAUCUACCCCAAAAGGGGACGGGAAUCUCCUAAAACCAAUCUUAGUUCGGAUUGAGGGCUGCAACUCGCCCUCAUGAAGCUGGAAUCCGUAGUAAUCGCGUUUCAACAGAACGCGGUGAAUACGUCCCUGCUCCUUGCACACACCGCCCGUCAAACCACCCGAGUAGGGUCUGAAUGAGAGCGCUUUCUUUGGAGGCGUUCGAAUUUGGGCUUUGCAAGGGGGGUU
>AB447822
GGACAACCUGCCCUUAGGACGGGGAUAAACCCGGGAAACUGGGUAUAAUACCCGAUAGGUCUCGAUUGCUGGAAUGCAUCGAGAUUUAAAGCUCCGGCGCCUAAGGAUGGGUCUGCGGCCUAUCAGGUAGUAGUGGGUGUAGCGUACCUACUAGCCUACGACGGGUACGGGUUGUGAGAGCAAGAGCCCGGAGAUGGAUUCUGAGACACGAAUCCAGGCCCUACGGGGUGCAGCAGGCGCGAAAACUUUACAAUGCUGGCAACAGCGAUAAGGGAACCUCGAGUGCCAGGUUACAAAUCUGGCUGUCGAGAUGCCUAAAAAGCAUUUCAUAGCAAGGGCCGGGCAAGACCGGUGCCAGCCGCCGCGGUAACACCGGCGGCUCGAGUGGUAACCGUUAUUAUUGGGUCUAAAGGGUCUGUAGCCGGCCGGAUAAGUCUCUUGAGAAAUCUGGCAGCUUAACUGUCAGGCUUUCAGGAGAUACUGUCUGGCUCGAGGCCGGGAGAGGUGAGAGGUACUUCAGGGGUAGGGGUGAAAUCUUGUAAUCCUUGAAGGACCACCAGUGGCGAAGGCGUCUCACCAGAACGGACCUGACGGCAAGGGACGAAAGCUAGGGGCACGAACCGGAUUAGAUACCCGGGUAGUCCUAGCCGUAAACGAUACUCGCUAGGUGUCGGCCACGGUGCGACCGUUGUCGGUGCCGUAGGGAAGCCGUGAAGCGAGCCGCCUGGGAAGUACGGCCGCAAGGCUGAAACUUAAAGGAAUUGGCGGGGGAGCACCACAACGGGUGGAGCUUGCGGUUUAAUUGGAUUCAACGCCGGAAAUCUUACCGGGACCGACAGCAAUAUGAAGGCCAGGCUGAAGACUUUGCCGGAUUAGCUGAGAGGUGGUGCAUGGCCGUCGUCAGUUCGUACUGUGAAGCAUCCUGUUAAGUCAGGCAACGAGCGAGACCCACGCCCACAGUUGCCAGCGUACUCUCUGGAGUGACGGGUACACUGUGGGGACCGCCGCUGCUAAAGCGGAGGAAGGAAUGGGCAACGGUAGGUCAGUAUGCCCCGAAUAUCCCGGGCUACACGCGAGCUACAAUGGUUGGUACAAUGGGUAUCUACCCCGAAAGGGGACGGGAAUCUCCUAAAACCAAUCUUAGUUCGGAUUGAGGGCUGCAACUCGCCCUCAUGAAGCUGGAAUCCGUAGUAAUCGCGUUUCAACAGAACGCGGUGAAUACGUCCCUGCUCCUUGCACACACCGCCCGUCAAACCACCCGAGUAGGGUCUGAAUGAGAGCGCUUUCUUUGGAGGCGUUCGAAUUUGGGCUUUGCAAGGGGGGUU
>AB447823
GGAUAACCUAACCUUAGGACUGGGAUAACCCCGGGAAACUGGGGAUAAUACCGGAUAUGUAGGGUUGCCUGGAAUGGUACCCUAUUGAAAUGUUCCGACGCCUAAGGAUGGAUCUGCGGCAGAUUAGGUAGUUGGCGGGGUAAAUGCCCACCAAGCCAGUAAUCUGUACGGGUUGUGAGAGCAAGAGCCCGGAGAUGGAACCUGAGACAAGGUUCCAGGCCCUACGGGGCGCAGCAGGCGCGAAACCUCCGCAAUGCACGAAAGUGCGACGGGGGAAACCCAAGUGCCACUCUUAACGGGGUGGCUUUUCUUAAGUGUAAAAAGCUUUUGGAAUAAGAGCUGGGCAAGACCGGUGCCAGCCGCCGCGGUAACACCGGCAGCUCAAGUGGUGGCCAUUUUUAUUGGGCCUAAAGCGUUCGUAGCCGGCUUGAUAAGUCUCUGGUGAAAUCCCACAGCUUAACUGUGGGAAUUGCUGGAGAUACUAUUAGGCUUGAGGCCGGGAGAGGCUGGAGGUACUCCCAGGGUAGGGGUGAAAUCCUAUAAUCCUGGGAGGACCACCUGUGGCGAAGGCGUCCAGCUGGAACGGACCUGACGGUGAGUAACGAAAGCCAGGGGCGCGAACCGGAUUAGAUACCCGGGUAGUCCUGGCCGUAAACGAUGUGGACUUGGUGUUGGGAUGGCUCCGAGCUGCCCCAGUGCCGAAGGGAAGCUGUUAAGUCCACCGCCUGGGAAGUACGGUCGCAAGACUGAAACUUAAAGGAAUUGGCGGGGGAGCACCACAACGCGUGGAGCCUGCGGUUUAAUUGGAUUCAACGCCGGACAUCUCACCAGGGGCGACAGCAGAAUGAUAGCCAGGUUGAUGACCUUGCUUGACAAGCUGAGAGGAGGUGCAUGGCCGCCGUCAGCUCGUACCGUGAGGCGUCCUGUUAAGUCAGGCAACGAGCGAGACCCACGCCCUUAGUUACCAGCGGAUCCUUCGGGAUGCCGGGCACACUAAGGGGACCGCCAGUGAUAAACUGGAGGAAGGAGUGGACGACGGUAGGUCCGUAUGCCCCGAAUCCCCUGGGCUACACGCGGGCUACAAUGGUUAGGACAAUGGGUUCCGACACUGAAAAGUGAAGGUAAUCUCCUAAACCUGGCCUUAGUUCGGAUUGAGGGCUGUAACUCGCCCUCAUGAAGCUGGAAUGCGUAGUAAUCGCGUGUCAUAACCGCGCGGUGAAUACGUCCCUGCUCCUUGCACACACCGCCCGUCACGCCACCCAAAAGGGGUUUGGAUGAGGCCCUAGUCUUAGGUUAGGGUCGAAUCUGGGUUCUUUGAGGAGGGCA
>AB447825
GGACAACCUGCCCUUAGGACGGGGAUAAACCCGGGAAACUGGGUAUAAUACCCGAUAGGUCUCGAUUGCUGGAAUGCAUCGAGAUUUAAAGCUCCGGCGCCUAAGGAUGGGUCUGCGGCCUAUCAGGUAGUAGUGGGUGUAGCGUACCUACUAGCCUACGACGGGUACGGGUUGUGAGAGCAAGAGCCCGGAGAUGGAUUCUGAGACACGAAUCCAGGCCCUACGGGGUGCAGCAGGCGCGAAAACUUUACAAUGCUGGCAACAGCGAUAAGGGAACCUCGAGUGCCAGGUUACAAAUCUGGCUGUCGAGAUGCCUAAAAAGCAUUUCAUAGCAAGGGCCGGGCAAGACCGGUGCCAGCCGCCGCGGUAACACCGGCGGCUCGAGUGGUAACCGUUAUUAUUGGGUCUAAAGGGUCUGUAGCCGGCCGGAUAAGUCUCUUGGGAAAUCUGGCAGCUUAACUGUCAGGCUUUCAGGAGAUACUGUCUGGCUCGAGGCCGGGAGAGGUGAGAGGUACUUCAGGGGUAGGGGUGAAAUCUUGUAAUCCUUGAAGGACCACCAGUGGCGAAGGCGUCUCACCAGAACGGACCUGACGGCAAGGGACGAAAGCUAGGGGCACGAACCGGAUUAGAUACCCGGGUAGUCCUAGCCGUAAACGAUACUCGCUAGGUGUCGGCCACGGUGCGACCGUUGUCGGUGCCGUAGGGAAGCCGUGAAGCGAGCCACCUGGGAAGUACGGCCGCAAGGCUGAAACUUAAAGGAAUUGGCGGGGGAGCACCACAACGGGUGGAGCUUGCGGUUUAAUUGGAUUCAACGCCGGAAAUCUUACCGGGACCGACAGCAAUAUGAAGGCCAGGCUGAAGACUUUGCCGGAUUAGCUGAGAGGUGGUGCAUGGCCGUCGUCAGUUCGUACUGUGAAGCAUCCUGUUAAGUCAGGCAACGAGCGAGACCCACGCCCACAGUUGCCAGCGUACUCUCUGGAGUGACGGGUACACUGUGGGGACCGCCGCUGCUAAAGCGGAGGAAGGAAUGGGCAACGGUAGGUCAGUAUGCCCCGAAUAUCCCGGGCUACACGCGAGCUACAAUGGUUGGUACAAUGGGUAUCUACCCCGAAAGGGGAUGGUAAUCUCCUAAAUCCAAUCUUAGUCCGGAUUGAGGGCUGCAACUCGCCCUCAUGAAGCUGGAAUCCGUAGUAAUCGCGUUUCAACAGAACGCGGUGAAUACGUCCCUGCUCCUUGCACACACCGCCCGUCAAACCACCCGAGUAGGGUCUGAAUGAGAGCGCUUCCUUCGGAGGCGUUCGAAUUUGGGCUUUGCAAGGGGGGUU
>AB447832
GGAUAACCUAACCUUAGGACUGGGAUAACCCCGGGAAACUGGGGAUAAUACCGGAUAUGUAGGGUUGCCUGGAAUGGUACCCUAUUGAAAUGUUCCGACGCCUAAGGAUGGAUCUGCGGCAGAUUAGGUAGUUGGCGGGGUAAAUGCCCACCAAGCCAGUAAUCUGUACGGGUUGUGAGAGCAAGAGCCCGGAGAUGGAACCUGAGACAAGGUUCCAGGCCCUACGGGGCGCAGCAGGCGCGAAACCUCCGCAAUGCACGAAAGUGCGACGGGGGAAACCCAAGUGCCACUCUUAACGGGGUGGCUUUUCUUAAGUGUAAAAAGCUUUUGGAAUAAGAGCUGGGCAAGACCGGUGCCAGCCGCCGCGGUAACACCGGCAGCUCAAGUGGUGGCCAUUUUUAUUGGGCCUAAAGCGUUCGUAGCCGGCUUGAUAAGUCUCUGGUGAAAUCCCACAGCUUAACUGUGGGAAUUGCUGGAGAUACUAUUAGGCUUGAGGCCGGGAGAGGCUGGAGGUACUCCCAGGGUAGGGGUGAAAUCCUAUAAUCCUGGGAGGACCACCUGUGGCGAAGGCGUCCAGCUGGAACGGACCUGACGGUGAGUAACGAAAGCCAGGGGCGCGAACCGGAUUAGAUACCCGGGUAGUCCUGGCCGUAAACGAUGUGGACUUGGUGUUGGGAUGGCUCCGAGCUGCCCCAGUGCCGAAGGGAAGCUGUUAAGUCCACCGCCUGGGAAGUACGGUCGCAAGACUGAAACUUAAAGGAAUUGGCGGGGGAGCACCACAACGCGUGGAGCCUGCGGUUUAAUUGGAUUCAACGCCGGACAUCUCACCAGGGGCGACAGCAGAAUGAUAGCCAGGUUGAUGACCUUGCUUGACAAGCUGAGAGGAGGUGCAUGGCCGCCGUCAGCUCGUACCGUGAGGCGUCCUGUUAAGUCAGGCAACGAGCGAGACCCACGCCCUUAGUUACCAGCGGAUCCUUCGGGAUGCCGGGCACACUAAGGGGACCGCCAGUGAUAAACUGGAGGAAGGAGUGGACGACGGUAGGUCCGUAUGCCCCGAAUCCCCUGGGCUACACGCGGGCUACAAUGGUUAGGACAAUGGGUUCCGACACUGAAAAGUGAAGGUAAUCUCCUAAACCUGGCCUUAGUUCGGAUUGAGGGCUGUAACUCGCCCUCAUGAAGCUGGAAUGCGUAGUAAUCGCGUGUCAUAACCGCGCGGUGAAUACGUCCCUGCUCCUUGCACACACCGCCCGUCACGCCACCCAAAAAGGGUUUGGAUGAGGCCCUAGUCUUUGGUUAGGGUCGAAUCUGGGUUCUUUGAGGAGGGCG
>AB447833
GGACAACCUGCCCUUAGGACGGGGAUAAACCCGGGAAACUGGGUAUAAUACCCGAUAGGUCUCGAUUGCUGGAAUGCAUCGAGAUUUAAAGCUCCGGCGCCUAAGGAUGGGUCUGCGGCCUAUCAGGUAGUAGUGGGUGUAGCGUACCUACUAGCCUACGACGGGUACGGGUUGUGAGAGCAAGAGCCCGGAGAUGGAUUCUGAGACACGAAUCCAGGCCCUACGGGGUGCAGCAGGCGCGAAAACUUUACAAUGCUGGCAACAGCGAUAAGGGAACCUCGAGUGCCAGGUUACAAAUCUGGCUGUCGAGAUGCCUAAAAAGCGUUUCAUAGCAAGGGCCGGGCAAGACCGGUGCCAGCCGCCGCGGUAACACCGGCGGCUCGAGUGGUAACCGUUAUUAUUGGGUCUAAAGGGUCUGUAGCCGGCCGGAUAAGUCUCUUGAGAAAUCUGGCAGCUUAACUGUCAGGCUUUCAGGAGAUACUGUCUGGCUCGAGGCCGGGAGAGGUGAGAGGUACUUCAGGGGUAGGGGUGAAAUCUUGUAAUCCUUGAAGGACCACCAGUGGCGAAGGCGUCUCACCAGAACGGACCUGACGGCAAGGGACGAAAGCUAGGGGCACGAACCGGAUUAGAUACCCGGGUAGUCCUAGCCGUAAACGAUACUCGCUAGGUGUCGGCCACGGUGCGACCGUUGUCGGUGCCGUAGGGAAGCCGUGAAGCGAGCCACCUGGGAAGUACGGCCGCAAGGCUGAAACUUAAAGGAAUUGGCGGGGGAGCACCACAACGGGUGGAGCUUGCGGUUUAAUUGGAUUCAACGCCGGAAAUCUUACCGGGACCGACAGCAAUAUGAAGGCCAGGCUGAAGACUUUGCCGGAUUAGCUGAGAGGUGGUGCAUGGCCGUCGUCAGUUCGUACUGUGAAGCAUCCUGUUAAGUCAGGCAACGAGCGAGACCCACGCCCACAGUUGCCAGCGUACUCUCUGGAGUGACGGGUACACUGUGGGGACCGCCGCUGCUAAAGCGGAGGAAGGAAUGGGCAACGGUAGGUCAGUAUGCCCCGAAUAUCCCGGGCUACACGCGAGCUACAAUGGUUGGUACAAUGGGUAUCUACCCCGAAAGGGGACGGGAAUCUCCUAAAACCAAUCUUAGUUCGGAUUGAGGGCUGCAACUCGCCCUCAUGAAGCUGGAAUCCGUAGUAAUCGCGUUUCAACAGAACGCGGUGAAUACGUCCCUGCUCCUUGCACACACCGCCCGUCAAACCACCCGAGUAGGGUCUGAAUGAGAGCGCUUUCUUUGGAGGCGUUCGAAUUUGGGCUUUGCAAGGGGGGUU
>AB447838
GGAUAACCUAACCUUAGGACUGGGAUAACCCUGGGAAACUGGGGAUAAUACCGGAUAUGUAGGGCUGCCUGGAAUGGUUCCCUAUUGAAAUGUUCCGACGCCUAAGGAUGGAUCUGCGGCAGAUUAGGUAGUUGGCGGGGUAAAUGCCCACCAAGCCAGUAAUCUGUACGGGUUGUGAGAGCAAGAGCCCGGAGAUGGAACCUGAGACAAGGUUCCAGGCCCUACGGGGCGCAGCAGGCGCGAAACCUCCGCAAUGCACGAAAGUGCGACGGGGGAAACCCAAGUGCCACUCUUAACGGGGUGGCUUUUCUUAAGUGUAAAAAGCUUUUGGAAUAAGAGCUGGGCAAGACCGGUGCCAGCCGCCGCGGUAACACCGGCAGCUCAAGUGGUGGCCGUUUUUAUUGGGCCUAAAGCGUUCGUAGCCGGCUUGAUAAGUCUCUGGCGAAAUCUCACGGCUUAACCGUGAGAAUUGCUGGAGAUACUAUUAGGCUUGAGGCCGGGAGAGGUUAGCGGUACUCCCGGGGUAGGGGUGAAAUCCUAUAAUCCCGGGAGGACCACCUGUGGCGAAGGCGGCUAACUGGAACGGACCUGACGGUGAGUAACGAAAGCCAGGGGCGCGAACCGGAUUAGAUACCCGGGUAGUCCUGGCCGUAAACGAUGUGGACUUGGUGUUGGGAUGGCUCCGAGCUGCCCCAGUGCCGAAGGGAAGCUGUUAAGUCCACCGCCAGGGAAGUACGGUCGCAAGACUGAAACUUAAAGGAAUUGGCGGGGGAGCACCACAACGCGUGGAGCCUGCGGUUUAAUUGGAUUCAACGCCGGACAUCUCACCAGGGGCGACAGCAGAAUGAUAGCCAGGUUGAUGACCUUGCUUGACAAGCUGAGAGGAGGUGCAUGGCCGCCGUCAGCUCGUACCGUGAGGCGUCCUGUUAAGUCAGGCAACGAGCGAGACCCACGCCCUUAGUUACCAGCGGAUCCUUCGGGAUGUCGGGCACACUAAGGGGACCGCCAGUGAUAAACUGGAGGAAGGAGUGGACGACGGUAGGUCCGUAUGCCCCGAAUCCCCUGGGCUACACGCGGGCUACAAUGGUUAGGACAAUGGGUUCCGACACUGAAAGGUGGAGGUAAUCUCCUAAACCUGGCCUUAGUUCGGAUUGAGGGCUGUAACUCGCCCUCAUGAAGCUGGAAUGCGUAGUAAUCGCGUGUCAUAACCGCGCGGUGAAUACGUCCCUGCUCCUUGCACACACCGCCCGUCACGCCACCCAAAAAGGGUUUGGAUGAGGCCAUAGUCUUUGGUUAUGGUCGAAUCUAGGUUCUUUGAGGAGGGCG
>AB447840
GGACAACCUGCCCUUAGGUUGGGUAUAAACCCGGGAAACUGGGUAUAAUACCCGAUAGGUCUCGAUUGCUGGAAUGCAUCGAGAUUUAAAGCUCCGGCGCCUAAGGAUGGGUCUGCGGCCUAUCAGGUAGUAGUGGGUGUAGCGUACCUACUAGCCUACGACGGGUACGGGUUGUGAGAGCAAGAGCCCGGAGAUGGAUUCUGAGACACGAAUCCAGGCCCUACGGGGUGCAGCAGGCGCGAAAACUUUACAAUGCUGGCAACAGCGAUAAGGGAACCUCGAGUGCCAGGUUACAAAUCUGGCUGUCGAGAUGCCUAAAAAGCAUUUCAUAGCAAGGGCCGGGCAAGACCGGUGCCAGCCGCCGCGGUAACACCGGCGGCUCGAGUGGUAACCGUUAUUAUUGGGUCUAAAGGGUCUGUAGCCGGCCGGAUAAGUCUCUUGAGAAAUCUGGCAGCUUAACUGUCAGGCUUUCAGGAGAUACUGUCUGGCUCGAGGCCGGGAGAGGUGAGAGGUACUUCAGGGGUAGGGGUGAAAUCUUGUAAUCCUUGAAGGACCACCAGUGGCGAAGGCGUCUCACCAGAACGGACCUGACGGCAAGGGACGAAAGCUAGGGGCACGAACCGGAUUAGAUACCCGGGUAGUCCUAGCCGUAAACGAUACUCGCUAGGUGUCGGCCACGGUGCGACCGUUGUCGGUGCCGUAGGGAAGCCGUGAAGCGAGCCACCUGGGAAGUACGGCCGCAAGGCUGAAACUUAAAGGAAUUGGCGGGGGAGCACCACAACGGGUGGAGCUUGCGGUUUAAUUGGAUUCAACGCCGGAAAUCUUACCGGGACCGACAGCAAUAUGAAGGCCAGGCUGAAGACUUUGCCGGAUUAGCUGAGAGGUGGUGCAUGGCCGUCGUCAGUCCGUACUGUGAAGCAUCCUGUUAAGUCAGGCAACGAGCGAGACCCACGCCCACAGUUGCCAGCGUACUCUCUGGAGUGACGGGUACACUGUGGGGACCGCCGCUGCUAAAGCGGAGGAAGGAAUGGGCAACGGUAGGUCAGUAUGCCCCGAAUAUCCCGGGCUACACGCGAGCUACAAUGGUUGGUACAAUGGGUAUCUACCCCGAAAGGGGACGGGAAUCUCCUAAAACCAAUCUUAGUUCGGAUUGAGGGCUGCAACUCGCCCUCAUGAGGCUGGAAUCCGUAGUAAUCGCGUUUCAACAGAACGCGGUGAAUACGUCCCUGCUCCUUGCACACACCGCCCGUCAAACCACCCGAGUAGGGUCUGAAUGAGAGCGCUUUCUUUGGAGGCGUUCGAAUUUGGGCUUUGCAAGGGGGGUU
>AB447841
GGACAACCUGCCCUUAGGUUGGGUAUAAACCCGGGAAACUGGGUAUAAUACCCGAUAGGUCUCGAUUGCUGGAAUGCAUCGAGAUUUAAAGCUCCGGCGCCUAAGGAUGGGUCUGCGGCCUAUCAGGUAGUAGUGGGUGUAGCGUACCUACUAGCCUACGACGGGUACGGGUUGUGAGAGCAAGAGCCCGGAGAUGGAUUCUGAGACACGAAUCCAGGCCCUACGGGGUGCAGCAGGCGCGAAAACUUUACAAUGCUGGCAACAGCGACAAGGGAACCUCGAGUGCCAGGUUACAAAUCUGGCUGUCGAGAUGCCUAAAAAGCAUUUCAUAGCAAGGGCCGGGCAAGACCGGUGCCAGCCGCCGCGGUAACACCGGCGGCUCGAGUGGUAACCGUUAUUAUUGGGUCUAAAGGGUCUGUAGCCGGCCGGAUAAGUCUCUUGAGAAAUCUGGCUGCUUAACUGUCAGGCUUUCAGGAGAUACUGUCUGGCUCGAGGCCGGGAGAGGUGAGAGGUACUUCAGGGGUAGGGGUGAAAUCUUGUAAUCCUUGAAGGACCACCAGUGGCGAAGGCGUCUCACCAGAACGGACCUGACGGCAAGGGACGAAAGCUAGGGGCACGAACCGGAUUAGAUACCCGGGUAGUCCUAGCCGUAAACGAUACUCGCUAGGUGUCGGCCACGGUGCGACCGUUGUCGGUGCCGUAGGGAAGCCGUGAAGCGAGCCACCUGGGAAGUACGGCCGCAAGGCUGAAACUUAAAGGAAUUGGCGGGGGAGCACCACAACGGGUGGAGCUUGCGGUUUAAUUGGAUUCAACGCCGGAAAUCUUACCGGGACCGACAGCAAUAUGAAGGCCAGGCUGAAGACUUUGCCGGAUUAGCUGAGAGGUGGUGCAUGGCCGUCGUCAGUUCGUACUGUGAAGCAUCCUGUUAAGUCAGGCAACGAGCGAGACCCACGCCCACAGUUGCCAGCGUACUCUCUGGAGUGACGGGUACACUGUGGGGACCGCCGCUGCUAAAGCGGAGGAAGGAAUGGGCAACGGUAGGUCAGUAUGCCCCGAAUAUCCCGGGCUACACGCGAGCUACAAUGGUUGGUACAAUGGGUAUCUACCCCGAAAGGGGACGGGAAUCUCCUAAAACCAAUCUUAGUUCGGAUUGAGGGCUGCAACUCGCCCUCAUGAAGCUGGAAUCCGUAGUAAUCGCGUUUCAACAGAACGCGGUGAAUACGUCCCUGCUCCUUGCACACACCGCCCGUCAAACCACCCGAGUAGGGUCUGAAUGAGAGCGCUUUCUUUGGAGGCGUUCGAAUUUGGGCUUUGCAAGGGGGGUU
>AB447842
GGACAACCUGCCCUUAGGACGGGGAUAAACCCGGGAAACUGGGUAUAAUACCCGAUAGGUCUCGAUUGCUGGAAUGCAUCGAGAUUUAAAGCUCCGGCGCCUAAGGAUGGGUCUGCGGCCUAUCAGGUAGUAGUGGGUGUAGCGUACCUACUAGCCUACGACGGGUACGGGUUGUGAGAGCAAGAGCCCGGAGAUGGAUUCUGAGACACGAAUCCAGGCCCUACGGGGUGCAGCAGGCGCGAAAACUUUACAAUGCUGGCAACAGCGAUAAGGGAACCUCGAGUGCCAGGUUACAAAUCUGGCUGUCGAGAUGCCUAAAAAGCAUUUCAUAGCAAGGGCCGGGCAAGACCGGUGCCAGCCGCCGCGGUAACACCGGCGGCUCGAGUGGUAACCGUUAUUAUUGGGUCUAAAGGGUCUGUAGCCGGCCGGAUAAGUCUCUUGAGAAAUCUGGCAGCUUAACUGUCAGGCUUUCAGGAGAUACUGUCUGGCUCGAGGCCGGGAGAGGUGAGAGGUACUUCAGGGGUAGGGGUGAAAUCUUGUAAUCCUUGAAGGACCACCAGUGGCGAAGGCGUCUCACCAGAACGGACCUGACGGCAAGGGACGAAAGCUAGGGGCACGAACCGGAUUAGAUACCCGGGUAGUCCUAGCCGUAAACGAUACUCGCUAGGUGUCGGCCACGGUGCGACCGUUGUCGGUGCCGUAGGGAAGCCGUGAAGCGAGCCACCUGGGAAGUACGGCCGCAAGGCUGAAACUUAAAGGAAUUGGCGGGGGAGCACCACAACGGGUGGAGCUUGCGGUUUAAUUGGAUUCAACGCCGGAAAUCUUACCGGGACCGACAGCAAUAUGAAGGCCAGGCUGAAGACUUUGCCGGAUUAGCUGAGAGGUGGUGCAUGGCCGUCGUCAGUUCGUACUGUGAAGCAUCCUGUUAAGUCAGGCAACGAGCGAGACCCACGCCCACAGUUGCCAGCGUACUCUCUGGAGUGACGGGUACACUGUGGGGACCGCCGCUGCUAAAGCGGAGGAAGGAAUGGGCAACGGUAGGUCAGUAUGCCCCGAAUAUCCCGGGCUACACGCGAGCUACAAUGGUUGGUACAAUGGGUAUCUACCCCGAAAGGGGACGGGAAUCUCCUAAAACCAAUCUUAGUUCGGAUUGAGGGCUGCAACUCGCCCUCAUGAAGCCGGAAUCCGUAGUAAUCGCGUUUCAACAGAACGCGGUGAAUACGUCCCUGCUCCUUGCACACACCGCCCGUCAAACCACCCGAGUAGGGUCUGAAUGAGAGCGCUUUCUUUGGAGGCGUUCGAAUUUGGGCUUUGCAAGGGGGGUU
>AB447844
GGACAACCUGCCCUUAGGUUGGGUAUAAACCCGGGAAACUGGGUAUAAUACCCGAUAGGUCUCGAUUGCUGGAAUGCAUCGAGAUUUAAAGCUCCGGCGCCUAAGGAUGGGUCUGCGGCCUAUCAGGUAGUAGUGGGUGUAGCGUACCUACUAGCCUACGACGGGUACGGGUUGUGAGAGCAAGAGCCCGGAGAUGGAUUCUGAGACACGAAUCCAGGCCCUACGGGGUGCAGCAGACGCGAAAACUUUACAAUGCUGGCAACAGCGAUAAGGGAACCUCGAGUGCCAGGUUACAAAUCUGGCUGUCGAGAUGCCUAAAAAGCAUUUCAUAGCAAGGGCCGGGCAAGACCGGUGCCAGCCGCCGCGGUAACACCGGCGGCUCGAGUGGUAACCGUUAUUAUUGGGUCUAAAGGGUCUGUAGCCGGCCGGAUAAGUCUCUUGAGAAAUCUGGCAGCUUAACUGUCAGGCUUUCAGGAGAUACUGUCUGGCUCGAGGCCGGGAGAGGUGAGAGGUACUUCAGGGGUAGGGGUGAAAUCUUGUAAUCCUUGAAGGACCACCAGUGGCGAAGGCGUCUCACCAGAACGGACCUGACGGCAAGGGACGAAAGCUAGGGGCACGAACCGGAUUAGAUACCCGGGUAGUCCUAGCCGUAAACGAUACUCGCUAGGUGUCGGCCACGGUGCGACCGUUGUCGGUGCCGUAGGGAAACCGUGAAGCGAGCCACCUGGGAAGUACGGCCGCAAGGCUGAAACUCAAAGGAAUUGGCGGGGGAGCACCACAACGGGUGGAGCUUGCGGUUUAAUUGGAUUCAACGCCGGAAAUCUUACCGGGACCGACAGCAAUAUGAGGGCCAGGCUGAAGACUUUGCCGGAUUAGCUGAGAGGUGGUGCAUGGCCGUCGUCAGUUCGUACUGUGAAGCAUCCUGUUAAGUCAGGCAACGAGCGAGACCCACGCCCACAGUUGCCAGCGUACUCUCCGGAGUGACGGGUACACUGUGGGGACCGCCGCUGCUAAAGCGGAGGAAGGAAUGGGCAACGGUAGGUCAGUAUGCCCCGAAUAUCCCGGGCUACACGCGAGCUACAAUGGUUGGUACAAUGGGUAUCUACCCCGAAAGGGGACGGGAAUCUCCUAAAACCAAUCUUAGUUCGGAUUGAGGGCUGCAACUCGCCCUCAUGAAGCUGGAAUCCGUAGUAAUCGCGUUUCAACAGAACGCGGUGAAUACGUCCCUGCUCCUUGCACACACCGCCCGUCAAACCACCCGAGUAGGGUCUGAAUGAGAGCGCUUUCUUUGGAGGCGUUCGAAUUUGGGCUUUGCAAGGGGGGUU
>AB447846
GGACAACCUGCCCUUAGGACGGGGAUAAACCCGGGAAACUGGGUAUAAUACCCGAUAGGUCUCGAUUGCUGGAAUGCAUCGAGAUUUAAAGCUCCGGCGCCUAAGGAUGGGUCUGCGGCCUAUCAGGUAGUAGUGGGUGUAGCGUACCUACUAGCCUACGACGGGUACGGGUUGUGAGAGCAAGAGCCCGGAGAUGGAUUCUGAGACACGAAUCCAGGCCCUACGGGGUGCAGCAGGCGCGAAAACUUUACAAUGCUGGCAACAGCGAUAAGGGAACCUCGAGUGCCAGGUUACAAAUCUGGCUGUCGAGAUGCCUAAAAAGCAUUUCAUAGCAAGGGCCGGGCAAGACCGGUGCCAGCCGCCGCGGUAACACCGGCGGCUCGAGUGGUAACCGUUAUUAUUGGGUCUAAAGGGUCUGUAGCCGGCCGGAUAAGUCUCUUGAGAAAUCUGGCAGCUUAACUGUCAGGCUUUCAGGAGAUACUGUCUGGCUCGAGGCCGGGAGAGGUGAGAGGUACUUCAGGGGUAGGGGUGAAAUCUUGUAAUCCUUGAAGGACCACCAGUGGCGAAGGCGUCUCACCAGAACGGACCUGACGGCAAGGGACGAAAGCUAGGGGCACGAACCGGAUUAGAUACCCGGGUAGUCCUAGCCGUAAACGAUACUCGCUAGGUGUCGGCCACGGUGCGACCGUUGUCGGUGCCGUAGGGAAGCCGUGAAGCGAGCCACCUGGGAAGUACGGCCGCAAGGCUGAAACUUAAAGGAAUUGGCGGGGGAGCACCACAACGGGUGGAGCUUGCGGUUUAAUUGGAUUCAACGCCGGAAAUCUUACCGGGACCGACAGCAAUAUGAAGGCCAGGCUGAAGACUUUGCCGGAUUAGCUGAGAGGUGGUGCAUGGCCGUCGUCAGUUCGUACUGUGAAGCAUCCUGUUAAGUCAGGCAACGAGCGAGACCCACGCCCACAGUUGCCAGCGUACUCUCUGGAGUGACGGGUACACUGUGGGGACCGCCGCUGCUAAAGCGGAGGAAGGAAUGGGCAACGGUAGGUCAGUAUGCCCCGAAUAUCCCGGGCUACACGCGAGCUACAAUGGUUGGUACAAUGGGUAUCUACCCCGAAAGGGGACGGGAAUCUCCUAAAACCAAUCUUAGUUCGGAUUGAGGGCUGCAACUCGCCCUCAUGAAGCUGGAAUCCGUAGUAAUCGCGUUUCAACAGAACGCGGUGAAUACGUCCCUGCUCCUUGCACACACCGCCCGUCAAACCACCCGAGUAGGGUCUGAAUGAGAGCGCUUUCUUUGGAGGCGUUCGAAUUUGGGCUUUGCAAGGGGGUU
>AB447853
GGACAACCUGCCCUUAGGACGGGGAUAAACCCGGGAAACUGGGUAUAAUACCCGAUAGGUCUCGAUUGCUGGAAUGCAUCGAGAUUUAAAGCUCCGGCGCCUAAGGAUGGGUCUGCGGCCUAUCAGGUAGUAGUGGGUGUAGCGUACCUACUAGCCUACGACGGGUACGGGUUGUGAGAGCAAGAGCCCGGAGAUGGAUUCUGAGACACGAAUCCAGGCCCUACGGGGUGCAGCAGGCGCGAAAACUUUACAAUGCUGGCAACAGCGAUAAGGGAACCUCGAGUGCCAGGUUACAAAUCUGGCUGUCGAGAUGCCUAAAAAGCAUUUCAUAGCAAGGGCCGGGCAAGACCGGUGCCAGCCGCCGCGGUAACACCGGCGGCUCGAGUGGUAACCGUUAUUAUUGGGUCUAAAGGGUCUGUAGCCGGCCGGAUAAGUCUCUUGAGAAAUCUGGCAGCUUAACCGUCAGGCUUUCAGGAGAUACUGUCUGGCUCGAGGCCGGGAGAGGUGAGAGGUACUUCAGGGGUAGGGGUGAAAUCUUGUAAUCCUUGAAGGACCACCAGUGGCGAAGGCGUCUCACCAGAACGGACCUGACGGCAAGGGACGAAAGCUAGGGGCACGAACCGGAUUAGAUACCCGGGUAGUCCUAGCCGUAAACGAUACUCGCUAGGUGUCGGCCACGGUGCGACCGUUGUCGGUGCCGUAGGGAAGCCGUGAAGCGAGCCACCUGGGAAGUACGGCCGCAAGGCUGAAACUUAAAGGAAUUGGCGGGGGAGCACCACAACGGGUGGAGCUUGCGGUUUAAUUGGAUUCAACGCCGGAAAUCUUACCGGGACCGACAGCAAUAUGAAGGCCAGGCUGAAGACUUUGCCGGAUUAGCUGAGAGGUGGUGCAUGGCCGUCGUCAGUUCGUACUGUGAAGCAUCCUGUUAAGUCAGGCAACGAGCGAGACCCACGCCCACAGUUGCCAGCGUACUCUCUGGAGUGACGGGUACACUGUGGGGACCGCCGCUGCUAAAGCGGAGGAAGGAAUGGGCAACGGUAGGUCAGUAUGCCCCGAAUAUCCCGGGCUACACGCGAGCUACAAUGGUUGGUACAAUGGGUAUCUACCCCGAAAGGGGACGGGAAUCUCCUAAAACCAAUCUUAGUUCGGAUUGAGGGCUGCAACUCGCCCUCAUGAAGCUGGAAUCCGUAGUAAUCGCGUUUCAACAGAACGCGGUGAAUACGUCCCUGCUCCUUGCACACACCGCCCGUCAAACCACCCGAGUAGGGUCUGAAUGAGAGCGCUUUCUUUGGAGGCGUUCGAAUUUGGGCUUUGCAAGGGGGGUU
>AB447855
GGACAACCUGCCCUUAGGUUGGGUAUAAACCCGGGAAACUGGGUAUAAUACCCGAUAGGUCUCGAUUGCUGGAAUGCAUCGAGAUUUAAAGCUCCGGCGCCUAAGGAUGGGUCUGCGGCCUAUCAGGUAGUAGUGGGUGUAGCGUACCUACUAGCCUACGACGGGUACGGGUUGUGAGAGCAAGAGCCCGGAGAUGGAUUCUGAGACACGAAUCCAGGCCCUACGGGGUGCAGCAGGCGCGAAAACUUUACAAUGCUGGCAACAGCGAUAAGGGAACCUCGAGUGCCAGGUUACAAAUCUGGCUGUCGAGAUGCCUAAAAAGCAUUUCAUAGCAAGGGCCGGGCAAGACCGGUGCCAGCCGCCGCGGUAACACCGGCGGCUCGAGUGGUAACCGUUAUUAUUGGGUCUAAAGGGUCUGUAGCCGGCCGGAUAAGUCUCUUGAGAAAUCUGGCAGCUUAACUGUCAGGCUUUCAGGAGAUACUGUCUGGCUCGAGGCCGGGAGAGGUGAGAGGUACUUCAGGGGUAGGGGUGAAAUCUUGUAAUCCUUGAAGGACCACCAGUGGCGAAGGCGUCUCACCAGAACGGACCUGACGGCAAGGGACGAAAGCUAGGGGCACGAACCGGAUUAGAUACCCGGGUAGUCCUAGCCGUAAACGAUACUCGCUAGGUGUCGGCCACGGUGCGACCGUUGUCGGUGCCGUAGGGAAGCCGUGAAGCGAGCCACCUGGGAAGUACGGCCGCAAGGCUGAAACUUAAAGGAAUUGGCGGGGGAGCACCACAACGGGUGGAGCUUGCGGUUUAAUUGGAUUCAACGCCGGAAAUCUUACCGGGACCGACAGCAAUAUGAAGGCCAGGCUGAAGACUUUGCCGGAUUAGCUGAGAGGUGGUGCAUGGCCGUCGUCAGUUCGUACUGUGAAGCAUCCUGUUAAGUCAGGCAACGAGCGAGACCCACGCCCACAGUUGCCAGCGUACUCUCUGGAGUGACGGGUACACUGUGGGGACCGCCGCUGCUAAAGCGGAGGAAGGAAUGGGCAACGGUAGGUCAGUAUGCCCCGAAUAUCCCGGGCUACACGCGAGCUACAAUGGUUGGUACAAUGGGUAUCUACCCCGAAAGGGGACGGGAAUCUCCUAAAACCAAUCUUAGUUCGGAUUGAGGGCUGCAACUCGCCCUCAUGAAGCUGGAAUCCGUAGUAAUCGCGUUUCAACAGAACGCGGUGAAUACGUCCCUGCUCCUUGCACACUCUCGCCCGUCAAACCACCCGAGUAGGGUCUGAAUGAGAGCGCUUUCUUUGGAGGCGUUCGAAUUUGGGCUUUGCAAGGGGGGUU
>AB447858
GGACAACCUGCCCUUAGGUUGGGUAUAAACCCGGGAAACUGGGUAUAAUACCCGAUAGGUCUCGAUUGCUGGAAUGCAUCGAGAUUUAAAGCUCCGGCGCCUAAGGAUGGGUCUGCGGCCUAUCAGGUAGUAGUGGGUGUAGCGUACCUACUAGCCUACGACGGGUACGGGUUGUGAGAGCAAGAGCCCGGAGAUGGAUUCUGAGACACGAAUCCAGGCCCUACGGGGUGCAGCAGGCGCGAAAACUUUACAAUGCUGGCAACAGCGAUAAGGGAACCUCGAGUGCCAGGUUACAAAUCUGGCUGUCGAGAUGCCUAAAAAGCAUUUCAUAGCAAGGGCCGGGCAAGACCGGUGCCAGCCGCCGCGGUAACACCGGCGGCUCGAGUGGUAACCGUUAUUAUUGGGUCUAAAGGGUCUGUAGCCGGCCGGAUAAGUCUCUUGAGAAAUCUGGCAGCUUAACUGUCAGGCUUUCAGGAGAUACUGUCUGGCUCGAGGCCGGGAGAGGUGAGAGGUACUUCAGGGGUAGGGGUGAAAUCUUGUAAUCCUUGAAGGACCACCAGUGGCGAAGGCGUCUCACCAGAACGGACCUGACGGCAAGGGACGAAAGCUAGGGGCACGAACCGGAUUAGAUACCCGGGUAGUCCUAGCCGUAAACGAUACUCGCUAGGUGUCGGCCACGGUGCGACCGUUGUCGGUGCCGUAGGGAAGCCGUGAAGCGAGCCACCUGGGAAGUACGGCCGCAAGGCUGAAACUUAAAGGAAUUGGCGGGGGAGCACCACAACGGGUGGAGCUUGCGGUUUAAUUGGAUUCAACGCCGGAAAUCUUACCGGGACCGACAGCAAUAUGAAGGCCAGGCUGAAGACUUUGCCGGAUUAGCUGAGAGGUGGUGCAUGGCCGUCGUCAGUUCGUACUGUGAAGCAUCCUGUUAAGUCAGGCAACGAGCGAGACCCACGCCCACAGUUGCCAGCGUACUCUCUGGAGUGACGGGUACACUGUGGGGACCGGCGCUGCUAAAGCGGAGGAAGGAAUGGGCAACGGUAGGUCAGUAUGCCCCGAAUAUCCCGGGCUACACGCGAGCUACAAUGGUUGGUACAAUGGGUAUCUACCCCGAAAGGGGACGGGAAUCUCCUAAAACCAAUCUUAGUUCGGAUUGAGGGCUGCAACUCGCCCUCAUGAAGCUGGAAUCCGUAGUAAUCGCGUUUCAACAGAACGCGGUGAAUACGUCCCUGCUCCUUGCACACACCGCCCGUCAAACCACCCGAGUAGGGUCUGAAUGAGAGCGCUUUCUUUGGAGGCGUUCGAAUUUGGGCUUUGCAAGGGGGGUU
>AB447859
GGACAACCUGCCCUUAGGACGGGGAUAAACCCGGGAAACUGGGUAUAAUACCCGAUAGGUCUCGAUUGCUGGAAUGCAUCGAGAUUUAAAGCUCCGGCGCCUAAGGAUGGGUCUGCGGCCUAUCAGGUAGUAGUGGGUGUAGCGUACCUACUAGCCUACGACGGGUACGGGUUGUGAGAGCAAGAGCCCGGAGAUGGAUUCUGAGACACGAAUCCAGGCCCUACGGGGUGCAGCAGGCGCGAAAACUUUACAAUGCUGGCAACAGCGAUAAGGGAACCUCGAGUGCCAGGUUACAAAUCUGGCUGUCGAGAUGCCUAAAAAGCAUUUCAUAGCAAGGGCCGGGCAAGACCGGUGCCAGCCGCCGCGGUAACACCGGCGGCUCGAGUGGUAACCGUUAUUAUUGGGUCUAAAGGGUCUGUAGCCGGCCGGAUAAGUCUCUUGAGAAAUCUGGCAGCUUAACUGUCAGGCUUUCAGGAGAUACUGUCUGGCUCGAGGCCGGGAGAGGUGAGAGGUACUUCAGGGGUAGGGGUGAAAUCUUGUAAUCCUUGAAGGACCACCAGUGGCGAAGGCGUCUCACCAGAACGGACCUGACGGCAAGGGACGAAAGCUAGGGGCACGAACCGGAUUAGAUACCCGGGUAGUCCUAGCCGUAAACGAUACUCGCUAGGUGUCGGCCACGGUGCGACCGUUGUCGGUGCCGUAGGGAAGCCGUGAAGCGAGCCACCAGGGAAGUACGGCCGCAAGGCUGAAACUUAAAGGAAUUGGCGGGGGAGCACCACAACGGGUGGAGCUUGCGGUUUAAUUGGAUUCAACGCCGGAAAUCUUACCGGGACCGACAGCAAUAUGAAGGCCAGGCUGAAGACUUUGCCGGAUUAGCUGAGAGGUGGUGCACGGCCGUCGUCAGUUCGUACUGUGAAGCAUCCUGUUAAGUCAGGCAACGAGCGAGACCCACGCCCACAGUUGCCAGCGUACUCUCUGGAGUGACGGGUACACUGUGGGGACCGCCGCUGCUAAAGCGGAGGAAGGAAUGGGCAACGGUAGGUCAGUAUGCCCCGAAUAUCCCGGGCUACACGCGAGCUACAAUGGUUGGUACAAUGGGUAUCUACCCCGAAAGGGGACGGGAAUCUCCUAAAACCAAUCUUAGUUCGGAUUGAGGGCUGCAACUCGCCCUCAUGAAGCUGGAAUCCGUAGUAAUCGCGUUUCAACAGAACGCGGUGAAUACGUCCCUGCUCCUUGCACACACCGCCCGUCAAACCACCCGAGUAGGGUCUGAAUGAGAGCGCCUUCUUUGGAGGCGUUCGAAUUUGGGCUUUGCAAGGGGGGUU
>AB447862
GGAUAACCUAACCUUAGGACUGGGAUAACCCUGGGAAACUGGGGAUAAUACCGGAUAUGUAGGGCUGCCUGGAAUGGUUCCCUAUUGAAAUGUUCCGACGCCUAAGGAUGGAUCUGCGGCAGAUUAGGUAGUUGGCGGGGUAAAUGCCCACCAAGCCAGUAAUCUGUACGGGUUGUGAGAGCAAGAGCCCGGAGAUGGAACCUGAGACAAGGUUCCAGGCCCUACGGGGCGCAGCAGGCGCGAAACCUCCGCAAUGCACGAAAGUGCGACGGGGGAAACCCAAGUGCCACUCUUAACGGGGUGGCUUUUCUUAAGUGUAAAAAGCUUUUGGAAUAAGAGCUGGGCAAGACCGGUGCCAGCCGCCGCGGUAACACCGGCAGCUCAAGUGGUGGCCGUUUUUAUUGGGCCUAAAGCGUUCGUAGCCGGCUUGAUAAGUCUCUGGUGAAAUCUCACGGCUUAACCGUGAGAAUUGCUGGAGAUACUAUUAGGCUUGAGGCCGGGAGAGGUUAGCGGUACUCCCGGGGUAGGGGUGAAAUCCUAUAAUCCCGGGAGGACCACCUGUGGCGAAGGCGGCUAACUGGAACGGACCUGACGGUGAGUAACGAAAGCCAGGGGCGCGAACCGGAUUAGAUACCCGGGUAGUCCUGGCCGUAAACGAUGUGGACUUGGUGUUGGGAUGGCUCCGAGCUGCCCCAGUGCCGAAGGGAAGCUGUUAAGUCCACCGCCUGGGAAGUACGGUCGCAAGACUGAAACUUAAAGGAAUUGGCGGGGGAGCACCACAACGCGUGGAGCCUGCGGUUUAGUUGGAUUCAACGCCGGACAUCUCACCAGGGGCGACAGCAGAAUGAUAGCCAGGUUGAUGACCUUGCUUGACAAGCUGAGAGGAGGUGCAUGGCCGCCGUCAGCUCGUACCGUGAGGCGUCCUGUUAAGUCAGGCAACGAGCGAGACCCACGCCCUUAGUUACCAGCGGAUCCUUCGGGAUGCCGGGCACACUAAGGGGACCGCCAGUGAUAAACUGGAGGAAGGAGUGGACGACGGUAGGUCCGUAUGCCCCGAAUCCCCUGGGCUACACGCGGGCUACAAUGGUUAGGACAAUGGGUUCCGACACUGAAAGGUGGAGGUAAUCUCCUAAACCUGGCCUUAGUUCGGAUUGAGGGCUGUAACUCGCCCUCAUGAAGCUGGAAUGCGUAGUAAUCGCGUGUCAUAACCGCGCGGUGAAUACGUCCCUGCUCCUUGCACACACCGCCCGUCACGCCACCCAAAAAGGGUUUGGAUGAGGCCAUAGUCUUUGGUUAUGGUCGAAUCUAGGUUCUUUGAGGAGGGCG
>AB447865
GGACAACCUGCCCUUAGGUUGGGUAUAAACCCGGGAAACUGGGUAUAAUACCCGAUAGGUCUCGAUUGCUGGAAUGCAUCGAGAUUUAAAGCUCCGGCGCCUAAGGAUGGGUCUGCGGCCUAUCAGGUAGUAGUGGGUGUAGCGUACCUACUAGCCUACGACGGGUACGGGUUGUGAGAGCAAGAGCCCGGAGAUGGAUUCUGAGACACGAAUCCAGGCCCUACGGGGUGCAGCAGGCGCGAAAACUUUACAAUGCUGGCAACAGCGAUAAGGGAACCUCGAGUGCCAGGUUACAAAUCUGGCUGUCGAGAUGCCUAAAAAGCAUUUCAUAGCAAGGGCCGGGCAAGACCGGUGCCAGCCGCCGCGGUAACACCGGCGGCUCGAGUGGUAACCGUUAUUAUUGGGUCUAAAGGGUCUGUAGCCGGCCGGAUAAGUCUCUUGAGAAAUCUGGCAGCUUAACUGUCAGGCUUUCAGGAGAUACUGUCUGGCUCGAGGCCGGGAGAGGUGAGAGGUACUUCAGGGGUAGGGGUGAAAUCUUGUAAUCCUUGAAGGACCACCAGUGGCGAAGGCGUCUCACCAGAACGGACCUGACGGCAAGGGACGAAAGCUAGGGGCACGAACCGGAUUAGAUACCCGGGUAGUCCUAGCCGUAAACGAUACUCGCUAGGUGUCGGCCACGGUGCGACCGUUAUCGGUGCCGUAGGGAAGCCGUGAAGCGAGCCACCUGGGAAGUACGGCCGCAAGGCUGAAACUUAAAGGAAUUGGCGGGGGAGCACCACAACGGGUGGAGCUUGCGGUUUAAUUGGAUUCAACGCCGGAAAUCUUACCGGGACCGACAGCAAUAUGAAGGCCAGGCUGAAGACUUUGCCGGAUUAGCUGAGAGGUGGUGCAUGGCCGUCGUCAGUUCGUACUGUGAAGCAUCCUGUUAAGUCAGGCAACGAGCGAGACCCACGCCCACAGUUGCCAGCGUACUCUCUGGAGUGACGGGUACACUGUGGGGACCGCCGCUGCUAAAGCGGAGGAAGGAAUGGGCAACGGUAGGUCAGUAUGCCCCGAAUAUCCCGGGCUACACGCGAGCUACAAUGGUUGGUACAAUGGGUAUCUACCCCGAAAGGGGACGGGAAUCUCCUAAAACCAAUCUUAGUUCGGAUUGAGGGCUGCAACUCGCCCUCAUGAAGCUGGAAUCCGUAGUAAUCGCGUUUCAACAGAACGCGGUGAAUACGUCCCUGCUCCUUGCACACACCGCCCGUCAAACCACCCGAGUAGGGUCUGAAUGAGAGCGCUUUCUUUGGAGGCGUUCGAAUUUGGGCUUUGCAAGGGGGGUU
>AB447871
GGACAACCUGCCCUUAGGACGGGGAUAAACCCGGGAAACUGGGUAUAAUACCCGAUAGGUCUCGAUUGCUGGAAUGCAUCGAGAUUUAAAGCUCCGGCGCCUAAGGAUGGGUCUGCGGCCUAUCAGGUAGUAGUGGGUGUAGCGUACCUACUAGCCUACGACGGGUACGGGUUGUGAGAGCAAGAGCCCGGAGAUGGAUUCUGAGACACGAAUCCAGGCCCUACGGGGUGCAGCAGGCGCGAAAACUUUACAAUGCUGGCAACAGCGAUAAGGGAACCUCGAGUGCCAGGUUACAAAUCUGGCUGUCGAGAUGCCUAAAAAGCAUUUCAUAGCAAGGGCCGGGCAAGACCGGUGCCAGCCGCCGCGGUAACACCGGCGGCUCGAGUGGUAACCGUUAUUAUUGGGUCUAAAGGGUCUGUAGCCGGCCGGAUAAGUCUCUUGAGAAAUCUGGCAGCUUAACUGUCAGGCUUUCAGGAGAUACUGUCUGGCUCGAGGCCGGGAGAGGUGAGAGGUACUUCAGGGGUAGGGGUGAAAUCUUGUAAUCCUUGAAGGACCACCAGUGGCGAAGGCGUCUCACCAGAACGGACCUGACGGCAAGGGACGAAAGCUAGAGGCACGAACCGGAUUAGAUACCCGGGUAGUCCUAGCCGUAAACGAUACUCGCUAGGUGUCGGCCACGGUGCGACCGUUGUCGGUGCCGUAGGGAAGCCGUGAAGCGAGCCACCUGGGAAGUACGGCCGCAAGGCUGAAACUUAAAGGAAUUGGCGGGGGAGCACCACAACGGGUGGAGCUUGCGGUUUAAUUGGAUUCAACGCCGGAAAUCUUACCGGGACCGACAGCAAUAUGAAGGCCAGGCUGAAGACUUUGCCGGAUUAGCUGAGAGGUGGUGCAUGGCCGUCGUUAGUUCGUACUGUGAAGCAUCCUGUUAAGUCAGGCAACGAGCGAGACCCACGCCCACAGUUGCCAGCGUACUCUCUGGAGUGACGGGUACACUGUGGGGACCGCCGCUGCUAAAGCGGAGGAAGGAAUGGGCAACGGUAGGUCAGUAUGCCCCGAAUAUCCCGGGCUACACGCGAGCUACAAUGGUUGGUACAAUGGGUAUCUACCCCGAAAGGGGACGGGAAUCUCCUAAAACCAAUCUUAGUUCGGAUUGAGGGCUGCAACUCGCCCUCAUGAAGCUGGAAUCCGUAGUAAUCGCGUUUCAACAGAACGCGGUGAAUACGUCCCUGCUCCUUGCACACACCGCCCGUCAAACCACCCGAGUAGGGUCUGAAUGAGAGCGCUUUCUUUGGAGGCGUUCGAAUUUGGGCUUUGCAAGGGGGGUU
>AB447873
GGACAACCUGCCCUUAGGACGGGGAUAAACCCGGGAAACUGGGUAUAAUACCCGAUAGGUCUCGAUUGCUGGAAUGCAUCGAGAUUUAAAGCUCCGGCGCCUAAGGAUGGGUCUGCGGCCUAUCAGGUAGUAGUGGGUGUAGCGUACCUACUAGCCUACGACGGGUACGGGUUGUGAGAGCAAGAGCCCGGAGAUGGAUUCUGAGACACGAAUCCAGGCCCUACGGGGUGCAGCAGGCGCGAAAACUUUACAAUGCUGGCAACAGCGAUAAGGGAACCUCGAGUGCCAGGUUACAAAUCUGGCUGUCGAGAUGCCUAAAAAGCAUUUCAUAGCAAGGGCCGGGCAAGACCGGUGCCAGCCGCCGCGGUAACACCGGCGGCUCGAGUGGUAACCGUUAUUAUUGGGUCUAAAGGGUCUGUAGCCGGCCGGAUAAGUCUCUUGAGAAAUCUGGCAGCUUAACUGUCAGGCUUUCAGGAGAUACUGUCUGGCUCGAGGCCGGGAGAGGUGAGAGGUACUUCAGGGGUAGGGGUGAAAUCUUGUAAUCCUUGAAGGACCACCAGUGGCGAAGGCGUCUCACCAGAACGGACCUGACGGCAAGGGACGAAAGCUAGGGGCACGAACCGGAUUAGAUACCCGGGUAGUCCUAGCCGUAAACGAUACUCGCUAGGUGUCGGCCACGGUGCGACCGUUGUCGGUGCCGUAGGGAAGCCGUGAAGCGAGCCACCUGGGAAGUACGGCCGCAAGGCUGAAACUUAAAGGAAUUGGCGGGGGAGCACCACAACGGGUGGAGCUUGCGGUUUAAUUGGAUUCAACGCCGGAAAUCUUACCGGGACCGACAGCAAUAUGAAGGCCAGGCUGAAGACUUUGCCGGAUUAGCUGAGAGGUGGUGCAUGGCCGUCGUCAGUUCGUACUGUGAAGCAUCCUGUUAAGUCAGGCAACGAGCGAGACCCACGCCCACAGUUGCCAGCGUACUCUCUGGAGUGACGGGUACACUGUGGGGACCGCCGCUGCUAAAGCGGAGGAAGGAAUGGGCAACGGUAGGUCAGUAUGCCCCGAAUAUCCCGGGCUACACGCGAGCUACAAUGGUUGGUACAAUGGGUAUCUACCCCGAAAGGGGACGGGAAUCUCCUAAAACCAAUCUUAGUUCGGAUUGGGGGCUGCAACUCGCCCUCAUGAAGCUGGAAUCCGUAGUAAUCGCGUUUCAACAGAACGCGGUGAAUACGUCCCUGCUCCUUGCACACACCGCCCGUCAAACCACCCGAGUAGGGUCUGAAUGAGAGCGCUUUCUUUGGAGGCGUUCGAAUUUGGGCUUUGCAAGGGGGGUU
>AB447874
GGACAACCUGCCCUUAGGUUGGGUAUAAACCCGGGAAACUGGGUAUAAUACCCGAUAGGUCUCGAUUGCUGGAAUGCAUCGAGAUUUAAAGCUCCGGCGCCUAAGGAUGGGUCUGCGGCCUAUCAGGUAGUAGUGGGUGUAGCGUACCUACUAGCCUACGACGGGUACGGGUUGUGAGAGCAAGAGCCCGGAGAUGGAUUCUGAGACACGAAUCCAGGCCCUACGGGGUGCAGCAGGCGCGAAAACUUUACAAUGCUGGCAACAGCGAUAAGGGAACCUCGAGUGCCAGGUUACAAAUCUGGCUGUCGAGAUGCCUAAAAAGCAUUUCAUAGCAAGGGCCGGGCAAGACCGGUGCCAGCCGCCGCGGUAACACCGGCGGCUCGAGUGGUAACCGUUAUUAUUGGGUCUAAAGGGUCUGUAGCCGGCCGGAUAAGUCUCUUGAGAAAUCUGGCAGCUUAACUGUCAGGCUUUCAGGAGAUACUGUCUGGCUCGAGGCCGGGAGAGGUGAGAGGUACUUCAGGGGUAGGGGUGAAAUCUUGUAAUCCUUGAAGGACCACCAGUGGCGAAGGCGUCUCACCAGAACGGACCUGACGGCAAGGGACGAAAGCUAGGGGCACGAACCGGAUUAGAUACCCGGGUAGUCCUAGCCGUAAACGAUACUCGCUAGGUGUCGGCCACGGUGCGACCGUUGUCGGUGCCGUAGGGAAGCCGUGAAGCGAGCCACCUGGGAAGUACGGCCGCAAGGCUGAAACUUAAAGGAAUUGGCGGGGGAGCACCACAACGGGUGGAGCUUGCGGUUUAAUUGGAUUCAACGCCGGAAAUCUUACCGGGACCGACAGCAAUAUGAAGGCCAGGCUGAAGACUUUGCCGGAUUAGCUGAGAGGUGGUGCAUGGCCGUCGUCAGUUCGUACUGUGAAGCAUCCUGUUAAGUCAGGCAACGAGCGAGACCCACGCCCACAGUUGCCAGCGUACUCUCUGGAGUGACGGGUACACUGGGGGGACCGCCGCUGCUAAAGCGGAGGAAGGAAUGGGCAACGGUAGGUCAGUAUGCCCCGAAUAUCCCGGGCUACACGCGAGCUACAAUGGUUGGUACAAUGGGUAUCUACCCCGAAAGGGGAUGGAAAUCUCCUAAAGCCAAUCUUAGUUCGGAUUGAGGGCUGCAACUCGCCCUCAUGAAGCUGGAAUCCGUAGUAAUCGCGUUUCAACAGAACGCGGUGAAUACGUCCCUGCUCCUUGCACACACCGCCCGUCAAACCACCCGAGUAGGGUCUGAAUGAGAGCGCUUCCAUCGGAGGCGUUCGAAUUUGGGCUUUGCAAGGGGGGUU
>AB447875
GGACAACCUGCCCUUAGGUUGGGUAUAAACCCGGGAAACUGGGUAUAAUACCCGAUAGGUCUCGAUUGCUGGAAUGCAUCGAGAUUUAAAGCUCCGGCGCCUAAGGAUGGGUCUGCGGCCUAUCAGGUAGUAGUGGGUGUAGCGUACCUACUAGCCUACGACGGGUACGGGUUGUGAGAGCAAGAGCCCGGAGAUGGAUUCUGAGACACGAAUCCAGGCCCUACGGGGUGCAGCAGGCGCGAAAACUUUACAAUGCUGGCAACAGCGAUAAGGGAACCUCGAGUGCCAGGUUACAAAUCUGGCUGUCGAGAUGCCUAAAAAGCAUUUCAUAGCAAGGGCCGGGCAAGACCGGUGCCAGCCGCCGCGGUAACACCGGCGGCUCGAGUGGUAACCGUUAUUAUUGGGCCUAAAGGGUCUGUAGCCGGCCGGAUAAGUCUCUUGAGAAAUCUGGCAGCUUAACUGUCAGGCUUUCAGGAGAUACUGUCUGGCUCGAGGCCGGGAGAGGUGAGAGGUACUUCAGGGGUAGGGGUGAAAUCUUGUAAUCCUUGAAGGACCACCAGUGGCGAAGGCGUCUCACCAGAACGGACCUGACGGCAAGGGACGAAAGCUAGGGGCACGAACCGGAUUAGAUACCCGGGUAGUCCUAGCCGUAAACGAUACUCGCUAGGUGUCGGCCACGGUGCGACCGUUGUCGGUGCCGUAGGGAAGCCGUGAAGCGAGCCACCUGGGAAGUACGGCCGCAAGGCUGAAACUUAAAGGAAUUGGCGGGGGAGCACCACAACGGGUGGAGCUUGCGGUUUAAUUGGAUUCAACGCCGGAAAUCUUACCGGGACCGACAGCAAUAUGAAGGCCAGGCUGAAGACUUUGCCGGAUUAGCUGAGAGGUGGUGCAUGGCCGUCGUCAGUUCGUACUGUGAAGCAUCCUGUUAAGUCAGGCAACGAGCGAGACCCACGCCCACAGUUGCCAGCGUACUCUCUGGAGUGACGGGUACACUGUGGGGACCGCCGCUGCUAAAGCGGAGGAAGGAAUGGGCAACGGUAGGUCAGUAUGCCCCGAAUAUCCCGGGCUACACGCGAGCUACAAUGGUUGGUACAAUGGGUAUCUACCCCGAAAGGGGACGGGAAUCUCCUAAAACCAAUCUUAGUUCGGAUUGAGGGCUGCAACUCGCCCUCAUGAAGCUGGAAUCCGUAGUAAUCGCGUUUCAACAGAACGCGGUGAAUACGUCCCUGCUCCUUGCACACACCGCCCGUCAAACCACCCGAGUAGGGUCUGAAUGAGAGCGCUUUCUUUGGAGGCGUUCGAAUUUGGGCUUUGCAAGGGGGGUU
>AB447877
GGAUAACCUAACCUUAGGACUGGGAUAACCCUGGGAAACUGGGGAUAAUACCGGAUAUGUAGGGCUGCCUGGAAUGGUUCCCUAUUGAAAUGUUCCGACGCCUAAGGAUGGAUCUGCGGCAGAUUAGGUAGUUGGCGGGGUAAAUGCCCACCAAGCCAGUAAUCUGUACGGGUUGUGAGAGCAAGAGCCCGGAGAUGGAACCUGAGACAAGGUUCCAGGCCCUACGGGGCGCAGCAGGCGCGAAACCUCCGCAAUGCACGAAAGUGCGACGGGGGAAACCCAAGUGCCACUCUUAACGGGGUGGCUUUUCCUAAGUGUAAAAAGCUUUUGGAAUAAGAGCUGGGCAAGACCGGUGCCAGCCGCCGCGGUAACACCGGCAGCUCAAGUGGUGGCCGUUUUUAUUGGGCCUAAAGCGUUCGUAGCCGGCUUGAUAAGUCUCUGGUGAAAUCUCACGGCUUAACCGUGAGAAUUGCUGGAGAUACUAUUAGGCUUGAGGCCGGGAGAGGUUAGCGGUACUCCCGGGGUAGGGGUGAAAUCCUAUAAUCCCGGGAGGACCACCUGUGGCGAAGGCGGCUAACUGGAACGGACCUGACGGUGAGUAACGAAAGCCAGGGGCGCGAACCGGAUUAGAUACCCGGGUAGUCCUGGCCGUAAACGAUGUGGACUUGGUGUUGGGAUGGCUCCGAGCUGCCCCAGUGCCGAAGGGAAGCUGUUAAGUCCACCGCCUGGGAAGUACGGUCGCAAGACUGAAACUUAAAGGAAUUGGCGGGGGGGCACCACAACGCGUGGAGCCUGCGGUUUAAUUGGAUUCAACGCCGGACAUCUCACCAGGGGCGACAGCAGAAUGAUAGCCAGGUUGAUGACCUUGCUUGACAAGCUGAGAGGAGGUGCAUGGCCGCCGUCAGCUCGUACCGUGAGGCGUCCUGUUAAGUCAGGCAACGAGCGAGACCCACGCCCUUAGUUACCAGCGGAUCCUUCGGGAUGCCGGGCACACUAAGGGGACCGCCAGUGAUAAACUGGAGGAAGGAGUGGACGACGGUAGGUCCGUAUGCCCCGAAUCCCCUGGGCUACACGCGGGCUACAAUGGUUAGGACAAUGGGUUCCGACACUGAAAGGUGGAGGUAAUCUCCUAAACCUGGCCUUAGUUCGGAUUGAGGGCUGUAACUCGCCCUCAUGAAGCUGGAAUGCGUAGUAAUCGCGUGUCAUAACCGCGCGGUGAAUACGUCCCUGCUCCUUGCACACACCGCCCGUCACGCCACCCAAAAAGGGUUUGGAUGAGGCCAUAGUCUUUGGUUAUGGUCGAAUCUAGGUUCUUUGAGGAGGGCG
>AB447878
GGACAACCUGCCCUUAGGUUGGGUAUAAACCCGGGAAACUGGGUAUAAUACCCGAUAGGUCUCGAUUGCUGGAAUGCAUCGAGAUUUAAAGCUCCGGCGCCUAAGGAUGGGUCUGCGGCCUAUCAGGUAGUAGUGGGUGUAGCGUACCUACUAGCCUACGACGGGUACGGGUUGUGAGAGCAAGAGCCCGGAGAUGGAUUCUGAGACACGAAUCCAGGCCCUACGGGGUGCAGCAGGCGCGAAAACUUUACAAUGCUGGCAACAGCGAUAAGGGAACCUCGAGUGCCAGGUUACAAAUCUGGCUGUCGAGAUGCCUAAAAAGCAUUUCAUAGCAAGGGCCGGGCAAGACCGGUGCCAGCCGCCGCGGUAACACCGGCGGCUCGAGUGGUAACCGUUAUUAUUGGGUCUAAAGGGUCUGUAGCCGGCCGGAUAAGUCUCUUGAGAAAUCUGGCAGCUUAACUGUCAGGCUUUCAGGAGAUACUGUCUGGCUCGAGGCCGGGAGAGGUGAGAGGUACUUCAGGGGUAGGGGUGAAAUCUUGUAAUCCUUGAAGGACCACCAGUGGCGAAGGCGUCUCACCAGAACGGACCUGACGGCAAGGGACGAAAGCUAGGGGCACGAACCGGAUUAGAUACCCGGGUAGUCCUAGCCGUAAACGAUACUCGCUAGGUGUCGGCCACGGUGCGACCGUUGUCGGUGCCGUAGGGAAGCCGUGAAGCGAGCCACCUGGGAAGUACGGCCGCAAGGCUGAAACUUAAAGGAAUUGGCGGGGGAGCACCACAACGGGUGGAGCUUGCGGUUUAAUUGGAUUCAACGCCGGAAAUCUUACCGGGACCGACAGCAAUAUGAAGGCCAGGCUGAAGACUUUGCCGGAUUAGCUGAGAGGUGGUGCAUGGCCGUCGUCAGUUCGUACUGUGAAGCAUCCUGUUAAGUCAGGCAACGAGCGAGACCCACGCCCACAGUUGCCAGCGUACUCUCUGGAGUGACGGGUACACUGUGGGGACCGCCGCUGCUAAAGCGGAGGAAGGAAUGGGCAACGGUAGGUCAGUAUGCCCCGAAUAUCCCGGGCUACACGCGAGCUACAAUGGUUGGUACAAUGGGUAUCUACCCCGAAAGGGGACGGGAAUCUCCUAAAACCAAUCUUAGUUCGGAUUGAGGGCUGCAACUCGCCCUCAUGAAGCUGGAAUCCGUAGUAAUCGCGUUUCAACAGGACGCGGUGAAUACGUCCCUGCUCCUUGCACACACCGCCCGUCAAACCACCCGAGUAGGGUCUGAAUGAGAGCGCUUUCUUUGGAGGCGUUCGAAUUUGGGCUUUGCAAGGGGGGUU
>AB447879
GGACAACCUGCCCUUAGGUUGGGUAUAAACCCGGGAAACUGGGUAUAAUACCCGAUAGGUCUCGAUUGCUGGAAUGCAUCGAGAUUUAAAGCCCCGGCGCCUAAGGAUGGGUCUGCGGCCUAUCAGGUAGUAGUGGGUGUAGCGUACCUACUAGCCUACGACGGGUACGGGUUGUGAGAGCAAGAGCCCGGAGAUGGAUUCUGAGACACGAAUCCAGGCCCUACGGGGUGCAGCAGGCGCGAAAACUUUACAAUGCUGGCAACAGCGAUAAGGGAACCUCGAGUGCCAGGUUACAAAUCUGGCUGUCGAGAUGCCUAAAAAGCAUUUCAUAGCAAGGGCCGGGCAAGACCGGUGCCAGCCGCCGCGGUAACACCGGCGGCUCGAGUGGUAACCGUUAUUAUUGGGUCUAAAGGGUCUGUAGCCGGCCGGAUAAGUCUCUUGAGAAAUCUGGCAGCUUAACUGUCAGGCUUUCAGGAGAUACUGUCUGGCUCGAGGCCGGGAGAGGUGAGAGGUACUUCAGGGGUAGGGGUGAAAUCUUGUAAUCCUUGAAGGACCACCAGUGGCGAAGGCGUCUCACCAGAACGGACCUGACGGCAAGGGACGAAAGCUAGGGGCACGAACCGGAUUAGAUACCCGGGUAGUCCUAGCCGUAAACGAUACUCGCUAGGUGUCGGCCACGGUGCGACCGUUGUCGGUGCCGUAGGGAAGCCGUGAAGCGAGCCACCUGGGAAGUACGGCCGCAAGGCUGAAACUUAAAGGAAUUGGCGGGGGAGCACCACAACGGGUGGAGCUUGCGGUUUAAUUGGAUUCAACGCCGGAAAUCUUACCGGGACCGACAGCAAUAUGAAGGCCAGGCUGAAGACUUUGCCGGAUUAGCUGAGAGGUGGUGCAUGGCCGUCGUCAGUUCGUACUGUGAAGCAUCCUGUUAAGUCAGGCAACGAGCGAGACCCACGCCCACAGUUGCCAGCGUACUCUCUGGAGUGACGGGUACACUGUGGGGACCGCCGCUGCUAAAGCGGAGGAAGGAAUGGGCAACGGUAGGUCAGUAUGCCCCGAAUAUCCCGGGCUACACGCGAGCUACAAUGGUUGGUACAAUGGGUAUCUACCCCGAAAGGGGACGGGAAUCUCCUAAAACCAAUCUUAGUUCGGAUUGAGGGCUGCAACUCGCCCUCAUGAAGCUGGAAUCCGUAGUAAUCGCGUUUCAACAGAACGCGGUGAAUACGUCCCUGCUCCUUGCACACACCGCCCGUCAAACCACCCGAGUAGGGUCUGAAUGAGAGCGCUUUCUUUGGAGGCGUUCGAAUUUGGGCUUUGCAAGGGGGGUU
>AB479390
GGCCACUGCUAUCGGAGUUCGAUUAAGCCAUGCGAGUCGAGAGGUGCAAGACCUCGGCAUACUGCUCAGUAACACGUGGACAAUCUACCCUAUGGAAGGGGAUAACCCCGGGAAACUGGGGAUAAUACCCUAUAGACUAUGGAUGCUGGAAUGCUCUGUAGUCGAAAGGUCCGCCGCCAUAGGAUGGGUCUGCGGCCGAUUAGGUUGUUGUUGGGGUAACGGCCCAACAAGCCUGUAAUCGGUACGGGUUGUGGGAGCAAGAGCCCGGAGAUGGAUUCUGAGACACGAAUCCAGGCCCUACGGGGCGCAGCAGGCGCGAAAACUUUGCAAUGCGGGAAACCGUGACAGGGGAACUCCGAGUGCCCGUUAAAUCGGGCUGUCCACCAGUUUAAAUAACUGGUGAAGAAAGGGCCGGGCAAGACCGGUGCCAGCCGCCGCGGUAAUACCGGCGGCUCGAGUGGUGGCCACUAUUACUGGGCUUAAAGCGUUCGUAGCUGGUUUGUUAAGUCUCUGGGGAAAUCUUCCGGCUCAACCGGAAGGCGUCUCAGGGAUACUGGCAGACUAGGGACCGGGAGAGGUGAGGGGUACUCCAGGGGUAGGAGUGAAAUCCUGUAAUCCUUGGGGGACCACCUGUGGCGAAGGCGCCUCACCAGAACGGCUCCGACAGUGAGGGACGAAAGCUGGGGGAGCAAACCGGAUUAGAUACCCGGGUAGUCCCAGCUGUAAACGAUGCGCGUUAGGUGUAUCGGUGACCACGAGUUACCGAGGUGCCGAAGAGAAAUCGUGAAACGUGCCGCCUGGGAAGUACGGUCGCAAGGCUGAAACUUAAAGGAAUUGGCGGGGGAGCACCACAACAGGUGGAGCCUGCGGUUUAAUCGGACUCAACGCCGGGAAACUCACCAGUUAAGACAGCUGAAUGAUAGUCGGGCUGAAGACUCUACUUGACUAGCUGAGAGGAGGUGCAUGGCCGUCGUCAGUUCGUACUGUGAAGCAUCCUGUUAAGUCAGGCAACGAGCGAGACCCACGCCAACAGUUGCCAGCUCGUCCUCCGGGAUGGUGGGGACACUGUUGGGACCGCCUCUGCUAAAGAGGAGGAAGGAAUGGGCAACGGUAGGUCAGCAUGCCCCGAAUUAACUGGGCUACACGCGGGCUACAAUGGGUGGGACAAUGGGUAUCGACACCGAAAGGUGAAGGCAAUCUCCUAAACCCACCCUUAGUUCGGAUUGUGGGUUGCAACUCACCCACAUGAAGCUGGAAUCUGUAGUAAUCGUGUCUCAAAAUGGCACGGUGAAUAUGUCCCUGCUCCUUGCACACACCGCCCGUCAAACCACCCGAGUGAGGUCUUGAUGAGGCCGUCGUAUCUGCGGCGGUCGAAUCUAGGUUUUGCAAGGGGGGUU
>AB479392
ACGGCUCAGUAACACGUGGACAACCUACCCUUAGGACGGGGAUAAACCCGGGAAACUGGGUAUAAUACCCGAUGGUCCUCGGCUGCUGGAAUGCAUCGAGGACUAAAGCUCCGGCGCCUAAGGAUGGGUCUGCGGCCUAUCAGGUAGUAGUGGGUGUAGCGUACCUACUAGCCUACGACGGGUACGGGUUGUGAGAGCAAGAGCCCGGAGAUGGAUUCUGAGACACGAAUCCAGGCCCUACGGGGUGCAGCAGGCGCGAAAACUUUACAAUGCUGGCAACAGCGAUAAGGGAACCUCGAGUGCCAGGUUACAAAUCUGGCUGUCGUGAUGCCUAAAAAGCAUUGCAUAGCAAGGGCCGGGCAAGACCGGUGCCAGCCGCCGCGGUAACACCGGCGGCUCGAGUGGUAACCGUUAUUAUUGGGUCUAAAGGGUCUGUAGCCGGCCGGAUAAGUCUCUUGGGAAAUCUGGCAGCUCAACUGUCAGGCUUUCAGGAGAUACUGUCUGGCUCGAGGCCGGGAGAGGUGAGAGGUACUUCAGGGGUAGGGGUGAAAUCUUGUAAUCCUUGAAGGACCACCAGUGGCGAAGGCGUCUCACCAGAACGGACCUGACGGCAAGGGACGAAAGCUAGGGGCACGAACCGGAUUAGAUACCCGGGUAGUCCUAGCCGUAAACGAUACUCGCUAGGUGUCGGCCACGGUGCGACCGUUGUCGGUGCCGUAGGGAAGCCGUGAAGCGAGCCACCUGGGAAGUACGGCCGCAAGGCUGAAACUUAAAGGAAUUGGCGGGGGAGCACCACAACGGGUGGAGCUUGCGGUUUAAUUGGAUCCAACGCCGGAAAUCUUACCGGGACCGACAGCAAUAUGAAGGCCAGGCUGAAGACUUUGCCGGAUUAGCUGAGAGGUGGUGCAUGGCCGUCGUCAGUUCGUACUGUGAAGCAUCCUGUUAAGUCAGGCAACGAGCGAGACCCACGCCCACAGUUGCCAGCGUACUCUCUGGAGUGACGGGUACACUGUGGGGACCGCCGCUGCUAAAGCGGAGGAAGGAAUGGGCGACGGUAGGUCAGUAUGCCCCGAAUAUCCCGGGCUACACGCGAGCUACAAUGGUUGGUACAAUGGGUAUCUACCCCGAAAGGGGAUGGAAAUCUCCUAAAGCCAAUCUUAGUUCGGAUUGAGGGCUGCAACUCGCCCUCAUGAAGCUGGAAUCCGUAGUAAUCGCGUUUCAACAGAACGCGGUGAAUACGUCCCUGCUCCUUGCACACACCGCCCGUCAAACCACCCGAGUAGGGUCUGAAUGAGAGCGCUUCCUAUGGAGGCGUUCGAAUUUGGGCUUUGCAAGGGGGGUUAAGUCGUAACAAGGUAACCA
>AB479397
ACGGCUCAGUAACACGUGGAUAACAUGCCCUAAGGAGGGGGAUAAUCUCGGGAAACUGAGGGUAAUACCCCAUAGGUCUAUUUUGCUGGAAUGCUAAUAGGCCGAAAACUCCGGUGCCUUAGGAUUGGUCUGCGGUCUAUCAGGCUGUAGUGGGUGUAAUGGACCCACUAGCCCGUGACGGAUAUGGGCCUUGAGAGAGGGAGCCCAGAGAUGGACUCUGAGACAUGAGUCCAGGCCCUACGGGGCGCAGCAGUCGCGAAAACUUCGCAAUGGGGGCAACCCCGACGAGGGAAUUCCAAGUGCUAGCACUUUGUGUUAGCUGUUCUUCUGUCUAAAAAACAGGAGGAGUAAGGGGCGGGUAAGACGGGUGCCAGCCGCCGCGGCAAUACCCGCGCCCCAAGUGGUGGUCGAUAUUAUUGAGCCUAAAACGUCCGUAGCCGGUCUUCUAAAUCCUUGGGUAAAUCGGGCAGCUUAACUGUCCGAAGUCCGGGGAGACUGGGAGACUUGGGACCGGGAGAGGUCAGAGGUACUUCUGGGGUAGGGGUAAAAUCCUGUAAUCCUGGAAGGACCACCGGUGGCGAAGGCGUCUGACUAGAACGGAUCCGACGGUGAGGGACGAAGCCCUGGGGCGCAAACGGGAUUAGAUACCCCGGUAGUCCAGGGUGUAAACGCUGCGGGCUUGGUGUUGGGGGUCCUUAGUGGGCGCCCAGUGCCGGAGAGAAGUUGUUAAGCCUGCUGCUUGGGGAGUAUGUCCGCAAGGAUGAAACUUAAAGGAAUUGGCGGGGGAGCACCGCAACGGGAGGAGCGUGCGGUUCAAUUGGAUUCAACGCCGAAAAACUCACCAGGAGCGACGGAUAUAUGAAGGUCAAGCUGAUGACUUUACCUGAUUUUCCGAGAGGUGGUGCAUGGCCGUCGUCAGUUCGUACCGUAAGGCGUUCUCUUAAGUGAGAUAACGAACGAGACCCUCACCAUUAAUUGCUAGUCCUUUCUCCGGAGGGGGCGCACAUUAAUGGGACCGCUGGCGCUAAGUCAGAGGAAGGAGAGGUCAACGGUAGGUCCGUAUGCCCCGAAUCCCCUGGGCAACACGCGCGCUACAAAGGGUGGGACAAUGGGCUUCGACACCGAAAGGUGAAGACAAUCCUCAAACCCAUCCAUAGUUCGGAUCGGGGGCUGUAACCCGCCCCCGUGAAGCUGGAUUCCGUAGUAAUCGCUUGUCAACAUCAAGCGGUGAAUAUGCCCCUGCUCCUUGCACACACCGCCCGUCAAACCACCCGAGUUGGGUUUCAGUAAGGAUGUCUCUCAUUGGGGCUUUCGAACUGAGAUUCAGCAAGGAGGGUUAAGUCGUAACAAGGUAACCA
>AB479399
ACGGCUCAGUAACACGUGGACAACCUACCCUCAGGAGGGGGAUAACCCCGGGAAACUGGGGAUAAUACCCCAUAGACCAGGGACGCUGGAAUGCCUCCUGGUCCAAAGGUCCGCCGCCUGAGGAUGGGUCUGCGGUCGAUUAGGUUGUUGUUGGGGUAACGGCCCAACAAGCCUUUGAUCGGUACGGGUUGUGAGAGCAAGAGCCCGGAGAUGGAUUCUGAGACACGAAUCCAGGCUCUACGGGGCGCAGCAGGCGCGAAAACUUUACAAUGCGAGAAAUCGUGAUAAGGGAACCCCGAGUGCCCGUAAAUUCGGGCUGUCCGCCAGUGCAAAUAGCUGGUGAAGAAAGGGCCGGGCAAGACCGGUGCCAGCCGCCGCGGUAAUACCGGCGGCUCGAGUGGUGGCCACUAUUACUGGGCUUAAAGCGUCCGUAGCUUGAUUGUUAAGUCUCUUGGGAAAUCCACCGGCUCAACCGAUGGGCGUUCAGGAGAAACUGGCAAUCUAGGGACCGGGAGAGGUGAGAGGUACUCCAGGGGUAGGAGUGAAAUCCUGUAAUCCUUGGGGGACCACCUGUGGCGAAGGCGUCUCACUAGAACGGCUCCGACAGUGAGGGACGAAAGCUGGGGGAGCAAACCGGAUUAGAUACCCGGGUAGUCCCAGCUGUAAACGAUGCGCGUUAGGUGUAUCGGUGACCACGAGUCAUCGAGGUGCCGAAGGGAAACCGUGAAACGUGCCGCCUGGGAAGUACGGUCGCAAGGCUGAAACUUAAAGGAAUUGGCGGGGGAGCACCACAACGGGUGGAGCCUGCGGUUUAAUUGGACUCAACGCCGGGCAGCUCACCGGAUAAGACAGCUGGAUGAUAGCCGGGCUGAAGACUCUGCUUGACUAGCUGAGAGGAGGUGCAUGGCCGUCGUCAGUUCGUACUGUGAAGCAUCCUGUUAAGUCAGGCAACAAGCGAGACCCACGCCAACAGUUGCCAGCAUGUCCUCCGGGAUGAUGGGGACACUGUUGGGACCGCCUCUGCUAAAGAGGAGGAAGGAAUGGGCAACGGUAGGUCAGCAUGCCCCGAAUUAUCCGGGCUACACGCGGGCUACAAUGGUCAGGACAAUGGGUAUCGACACCGAGAGGUGGAGGCAAUCUCCUAAACCUGUCCUUAGUUCGGAUUGUGGGCUGCAACUCGCCCACAUGAAGCUGGAAUCCGUAGUAAUCGCGUUUCAAAAUAGCGCGGUGAAUAUGUCCCUGCUCCUUGCACACACCGCCCGUCAAACCACCCGAGUGGGGUCUAGAUGAGGCUGCGGUUGUCGCCGUGGUCGAAUCUAGGUUCCGCAAGGGGGGUUAAGUCGUAACAAGGUAACCA
>AB479406
GGACAACCUACCCUCAGGAGGGGGAUAACCCCGGGAAACUGGGGAUAAUACCCCAUAGACCAGGGACGCUGGAAUGCCUCCUGGUCCAAAGGUCCGCCGCCUGAGGAUGGGUCUGCGGUCGAUUAGGUUGUUGUUGGGGUAACGGCCCAACAAGCCUUUGAUCGGUACGGGUUGUGAGAGCAAGAGCCCGGAGAUGGAUUCUGAGACACGAAUCCAGGCCCUACGGGGCGCAGCAGGCGCGAAAACUUUACAAUGCGAGAAAUCGUGAUAAGGGAAUCCCGAGUGCCCGUAAAUUCGGGCUGUCCGCCAGUGCAAAUAGCUGGUGAAGAAAGGGCCGGGCAAGACCGGUGCCAGCCGCCGCGGUAAUACCGGCGGCUCGAGUGGUGGCCACUAUUACUGGGCUUAAAGCGUCCGUAGCUUGAUUGUUAAGUCUCUUGGGAAAUCCACCGGCUCAACCGAUGGGCGUUCAGGAGAAACUGGCAAUCUAGGGACCGGGAGAGGUGAGAGGUACUCCAGGGGUAGGAGUGAAAUCCUGUAAUCCUUGGGGGACCACCUGUGGCGAAGGCGUCUCACUAGAACGGCUCCGACAGUGAGGGACGAAAGCUGGGGGAGCAAACCGGAUUAGAUACCCGGGUAGUCCCAGCUGUAAACGAUGCGCGUUAGGUGUAUCGGUGACCACGAGUCAUCGAGGUGCCGAAGGGAAACCGUGAAACGUGCCGCCUGGGAAGUACGGUCGCAAGGCUGAAACUUAAAGGAAUUGGCGGGGGAGCACCACAACGGGUGGAGCCUGCGGUUUAAUUGGACUCAACGCCGGGCAGCUCACCGGAUAAGACAGCUGGAUGAUAGCCGGGCUGAAGACUCUGCUUGACUAGCUGAGAGGAGGUGCAUGGCCGUCGUCAGUUCGUACUGUGAAGCAUCCUGUUAAGUCAGGCAACGAGCGAGACCCACGCCAACAGUUGCCAGCAUGUCCUCCGGGAUGAUGGGGACACUGUUGGGACCGCCUCUGCUAAAGAGGAGGAAGGAAUGGGCAACGGUAGGUCAGCAUGCCCCGAAUUAUCCGGGCUACACGCGGGCUACAAUGGUCAGGACAAUGGGUAUCGACACCGAGAGGUGGAGGCAAUCUCCUAAACCUGUCCUUAGUUCGGAUUGUGGGCUGCAACUCGCCCACAUGAAGCUGGAAUCCGUAGUAAUCGCGUUUCAAAAUAGCGCGGUGAAUAUGUCCCUGCUCCUUGCACACACCGCCCGUCAAACCACCCGAGUGGGGUCUUGAUGAGGCUGCGGUUGUCGCCGUGGUCGAAUCUAGGUUCCGCAAGGGGGGUU
>AB479407
GGAUAACCUACCCUCAGGAGGGGGAUAACCCCGGGAAACUGGGGAUAAUACCCCAUAGAUCAGGGAUGCUGGAAUGCCCCCUGAUUCAAAGGUCCGCCGCCUGAGGAUGGGUCUGCGGCCGAUUAGGUUGUUGUUGGGGUAACGGCCCAACAAGCCAUUGAUCGGUACGGGUUGUGAGAGCAAGAGCCCGGAGAUGGAUUCUGAGACACGAAUCCAGGCCCUACGGGGCGCAGCAGGCGCGAAAACUUUACAAUGCGAGAAAUCGUGAUAAGGGAACCCCGAGUGCCCGUAAAUUCGGGCUGUCCAUCAGUGUAAAUAACUGGUGAAGAAAGGGCCGGGCAAGACCGGUGCCAGCCGCCGCGGUAAUACCGGCGGCUCGAGUGGUGGCCACUAUUACUGGGCUUAAAGCGUCCGUAGCUGGAUUGUUAAGUCUCUUGGGAAAUCCACCGGCUCAACCGAUGGGCGUUCAGGAGAAACUGGCAAUCUAGGGACCGGGAGAGGUGAGAGGUACUCCAGGGGUAGGAGUGAAAUCCUGUAAUCCUUGGGGGACCACCUGUGGCGAAGGCGUCUCACUAGAACGGCUCCGACAGUGAGGGACGAAAGCUGGGGGAGCAAACCGGAUUAGAUACCCGGGUAGUCCCAGCUGUAAACGAUGCGCGUUAGGUGUAUCGGUGACCACGAGUCAUCGAGGUGCCGAAGGGAAACCGUGAAACGUGCCGCCUGGGAAGUACGGUCGCAAGGCUGAAACUUAAAGGAAUUGGCGGGGGAGCACCACAACGGGUGGAGCCUGCGGUUUAAUUGGACUCAACGCCGGGCAGCUCACCGGAUAAGACAGCUGGAUGAUAGCCGGGCUGAAGACUCUGCUUGACUAGCUGAGAGGAGGUGCAUGGCCGUCGUCAGUUCGUACUGUGAAGCAUCCUGUUAAGUCAGGCAACGAGCGAGACCCACGCCAACAGUUGCCAGCAUGUCCUCCGGGAUGAUGGGGACACUGUUGGGACCGCCUCUGCUAAAGAGGAGGAAGGAAUGGGCAACGGUAGGUCAGCAUGCCCCGAAUUAUCCGGGCUACACGCGGGCUACAAUGGUCAGGACAAUGGGUAUCGACACCGAGAGGUGGAGGCAAUCUCCUAAACCUGUCCCUAGUUCGGAUUGUGGGCUGCAACUCGCCCACAUGAAGCUGGAAUCCGUAGUAAUCGCGUUUCAAAAUAGCGCGGUGAAUAUGUCCCUGCUCCUUGCACACACCGCCCGUCAAACCACCCGAGUGGGGUCUUGAUGAGGCUGCGGUCGUCGCCGUGGUCGAAUCUAGGUUCCGCAAGGGGGGUU
>AB479410
GGACAACCUGCCCUUAGGUUGGGUAUAAACCCGGGAAACUGGGUAUAAUACCCGAUAGGUCUCGAUUGCUGGAAUGCAUCGAGAUUUAAAGCUCCGGCGCCUAAGGAUGGGUCUGCGGCCUAUCAGGUAGUAGUGGGUGUAGCGUACCUACUAGCCUACGACGGGUACGGGUUGUGAGAGCAAGAGCCCGGAGAUGGAUUCUGAGACACGAAUCCAGGCCCUACGGGGUGCAGCAGGCGCGAAAACUUUACAAUGCUGGCAACAGCGAUAAGGGAACCUCGAGUGCCAGGUUACAAAUCUGGCUGUCGAGAUGCCUAAAAAGCAUUUCAUAGCAAGGGCCGGGCAAGACCGGUGCCAGCCGCCGCGGUAACACCGGCGGCUCGAGUGGUAACCGUUAUUAUUGGGUCUAAAGGGUCUGUAGCCGGCCGGAUAAGUCUCUUGAGAAAUCUGGCAGCUUAACUGUCAGGCUUUCAGGAGAUACUGUCUGGCUCGAGGCCGGGAGAGGUGAGAGGUACUUCAGGGGUAGGGGUGAAAUCUUGUAAUCCUUGAAGGACCACCAGUGGCGAAGGCGUCUCACCAGAACGGACCUGACGGCAAGGGACGAAAGCUAGGGGCAUGAACCGGAUUAGAUACCCGGGUAGUCCUAGCCGUAAACGAUACUCGCUAGGUGUCGGCCACGGUGCGACCGUUGUCGGUGCCGUAGGGAAGCCGUGAAGCGAGCCACCUGGGAAGUACGGCCGCAAGGCUGAAACUUAAAGGAAUUGGCGGGGGAGCACCACAACGGGUGGAGCUUGCGGUUUAAUUGGAUUCAACGCCGGAAAUCUUACCGGGACCGACAGCAAUAUGAAGGCCAGGCUGAAGACUUUGCCGGAUUAGCUGAGAGGUGGUGCAUGGCCGUCGUCAGUUCGUACUGUGAAGCAUCCUGUUAAGUCAGGCAACGAGUGAGACCCACGCCCACAGUUGCCAGCGUACUCUCUGGAGUGACGGGUACACUGUGGGGACCGCCGCUGCUAAAGCGGAGGAAGGAAUGGGCAACGGUAGGUCAGUAUGCCCCGAAUAUCCCGGGCUACACGCGAGCUACAAUGGUUGGUACAAUGGGUAUCUACCCCGAAAGGGGACGGGAAUCUCCUAAAACCAAUCUUAGUUCGGAUUGAGGGCUGCAACUCGCCCUCAUGAAGCUGGAAUCCGUAGUAAUCGCGUUUCAACAGAACGCGGUGAAUACGUCCCUGCUCCUUGCACACACCGCCCGUCAAACCACCCGAGUAGGGUCUGAAUGAGAGCGCUUUCUUUGGAGGCGUUCGAAUUUGGGCUUUGCAAGGG
>AB494239
UAGGCCACUGCUAUCGGGGUUUGACUAAGCCAUGCGAGUCGAGAGGUGUAAGACCUCGGCGUACUGCUCAGUAACACGUGGACAAUCUGCCCUGAAGUGGAGGAUAAUCCCGGGAAACUGGGGGGUAAUACUCCAUAGUCCGUGACAACUGGAAUGUUUUGCGAACGAAAGAUCCGUCGCUUCAGGAUGAGUCUGCGGCCGAUUAGGUAGUUGUUGGGGUAACGGCCCAACAAGCCUGUCAUCGGUACGGGUUGUGGGAGCAAGAGCCCGGAGAUGGAUUCUGAGACACGAAUCCAGGCCCUACGGGGCGCAGCAGGCGCGAAAACUUUACCAUGCGGGCAACCGUGAUAAGGAAACCCCGAGUGCCAGCACAGGCUGGCUGUCCGCCAGUGUAAAUAACUGGUGAAGAAAGGGCCGGGCAAGACCGGUGCCAGCCGCCGCGGUAAUACCGGCGGCUCGAGUGGUGGCCACUAUUACUGGGCUUAAAGGGUCCGUAGCUGGAUAUACAAGUCUCUUGAGAAAUCCGCCGGCUUAACCGGUGGGCGUUCAGGGGAAACUGUAUUUCUAGGGACCGGGAGAGGUGAGAGGUACUGCCGGGGUAGGAGUGAAAUCCUGUAAUCCCGGUGGGACCACCUAUGGCGAAGGCAUCUCACCAGAACGGGUCCGACAGUGAGGGACGAAAGCUGGGGGAGCAAACCGGAUUAGAUACCCGGGUAGUCCCAGCUGUAAACGAUGCGCGUUAGGUGUGUCAGUGACCACGUGUCACUGAGGUGCCGAAGGGAAACCGUGAAACGCGCCGCCUGGGGAGUACGGUCGCAAGGCUGAAACUUAAAGGAAUUGGCGGGGGAGCACCACAACGGGUGGAGCCUGCGGUUUAAUCGGACUCAACGCCGGAAAUCUCACCGGAUAAGACAGCUGUAUGAUAGUCGGGAUGAAGACUCUACUUGACUAGCUGAGAGGAGGUGCAUGGCCGUCGUCAGUUCGUACUGUGAAGCAUCCUGUUUAGUCAGGCAACGAGCGAGACCCACGCGAGCAGUUGCCAGCUUGACCUUCGGGUUGAUGGGGACACUGCUCGGACCGCCUCUGCUAAAGGGGAGGAAGGAAUGGGCAACGGUAGGUCAGCAUGCCCCGAAUUAUCCGGGCUACACGCGGGCUACAAUGGACAGGACAAUGGGUUUCGACACCGAGAGGUGAGGAUAAUCUCCUAAACCUGUCCGAAGUUCGGAUUGCGGGUUGUAACUCACCCGCAUGAAGCUGGAAUCCGUAGUAAUCGCGUUUCAACAUAGCGCGGUGAAUAUGUCCCUGCUCCUUGCACACACCGCCCGUCAAACCACCCGAGUGAGGUCUUGAUGAGGAUGUAUCAUUGAUAUGUUCGAAUCUGGGUUUUGCAAGGGGGGUUAAGUCGUAACAAGGUAGCCA
>AB494240
UCCGGUUGAUCCUGCCAGAGGCCACUGCUAUCGGGGUUUGACUAAGCCAUGCGAGUCGAGAGGUUCAAGACCUCGGCGUACUGCUCAGUAACACGUGGACAAUCUGCCCUGGAGUGGAGGAUAAUCCCGGGAAACUGGGGGUAAUACUCCAUAAUUCGAUAUAACUGGAAUGUUUUUCGAAUAAAAGAUCCGUCGCUCCAGGAUGAGUCUGCGGCCGAUUAGGUAGUUGUUGGGGUAACUGCCCAACAAGCCUGUCAUCGGUACGGGUUGUGGGAGCAAGAGCCCGGAGAUGGAUUCUGAGACACGAAUCCAGGCUCUACGGGGCGCAGCAGGCGCGAAAACUUUACCAUGCGGGCAACCGUGAUAAGGAAACCCCGAGUGCCAGCACAGGCUGGCUGUCCACCAGUGUAAAUAACUGGUGAAGAAAGGGCCGGGCAAGACCGGUGCCAGCCGCCGCGGUAAUACCGGCGGCUCGAGUGGUGGCCACUAUUACUGGGCUUAAAGGGUCCGUAGCUUGAUAUGCAAGUCUUUUGAGAAAUCCGCCGGCUUAACUGGUGGGCGUUCAGGGGAAACUGCAUUUCUAGGGACCGGGAGAGGUGAGAGGUACUGCCGGGGUAGGAGUGAAAUCCUGUAAUCCCGGUGGGACCACCUAUAGCGAAGGCAUCUCACCAGAACGGGUCCGACAGUGAGGGACGAAAGCUGGGGGAGCAAACCGGAUUAGAUACCCGGGUAGUCCCAGCUGUAAACGAUGCGCGUUAGGUGUGUCAGUGACCACGUGUCACUGAGGUGCCGAAGGGAAACCGUGAAACGCGCCGCCUGGGGAGUACGGUCGCAAGGCUGAAACUUAAAGGAAUUGGCGGGGGAGCACCACAACAGGUGGAGCCUGCGGUUUAAUCGGACUCAACGCCGGGAAUCUCACCGGAUAAGACAGCUGAAUGAUAGUCGGGAUGAAGACUCUACUUGACUAGCUGAGAGGAGGUGCAUGGCCGUCGUCAGUUCGUACUGUGAAGCAUCCUGUUUAGUCAGGCAACGAGCGAGACCCACGCAAGCAGUUGCCAGCUUGACCUUCGGGUUGAUGGGGACACUGCUUGGACCGCCUCUGCUAAAGGGGAGGAAGGAAUGGGCAACGGUAGGUCAGCAUGCCCCGAAUUAUCCGGGCUACACGCGGGCUACAAUGGAUAGGACAAUGGGUUUCUACACCGAGAGGUGAUGACAAUCUCCUAAACCUGUCCGAAGUUCGGAUUGCGGGUUGUAACUCACCCGCAUGAAGCUGGAAUCUGUAGUAAUCGCGUUUCAACAUAGCGCGGUGAAUAUGUCCCUGCUCCUUGCACACACCGCCCGUCAAACCACCCGAGUGAGAUCUUGAUGAGGAUGUAUCUUAGAUAUGUUCGAAUCUGGGUUUUGCAAGGGGGGUUAAGUCGUAACAAGGUAACCA
>AB494241
UCCGGUUGAUCCUGCCAGAGGUUACUGCUAUCGAGGUUCGACUAAGCCAUGCGAGUCGAAUGUAGCAAUACAUGGCGAACUGCUCAGUAACACGUGGACAACCUGCCCUUUAGGUUGGGUAUAAACCCGGGAAACUGGGUAUAAUACCCGAUAGGUCUCGAUUGCUGGAAUGCAUCGAGAUUUAAAGCUCCGGCGCCUAAGGAUGGGUCUGCGGCCUAUCAGGUAGUAGUGGGUGUAGCGUACCUACUAGCCUACGACGGGUACGGGUUGUGAGAGCAAGAGCCCGGAGAUGGAUUCUGAGACACGAAUCCAGGCCCUACGGGGUGCAGCAGGCGCGAAAACUUUACAAUGCUGGCAACAGCGAUAAGGGAACCUCGAGUGCCAGGUUACAAAUCUGGCUGUCGAGAUGCCUAAAAAGCAUUUCAUAGCAAGGGCCGGGCAAGACCGGUGCCAGCCGCCGCGGUAACACCGGCGGCUCGAGUGGUAACCGUUAUUAUUGGGUCUAAAGGGUCUGUAGCCGGCCGGAUAAGUCUCUUGAGAAAUCUGGCAGCUUAACUGUCAGGCUUUCAGGAGAUACUGUCUGGCUCGAGGCCGGGAGAGGUGAGAGGUACUUCAGGGGUAGGGGUGAAAUCUUGUAAUCCUUGAAGGACCACCAGUGGCGAAGGCGUCUCACCAGAACGGACCUGACGGCAAGGGACGAAAGCUAGGGGCACGAACCGGAUUAGAUACCCGGGUAGUCCUAGCCGUAAACGAUACUCGCUAGGUGUCGGCCACGGUGCGACCGUUGUCGGUGCCGUAGGGAAGCCGUGAAGCGAGCCACCUGGGAAGUACGGCCGCAAGGCUGAAACUUAAAGGAAUUGGCGGGGGAGCACCACAACGGGUGGAGCUUGCGGUUUAAUUGGAUUCAACGCCGGAAAUCUUACCGGGACCGACAGCAAUAUGAAGGCCAGGCUGAAGACUUUGCCGGAUUAGCUGAGAGGUGGUGCAUGGCCGUCGUCAGUUCGUACUGUGAAGCAUCCUGUUAAGUCAGGCAACGAGCGAGACCCACGCCCACAGUUGCCAGCGUACUCUCUGGAGUGACGGGUACACUGUGGGGACCGCCGCUGCUAAAGCGGAGGAAGGAAUGGGCAACGGUAGGUCAGUAUGCCCCGAAUAUCCCGGGCUACACGCGAGCUACAAUGGUUGGUACAAUGGGUAUCUACCCCGAAAGGGGACGGGAAUCUCCUAAAACCAAUCUUAGUUCGGAUUGAGGGCUGCAACUCGCCCUCAUGAAGCUGGAAUCCGUAGUAAUCGCGUUUCAACAGAACGCGGUGAAUACGUCCCUGCUCCUUGCACACACCGCCCGUCAAACCACCCGAGUAGGGUCUGAAUGAGAGCGCUUUCUUUGGAGGCGUUCGAAUUUGGGCUUUGCAAGGGGGGUUAAGUCGUAACAAGGUAACCA
>AB494243
UCCGGUUGAUCCUGCCAGAGGCCACUGCUAUCGGGGUUUGACUAAGCCAUGCGAGUCGAGAGGUUCAAGACCUCGGCGUACUGCUCAGUAACACGUGGACAAUCUGCCCUGAAGUGGAGAAUAAUCCCGGGAAACUGGGGGUAAUACUCCAUAGUUCGUUAUUACUGGAAUGUUUUUCGAACGAAAGAUCCGUCGCUUCAGGAUGAGUCUGCGGCCGAUUAGGUAGUUGUUGGGGUAAUUGCCCAACAAGCCUGUAAUCGGUACGGGUUGUGGGAGCAAGAGCCCGGAGAUGGAUUCUGAGACACGAAUCCAGGCCCUACGGGGCGCAGCAGGCGCGAAAACUUUACCAUGCGGGCAACCGUGAUAAGGAAACCCCGAGUGCCAGCACAGGCUGGCUGUCCGCCAGUUUAAACAACUGGCGAAGAAAGGGCCGGGCAAGACCGGUGCCAGCCGCCGCGGUAAUACCGGCGGCUCGAGUGGUGGCCGCUAUUACUGGGCUUAAAGGGUCCGUAGCUUGAUAAUAGGGUCCCUUGAGAAAUCCGCCGGCUUAACUGGCGGGCGUUCAGGGGAAACUUGUUUUCUAGGGACCGGGAGAGGUGAGGGGUACUGCCGGGGUAGGAGUGAAAUCCUGUAAUCCCGGUGGGACCACCUAUGGCGAAGGCAUCUCACCAGAACGGGUCCGACAGUGAGGGACGAAAGCUGGGGGAGCAAACCGGAUUAGAUACCCGGGUAGUCCCAGCUGUAAACUAUGUGCGUUAGGUGUGUCAGUGACCACGUGUCACUGAGGUGCCGAAGGGAAACCGUGAAACGCACCGCCUGGGGAGUACGGUCGCAAGGCUGAAACUUAAAGGAAUUGGCGGGGGAGCACCACAACGGGUGGAGCCUGCGGUUUAAUCGGACUCAACGCCGGGAAUCUCACCGGAUAAGACAGCUGAAUGAUAGUCGGGAUGAAGACUCUACUUGACUAGCUGAGAGGAGGUGCAUGGCCGUCGUCAGUUCGUACUGUGAAGCAUCCUGUUUAGUCAGGCAACGAGCGAGACCCACGCGAGCAGUUGCCAGCUUGACCUUCGGGUUGAUGGGGACACUGCUCGGACCGCCUCUGCUAAAGGGGAGGAAGGACUGGGCAACGGUAGGUCAGCAUGCCCCGAAUUAUCCGGGGCUACACGCGGGCUACAAUGGACAGGACAAUGAGUUUCGACACCGAGAGGUGAGGAUAAUCUUCUAACCCUGUCCCAAGUUCGGAUUGCGGGUUGUAACUCACCCGCAUGAAGCUGGAAUCCGUAGUAAUCGCGUUUCAACAUACCGCGGUGAAUAUGUCCCUGCUCCUUGCACACACCGCCCGUCAAACCACCCGAGUGAGGUCUUGAUGAGGAUAUAUCUCUGAUAUAUUCGAAUCUGGGUUUUGCAAGGGGGGUUAAGUCGUAACAAGGUAACCA
>AB494244
UCUGGUUGAUCCUGCCAGAGGUUAUUGCUAUCAGGGUUUGACUAAGCCAUGCGAGUCGAGAGGUGUAAGACCUCGGCAUACUGCUCAGUAACACAUGGAUAAUCUGCCCUUAGGUGGAGGAUAUCCCCGGGAAACUGGGACUUAAUACUCCAUAGUGGAUAUAUGCUGGAAUGCUAUAUCCUCGAAAGAUUUAUCGCCUAAGGGAUGAGUCUGUGCCCGAUUAGGUUGUUGGCGGGGUAAACGGCCCACCAAGCCAUUGAUCGGUACGGGUUGUGGGAGCAAGAUCCCGGAGAUGGAUUCUGAGACAUGAAUCCAGGCCCUACGGGGCGCAGCAGGCGCGCAAACUUUACAAUGCGAGCAAUCGUGAUAAGGAAACCCUGAGUGCCUGUCGAUGCAGGCUGUUCAUAUAUCUAAAUCAUAUGUGAAGAAAGGGCAGGGCAAGACCGGUGCCAGCCGCCGCGGUAAUACCGGCUGCUCGAGUGAUAACCACUAUUACUGGGUUUAAAGCGUCCGUAGCUUGAUUGUUAGGUCUCUUGGGAAAUCUUCACGCUCAACGUGAAGGCGUCUAAGAGAUACCGGCAAUCUUGGAACUGGGAGAGGUAAACCGUACUUCGGGGGUAGGAGUGAAAUCUUGUAAUCCUCGAGGGACGACCUAUGGCGAAGGCAGUUUACCAGAACAGCCUCGACAGUGAGGGACGAAAGCUGGGGGAGCAAACGGGAUUAGAUACCCCGGUAGUCCCAGCCGUAAACAAUGUGCGUUAGGUCUGUCGGUAACCACGUGUUACUGAUGAGCCGAAGAGAAAUCGUGAAACGCACCACCUGGGAAGUACGGUCGCAAGGCUGAAACUUAAAGGAAUUGGCGGGGGAGCACCACAACAGGUGGAGCCUGCGGUUUAAUUGGAUUCAACGCCGGACAUCUCACCGGGUAAGACAGCUGUAUGAUUGUCAAUCUGAAGGUUUUACAUGACUAGCUGAGAGGAGGUGCAUGGCCGUCGUCAGUUCGUACUGUGAAGCAUCCUGUUAAGUCAGGCAACGAGCGAGACCCACGCCGACAAUUGCCAGCGGCAUCUUCGGAUGGCCGGGGACAUUGUCGGGACCGCCUCUGCUAAAGAGGAGGAAGGAAUGGGCAACGGUAGGUCAGCAUGCCCCGAAUUAUCCGGGCUACACGCGGGCUACAAUGGGCGGGACAAUGGGUAACGACACCGAAAGGUGGAGUCAAUCUCCUAACCCCGCCCUUAGUUAGGAUUGCGGGUUGCAACUCACCCGCAUGAAUCUGGAAUCUGUAGUAAUCGCGUUUCACUAUAGCGCGGUGAAUACGUCCCUGCUCCUUGCACACACCGCCCGUCAAACCAUUCUAGUAGGGUUUGGAUGAGUCCCUGGUCUUUGCCGGGGUCGAAUCUAGGUUCCGCGAGAAGGGUUAAGUCGUAACAAGGUAGCCA
>AB494245
UCCGGUUGAUCCUGCCAGAGGCCAUUGCUAUCAGGGUUUGACUAAGCCAUGCGAGUCGAGAGGUGUAAGACCUCGGCAUACUGCUCAGUAACACGUGGUUAACCUGCCCUAAGGUGGAGAAUACUCCCGGGAAACUGGGGCUAAUGCUCCAUAGUGGAUAUGUCCUGGAAUGGUAUAUCCUCGAAAGAUCCGUCGCCUUAGGAUGGGACUGCGUCCGAUUAGGUUGUUGGCGGGGUAACGGCCCACCAAGCCAUUGAUCGGUACGGGUUGUGGGAGCAAGAUCCCGGAGAUGGAUUCUGAGACAUGAAUCCAGGCCCUACGGGGCGCAGCAGGCGCGCAAACUUUACAAUGCGAGCAAUCGUGAUAAGGAAACCCUGAGUGCCUGUCGAUGCAGGCUGUUCAUAUAUCUAAAUCAUAUGUGAAGAAAGGGCAGGGCAAGACCGGUGCCAGCCGCCGCGGUAAUACCGGCUGCUCGAGUGAUGGCCACUAUUACUGGGUUUAAAGCGUCCGUAGCUUGACUGUUAGGUCUCUUGGGAAAUCUUCACGCUCAACGUGAAGGCGUCUAAGAGAUACCGGCAGUCUUGGAACUGGGAGAGGUAAACCGUACUUCGGGGGUAGGAGUGAAAUCUUGUAAUCCUCGAGGGACGACCUAUGGCGAAGGCAGUUUACCAGAACAGCUUCGACAGUGAGGGACGAAAGCUGGGGGAGCAAACGGGAUUAGAUACCCCGGUAGUCCCAGCCGUAAACAAUGUGCGUUAGGUGUGUCGGUAACCACGUGUUACUGAUGCGCCGAAGAGAAAUCGUGAAACGCACCACCUGGGAAGUACGGUCGCAAGGCUGAAACUUAAAGGAAUUGGCGGGGGAGCACCACAACAGGUGGAGCCUGCGGUUUAAUUGGAUUCAACGCCGGACAUCUCACCGGAUAAGACAGCUGAAUGAUUGUCAAUCUGAAGGUUUUACAUGACUAGCUGAGAGGAGGUGCAUGGCCGUCGUCAGUUCGUACUGUGAAGCAUCCUGUUAAGUCAGGCAACGAGCGAGACCCACGCCGACAAUUGCCAGCAGCAUCUCCGGAUGGCUGGGGACAUUGUCGGGACCGCCUCUGCUAAAGGGGAGGAAGGAAUGGGCAACGGUAGGUCAGCAUGCCCCGAAUUAUCCGGGCUACACGCGGGCUACAAUGGACGGGACAAUGGGUAACAACACCGAAAGGUGCAGUCAAUCUCCGAACCCCGCCCUUAGUUAGGAUUGCGGGUUGCAACUCACCCGCAUGAAUCUGGAAUCUGUAGUAAUCGCGUUUCACUAUAGCGCGGUGAAUACGUCCCUGCUCCUUGCACACACCGCCCGUCAAACCAUCCUAGUGGGGUUUGGAUGAGUCCCUGGUCUUUGCCGGGGUCGAAUCUAGGUUCCGUGAGGAGGGUUAAGUCGUAACAAGGUAACCA
>AB494250
UCUGGUUGAUCCUGCCAGAGGUCACUGCUAUCGGGGUUCGAUUAAGCCAUGCGAGUCGAGAGGGUUCGGCCCUCGGCGUACUGCUCAGUAACACGUGGAUAACCUGCCCUAAGGAAGGGGAUAACCCCGGGAAACUGGGGAUAAUACCCUAUAGGUUACAGAUGCUGGAAUGCUCUGUAACUCAAAGUUCCGGCGCCUUAGGAUGGAUCUGCGGCCGAUUAGGUUGUUGUUGGGGUAAUGGCCCAACAAGCCCGUAAUCGGUACGGGUUGUGGGAGCAAGAGCCCGGAGUUGGAUUCUGAGACACGAAUCCAGGCCCUACGGGGCGCAGCAGGCGCGAAAACUUUACAAUGCGGGCAACCGUGAUAAGGGAACCUCGAGUGCCUGUAUAUGCAGGCUGUCCAGGUGUCUAAAUAACACCUGAAGAAAGGGCCGGGCAAGACCGGUGCCAGCCGCCGCGGUAAUACCGGCGGCUCGAGUGGUGGCCGCUUUUAUUGGGCUUAAAGCGUUCGUAGCUGGGUUAUUAAGUCUCUUGGGAAAUCCGGCGGCUCAACCGUCGGGCGUCUAAGGGAUACUGGUAAUCUUGGAACCGGGAGAGGUGAGGGGUACUUCGGGGGUAGGAGUGAAAUCCUGUAAUCCUCGAGGGACCACCUGUGGCGAAGGCGCCUCACCAGAACGGCUUCGACAGUGAGGGACGAAAGCUGGGGGAGCAAACCGGAUUAGAUACCCGGGUAGUCCCAGCCGUAAACUAUGUGCGUUAGGUGUAUCGACGACCACGAGUCGUCGAGGUGCCGAAGGGAAACCGUGAAACGUACCGCCUGGGAAGUACGGUCGCAAGGCUGAAACUUAAAGGAAUUGGCGGGGGAGCACCACAACAGGUGGAGCCUGCGGUUUAAUUGGACUCAACGCCGGGAAUCUCACCGGAUAAGACAGCGGAAUGAUUGCCGGGCUGAAGACUCUGCAUGACUAGCUGAGAGGAGGUGCAUGGCCGUCGUCAGUUCGUACUGUGAAGCAUCCUGUUAAGUCAGGCAACGAGCGAGACCCACGCCAACAGUUGCCAGCACGAUCCCCGGAUCGGUGGGGACACUGUUGGGACCGCCUCUGCUAAAGGGGAGGAAGGAAUGGGCAACGGUAGGUCAGCAUGCCCCGAAUUAUCCGGGCUACACGCGGGCUACAAUGGGCAGGACAAUGGGUAUCGACAUCGAAAGGUGAAGGCAAUCUCCUAAACCUGUCCGUAGUUCGGAUUGUGGGCUGUAACUCGCCCACAUGAAGCUGGAAUCUGUAGUAAUCGCGUUUCAAAAUAACGCGGUGAAUGUGUCCCUGCUCCUUGCACACACCGCCCGUCAAACCACCCGAGUGGGGUUUGGAUGAGGCUGCGGUCGUUGCCGCAGUCGAAUCUAGGUUCCGCAAGGGGGGUUAAGUCGUAACAAGGUAACCA
>AB494251
UCUGGUUGAUCCUGCCAGAGGCCAUUGCUAUCAGGGUUUGACUAAGCCAUGCGAGUCGAGAGGUGUAAGACCUCGGCAUACUGCUCAGUAACACGUGGUUAACCUGCCCUAAGGUGGAGAAUACUCCCGGGAAACUGGGGCUAAUGCUCCAUAGUGGAUAUGUCCUGGAAUGGUAUAUCCUCGAAAGAUCCGUCGCCUUAGGAUGGGACUGCGUCCGAUUAGGUUGUUGGCGGGGUAACGGCCCACCAAGCCAUUGAUCGGUACGGGUUGUGGGAGCAAGAUCCCGGAGAUGGAUUCUGAGACAUGAAUCCAGGCCCUACGGGGCGCAGCAGGCGCGCAAACUUUACAAUGCGAGCAAUCGUGAUAAGGAAACCCUGAGUGCCUGUCGAUGCAGGCUGUUCAUAUAUCUAAAUCAUAUGUGAAGAAAGGGCAGGGCAAGACCGGUGCCAGCCGCCGCGGUAAUACCGGCUGCUCGAGUGAUGGCCACUAUUACUGGGUUUAAAGCGUCCGUAGCUUGACUGUUAGGUCUCUUGGGAAAUCUUCACGCUCAACGUGAAGGCGUCUAAGAGAUACCGGCAGUCUUGGAACUGGGAGAGGUAAACCGUACUUCGGGGGUAGGAGUGAAAUCUUGUAAUCCUCGAGGGACGACCUAUGGCGAAGGCAGUUUACCAGAACAGCUUCGACAGUGAGGGACGAAAGCUGGGGGAGCAAACGGGAUUAGAUACCCCGGUAGUCCCAGCCGUAAACAAUGUGCGUUAGGUGUGUCGGUAACCACGUGUUACUGAUGCGCCGAAGAGAAAUCGUGAAACGCACCACCUGGGAAGUACGGUCGCAAGGCUGAAACUUAAAGGAAUUGGCGGGGGAGCACCACAACAGGUGGAGCCUGCGGUUUAAUUGGAUUCAACGCCGGACAUCUCACCGGAUAAGACAGCUGAAUGAUUGUCAAUCUGAAGGUUUUACAUGACUAGCUGAGAGGAGGUGCAUGGCCGUCGUCAGUUCGUACUGUGAAGCAUCCUGUUAAGUCAGGCAACGAGCGAGACCCACGCCGACAAUUGCCAGCAGCAUCUCCGGAUGGCUGGGGACAUUGUCGGGACCGCCUCUGCUAAAGGGGAGGAAGGAAUGGGCAACGGUAGGUCAGCAUGCCCCGAAUUAUCCGGGCUACACGCGGGCUACAAUGGACGGGACAAUGGGUAACAACACCGAAAGGUGCAGUCAAUCUCCGAACCCCGCCCUUAGUUAGGAUUGCGGGUUGCAACUCACCCGCAUGAAUCUGGAAUCUGUAGUAAUCGCGUUUCACUAUAGCGCGGUGAAUACGUCCCUGCUCCUUGCACACACCGCCCGUCAAACCAUCCUAGUGGGGUUUGGAUGAGUCCCUGGUCUUUGCCGGGGUCGAAUCUAGGUUCCGUGAGGAGGGUUAAGUCGUAACAAGGUAACCA
>AB494254
UCCGGUUGAUCCUGCCAGAGGUUACUGCUAUCGAGGUUCGACUAAGCCAUGCGAGUCGAAUGUAGCAAUACAUGGCGAACUGCUCAGUAACACGUGGACAACCUGCCCUUAGGACGGGGAUAAACCCGGGAAACUGGGUAUAAUACCCGAUAGGUCUCGAUUGCUGGAAUGCAUCGAGAUUUAAAGCUCCGGCGCCUAAGGAUGGGUCUGCGGCCUAUCAGGUAGUAGUGGGUGUAGCGUACCUACUAGCCUACGACGGGUACGGGUUGUGAGAGCAAGAGCCCGGAGAUGGAUUCUGAGACACGAAUCCAGGCCCUACGGGGUGCAGCAGGCGCGAAAACUUUACAAUGCUGGCAACAGCGAUAAGGGAACCUCGAGUGCCAGGUUACAAAUCUGGCUGUCGAGAUGCCUAAAAAGCAUUUCAUAGCAAGAGCCGGGCAAGACCGGUGCCAGCCGCCGCGGUAACACCGGCGGCUCGAGUGGUAACCGUUAUUAUUGGGUCUAAAGGGUCUGUAGCCGGCCGGAUAAGUCUCUUGAGAAAUCUGGCAGCUUAACUGUCAGGCUUUCAGGAGAUACUGUCUGGCUCGAGGCCGGGAGAGGUGAGAGGUACUUCAGGGGUAGGGGUGAAAUCUUGUAAUCCUUGAAGGACCACCAGUGGCGAAGGCGUCUCACCAGAACGGACCUGACGGCAAGGGACGAAAGCUAGGGGCACGAACCGGAUUAGAUACCCGGGUAGUCCUAGCCGUAAACGAUACUCGCUAGGUGUCGGCCACGGUGCGACCGUUGUCGGUGCCGUAGGGAAGCCGUGAAGCGAGCCACCUGGGAAGUACGGCCGCAAGGCUGAAACUUAAAGGAAUUGGCGGGGGAGCACCACAACGGGUGGAGCUUGCGGUUUAAUUGGAUUCAACGCCGGAAAUCUUACCGGGACCGACAGCAAUAUGAAGGCCAGGCUGAAGACUUUGCCGGAUUAGCUGAGAGGUGGUGCAUGGCCGUCGUCAGUUCGUACUGUGAAGCAUCCUGUUAAGUCAGGCAACGAGCGAGACCCACGCCCACAGUUGCCAGCGUACUCUCUGGAGUGACGGGUACACUGUGGGGACCGCCGCUGCUAAAGCGGAGGAAGGAAUGGGCAACGGUAGGUCAGUAUGCCCCGAAUAUCCCGGGCUACACGCGAGCUACAAUGGUUGGUACAAUGGGUAUCUACCCCGAAAGGGGACGGGAAUCUCCUAAAACCAAUCUUAGUUCGGAUUGAGGGCUGCAACUCGCCCUCAUGAAGCUGGAAUCCGUAGUAAUCGCGUUUCAACAGAACGCGGUGAAUACGUCCCUGCUCCUUGCACACACCGCCCGUCAAACCACCCGAGUAGGGUCUGAAUGAGAGCGCUUUCUUUGGAGGCGUUCGAAUUUGGGCUUUGCAAGGGGGGUUAAGUCGUAACAAGGUAGCCA
>AB496639
AGAGGCUACUGCUAUUGGGGUUCGAUUAAGCCAUGCAAGUUGAACGAUUCUUCGGAAUCGUGGCAUACGGCUCAGUAACACGUGGAUAACCUACCCUUAGGACCGGUAUAACCCUGGGAAACUGGGGAUAAUCCCGGAUAGGUGAAACUUCCUGUAAUGGUGUUUCGUUUAAAUGUUUCGGCGCCUAAGGAUGGGUCUGCGGCCGAUUAGGUUGUUGGUAGGGUAAUGGCUUACCAAGCCGAUGAUUGGUACGGGUUGUGAGAGCAAGAGCCCGGAGAUGGAACCUGAGACAAGGUUCCAGGCCCUACGGGGCGCAGCAGGCGCGAAACCUCCGCAAUGCACGAAAGUGCGACGGGGGGACCCCAAGUGCCACUCUUAACGGGGUGGCUUUUCUUGAGUGUAAAAAGCUUUUGGAAUAAGGGCUGGGCAAGACCGGUGCCAGCCGCCGCGGUAACACCGGCAGCUCAAGUGGUAGCCAUUUUUAUUGGGCCUAAAGCGUUCGUAGCCGGUUUGAUAAGUCUCUGGUGAAAUCCUAUGGCUUAACUGUGGGAAUUGCUGGAGAUACUAUUAGACUUGAGGUCGGGAGAGGUUAGCGGUACUCCCAGGGUAGGGGUGAAAUCCUGUAAUCCUGGGAGGACCACCUGUGGCGAAGGCGGCUAACUGGAACGAACCUGACGGUGAGGGACGAAAGCCAGGGGCGCGAACCGGAUUAGAUACCCGGGUAGUCCUGGCCGUAAACGAUGUGGACUUGGUGUUGGAAUGGCUUCGAGCUGCUCCAGUGCCGAAGGGAAGCUGUUAAGUCCACCGCCUGGGAAGUACGGUCGCAAGACUGAAACUUAAAGGAAUUGGCGGGGGAGCACCACAACGCGUGGAGCCUGCGGUUUAAUUGGAUUCAACGCCGGACAUCUCACCAGGGGCGACAGCAGUAUGAUAGCCAGGUUGAUGACCUUGCUUGACAAGCUGAGAGGAGGUGCAUGGCCGCCGUCAGCUCGUACCGUGAGGCGUCCUGUUAAGUCAGGCAACGAGCGAGACCCACGCCCUUAGUUACCAGCGGAUCCCUUUUGGGAUGCCGGGCACACUAAGGGGACCGCCAGUGAUAAACUGGAGGAAGGAGUGGACGACGGUAGGUCCGUAUGCCCCGAAUCCCCUGGGCAACACGCGGGCUACAAUGGCUUGGACAAUGGGUUCCGACACCGAAAGGUGGAGGUAAUCCCCUAAACCAAGUCUUAGUUCGGAUCGAGGGCUGUAACUCGCCCUCGUGAAGCUGGAAUGCGUAGUAAUCGCGUGUCAUAAUCGCGCGGUGAAUACGUCCCUGCUCCUUGCACACACCGCCCGUCACGCCACCCAAAAAGGGUUUGGAUGAGGCUGUAGUCUUUUUGGUUAUGGUCGAAUCUGGGUUCUUUGAGGAGGGCGAAG
>AB517986
CAUGCGAGUCGAGAGGUGCAAGACCUCGGCGAACUGCUCAGUAACACGUGGACAAUCUGCCCUGAAGAAGAGAAUAAUCCCGGGAAACUGGGGGUAAUGCUCUAUAGUCCGGGAGGGCUGGAAUGCUCUCCGGAUGAAAGAUCCGUCGCUUCAGGAUGAGUCUGCGGCCGAUUAGGUAGUUGUUGGGGUAAAAGCCCAACAAGCCUGUCAUCGGUACGGGUUGUGGGAGCAAGAGCCCGGAGAUGGAUUCUGAGACACGAAUCCAGGCCCUACGGGGCGCAGCAGGCGCGAAAACUUUACAAUGCGGGCAACCGUGAUAAGGAAACCCCGAGUGCCACCACAGGGUGGCUGUCCACCAGUUUAAACAACUGGUGAAGAAAGGGCCGGGCAAGACCGGUGCCAGCCGCCGCGGUAAUACCGGCGGCUCGAGUGGUGGCCGCUUUUACUGGGCUUAAAGGGUCCGUAGCUGGAUCUGUGUGUCCCUUGAGAAAUCCAUCGGCUCAACUGAUGGGCGUUCAGGGGAAACUGCAGUUCUAGGGACCGGGAGAGGUGAGAGGUACUGCCGGGGUAGGAGUGAAAUCCUGUAAUCCCGGUGGGACGACCUAUGGCGAAGGCAUCUCACCAGAACGGCUCCGACAGUGAGGGACGAAAGCUGGGGGAGCAAACCGGAUUAGAUACCCGGGUAGUCCCAGCUGUAAACUAUGCGCAUUAGGUGUGUCAGUGACCACGUGUCACUGAGGUGCCGAAGGGAAACCGUGAAAUGCGCCGCCUGGGGAGUACGGUCGCAAGGCUGAAACUUAAAGGAAUUGGCGGGGGAGCACCACAACGGGUGGAGCCUGCGGUUUAAUCGGACUCAACGCCGGGAAUCUCACCGGAUAAGACAGCUGAAUGAUAGUCGGGAUGAAGACUCUACUUGACUAGCUGAGAGGAGGUGCAUGGCCGUCGUCAGUUCGUACUGUGAAGCAUCCUGUUUAGUCAGGCAACGAGCGAGACCCACGCCAACAAUUGCCAGCUUGACCUCCGGGUCGAUGGGGACAUUGUUGGGACCGCCUCUGCUAAAGGGGAGGAAGGAAUGGGCAACGGUAGGUCAGCAUGCCCCGAAUUAUCCGGGCUACACGCGGGCUACAAUGGUUGGGACAAUGGGUUCCGACACCGAAAGGUGAAGGUAAUCUCCUAAACCCAGUCUAAGUUCGGAUUGCGGGUUGUAACUCACCCGCAUGAAGCUGGAAUCCGUAGUAAUCGCGUUUCACCAUAGCGCGG
>AB517987
CAUGCGAGUCGAGAGGUGCAAGACCUCGGCGUACUGCUCAGUAACACGUGGACAAUCUGCCCUGAAGAGGAGGAUAAUCCCGGGAAACUGGGGGUAAUACUCCAUAGUUCGUGCUGACUGGAAUGUUAUGCGAACGAAAGAUCCGUCGCUUCAGGAUGAGUCUGCGGCCGAUUAGGUAGUUGUUGGGGUAACGGCCCAACAAGCCUGUCAUCGGUACGGGUUGUGGGAGCAAGAGCCCGGAGAUGGAUUCUGAGACACGAAUCCAGGCCCUACGGGGCGCAGCAGGCGCGAAAACUUUACCAUGCGGGCAACCGUGAUAAGGAAACCCCGAGUGCCAGCACAGGCUGGCUGUCCACCAGUGUAAAUAACUGGUGAAGAAAGGGCCGGGCAAGACCGGUGCCAGCCGCCGCGGUAAUACCGGCGGCUCGAGUGGUGGCCGCUAUUACUGGGCUUAAAGGGUCCGUAGCUGGAUAUACAAGUCCCUUGAGAAAUCCGCCGGCUUAACCGGUGGGCGUUCAGGGGAAACUGUAUUUCUAGGGACCGGGAGAGGUGAGAGGUACUGCCGGGGUAGGAGUGAAAUCCUGUAAUCCCGGUGGGACCACCUAUGGCGAAGGCAUCUCACCAGAACGGGUCCGACAGUGAGGGACGAAAGCUGGGGGAGCAAACCGGAUUAGAUACCCGGGUAGUCCCAGCUGUAAACGAUGCGCGUUAGGUGUGUCAGUGACCACGUGUCACUGAGGUGCCGAAGGGAAACCGUGAAACGCGCCGCCUGGGGAGUACGGUCGCAAGGCUGAAACUUAAAGGAAUUGGCGGGGGAGCACCACAACGGGUGGAGCCUGCGGUUUAAUCGGACUCAACGCCGGAAAUCUCACCGGAUAAGACAGCUGAAUGAUAGUCGGGAUGAAGACUCUACUUGACUAGCUGAGAGGAGGUGCAUGGCCGUCGUCAGUUCGUACUGUGAAGCAUCCUGUUUAGUCAGGCAACGAGCGAGACCCACGCGAGCAGUUGCCAGCUUGACCUUCGGGUUGAUGGGGACACUGCUCGGACCGCCUCUGCUAAAGGGGAGGAAGGAAUGGGCAACGGUAGGUCAGCAUGCCCCGAAUUAUCCGGGCUACACGCGGGCUACAAUGGACAGGACAAUGGGUUUCGACACCGAGAGGUGAGGAUAAUCUCCUAAACCUGUCCGAAGUUCGGAUUGCGGGUUGUAACUCACCCGCAUGAAGCUGGAAUCCGUAGUAAUCGCGUUUCAACAUAGCGCG
>AB539920
ACGGCUCAGUAACACGUGGAUAACCUACCCUUAGGACUGGUAUAACCCCGGGAAACUGGGGACAAUCCCAGAUAUGUGAAGAUUCCUGGAAUGGUCCUUCACUUAAAUGCUCCGGCGCCUAAGGAUGGAUCUGCGGCCGAUUAGGUAGUUGGUGGGGUAAAGGCCCACCAAGCCGAUAAUCGGUACGGGUUGUGAGAGCAAGAGCCCGGAGAUGGAACCUGAGACAAGGUUCCAGGCCCUACGGGGCGCAGCAGGCGCGAAACCUCCGCAAUGCACGAAAGUGCGACGGGGGAACCCCAAGUGCCACUCUUAACGGGGUGGCUUUUCUGAAGUGUAAAAAGCUUCAGGAAUAAGGGCUGGGCAAGACCGGUGCCAGCCGCCGCGGUAACACCGGCAGCUCAAGUGGUGGCCGUUUUUAUUGGGCCUAAAGCGUUCGUAGCCGGCCUGAUAAGUCUCUGGUGAAAUCCUGCAGCUUAACUGUGGGAAUUGCUGGAGAUACUAUUAGGCUUGAGGUCGGGAGAGGUUAGAGGUACUCCCAGGGUAGGGGUGAAAUCCUGUAAUCCUGGGAGGACCACCUGUGGCGAAGGCGUCUAACUGGAACGAACCUGACGGUGAGGAACGAAAGCCAGGGGCGCGAACCGGAUUAGAUACCCGGGUAGUCCUGGCCGUAAACGAUGUGGACUUGGUGUUGGGAUGGCUUCGAGCUGCUCCAGUGCCGAAGGGAAGCUGUUAAGUCCACCGCCUGGGAAGUACGGUCGCAAGACUGAAACUUAAAGGAAUUGGCGGGGGGAGCACCACAACGCGUGGAGCCUGCGGUUUAAUUGGAUUCAACGCCGGACAUCUCACCAGGGGCGACAGCAGAAUGAUAGCCAGGUUGACGACCUUGCUUGACAAGCUGAGAGGAGGUGCAUGGCCGCCGUCAGCUCGUACCGUGAGGCGUCCUGUUAAGUCAGGCAACGAGCGAGACCCACGCCCUUAGUUACCAGCGGAUCCUUUCAGGAUGCCGGGCACACUAAGGGGACCGCCAGUGAUAAACUGGAGGAAGGAGUGGACGACGGUAGGUCCGUAUGCCCCGAAUCCCCUGGGCAACACGCGGGCUACAAUGGUUAGGACAAUGGGUUCCGACACCGAAAGGUGAAAGUAAUCCCCUAAACCUAGUCUUAGUCCGGAUCGAGGGCUGUAACCCGCCCUCGUGAAGCUGGAAUGCGUAGUAAUCGCGUGUCAUAAUCGCGCGGUGAAUACGUCCCUGCUCCUUGCACACACCGCCCGUCACGCCACCCAAAAAGGGUUUGGAUGAGGCUUUAAUCUUAGGUUAAGGUCGAAUCCUGG
>AB539921
CGUGGGACGGAAACCUCGGGAACUGAGGAUAAUACCCUAUAGGUUACAGACGCUGGAAUGCCCUGUAACCGAAAGCUCCGGCGCCUUAGGAUGGAUCUGCGGCCGAUUAGGUUGUUGUUGGGGUAACGGCCCAACAAGCCGAUAAUCGGUACGGGUUGUGGGAGCAAGAGCCCGGAGUUGGAUUCUGAGACAUGAAUCCAGGCCCUACGGGGCGCAGCAGGCGCGAAAACUUUACAAUGCGGGAAACCGUGAUAAGGGAACCCCGAGUGCCUGUAUAUGCAGGCUGUCCAGGUGUCUAAAAAACACCUGAAGAAAGGGCCGGGCAAGACCGGUGCCAGCCGCCGCGGUAAUACCGGCGGCUCGAGUGGUGGCCACUUUUAUUGGGCUUAAAGCGUUCGUAGCUGGGUUGUUAAGUCUCUUGGGAAAUCUGACGGCUCAACCGUCAGGCGUCCAAGGGAUACUGGCAAUCUUGGAACCGGGAGAGGUGAGGGGUACUUCGGGGGUAGGAGUGAAAUCCUGUAAUCCUCGAGGGACCACCUGUGGCGAAGGCGCCUCACCAGAACGGCUUCGACAGUGAGGGACGAAAGCUGGGGGAGCAAACCGGAUUAGAUACCCGGGUAGUCCCAGCCGUAAACGAUGCGCGUUAGGUGUAUCGGUGACCACGAGUCACCGAGGUGCCGAAGGGAAACCGUGAAACGUGCCGCCUGGGAAGUACGGUCGCAAGGCUGAAACUUAAAGGAAUUGGCGGGGGAGCACCACAACGGGUGGAGCCUGCGGUUUAAUUGGACUCAACGCCGGGAAGCUCACCGGAUAAGACAGCGGAAUGAUUGCCGGGCUGAAGACUCUGCAUGACUAGCUGAGAGGAGGUGCAUGGCCGUCGUCAGUUCGUACUGUGAAGCAUCCUGUUAAGUCAGGCAACGAGCGAGACCCACGCCAACAGUUGCCAGCAUGGUCUCCGGACUGAUGGGGACACUGUUGGGACCGCCUCUGCUAAAGAGGAGGAAGGAAUGGGCAACGGUAGGUCAGCAUGCCCCGAAUUAUCCGGGCUACACGCGGGCUACAAUGGGCAGGACAAUGGGUAUCGACACCGAAAGGUGAAGGCAAUCUUCUAAACCUGUCCGUAGUUCGGAUUGUGGGCUGCAACUCGCCCACAUGAAGCUGGAAUCCGUAGUAAUCGCGUUUCAAAAUAACGCGGUGAAUGUGUCCCUGCUCCUUGCACACACCGCCCGUCAAACCACCCGAGUGGGGUUUGGAUGAGGCUGCGGUCGUGCCGCGGU
>AB539924
CUUCCGGGUCGGGCUAAUCCUGGGAACUGGGGAUAAUUCCGGAUAGGCCACAGAUGUUGGAAUGCACUGUGGUCCAAAGCUCCGGCGCCGAAGGAUGGGUCUGCGGCCUAUCAGGGUUGUAGUGGGUGUAACGUACCUACUAGCCUACGACGGGUACGGGUUGUGAGAGCAAGAGCCCGGAGAUGGAUUCUGAGACACGAAUCCAGGCCCUACGGGGUGCAGCAGGCGCGAAAACUUUACAAUGCGGGAAACCGUGAUAAGGGAAUCUCGAGUGCCAGCAUAUAAUGUUGGCUGUCCAGAUGCCUAAAAAGCAUCUGUUAGCAAGGGCCGGGCAAGACCGGUGCCAGCCGCCGCGGUAACACCGGCGGCCCGAGUGGUAACCGUUUUUAUUGGGUCUAAAGGGUCUGUAGCCGGCCAUGUAAGUCCCUUGGGAAAUCUGGCAGCUCAACUGUCAGGCUGCUAGGGGAUACUGCUUGGCUUGGGACCGGGAGAGGUGAGAGGUACCUUGAGGGUAGGGGUGAAAUCUUGUGAUCCUCGGGGGACCACCAGUGGCGAAGGCGUCUCACCAGAACGGGUCCGACGGUAAGGGACGAAAGCUAGGGGCACGAACCGGAUUAGAUACCCGGGUAGUCCUAGCCGUAAACGAUGCUCGCUAGGUGUCAGUCACGGUGCGACCGUGAUUGGUGCCGUAGGGAAGCCGUGAAGCGAGCCACCUGGGAAGUACGGCCGCAAGGCUGAAACUUAAAGGAAUUGGCGGGGGAGCACUACAACGGGUGGAGCCUGCGGUUUAAUUGGAUUCAACGCCGGAAAUCUCACCGGGGGCGACAGCAAUAUGAAGGUCAGGCUGAAGACCUUACCGGAUUAGCUGAGAGGUGGUGCAUGGCCGUCGUCAGUUCGUACUGUGAAGCAUCCUGUUAAGUCAGGCAACGAGCGAGACCCACGUCCACAGUUGCCAGCAUACCCUCCGGGGUGAUGGGUACACUGUGGAGACCGCCGCUGCUAAAGCGGAGGAAGGAAUGGGCAACGGUAGGUCAGUAUGCCCCGAAUCUCCCGGGCUACACGCGGGCUACAAUGGUUGGUACAAUGGGCAUCUACCCCGAAAGGGGAAGGAAAUCUCUUAAAGCCAAUCGUAGUUCGGAUUGAGGGCUGCAACUCGCCCUCAUGAAGCUGGAAUCCGUAGUAAUCGCGUUUCAACAGAACGCGGUGAAUACGUCCCUGCUCCUUGCACACACCGCCCGUCAAACCACCCGAGUAGGGUCUGGAUGAGGGUGUGUUACUUGACACA
>AB539927
GUACAGUGAGGAUAUCCCGGGAACUGGGGCUAAUGCCUCAUAGGAGACGGGUGCUGGAAUGCUCUGUCUCCGAAAGGUCCGCCGCCUGAGGAUGAGUCUGCGUCCGAUUAGGUUGUUGUUGGGGUAACGGCCCAACAAGCCUUUGAUCGGUACGGGUUGUGGGAGCAAGAGCCCGGAGAUGGAUUCUGAGACAUGAAUCCAGGCCCUACGGGGCGCAGCAGGCGCGAAAACUUUACAAUGCGAGCAAUCGUGAUAAGGAAACCCUGAGUGCCUGUCAAUGCAGGCUGUUCUGGUGUCUAACACACACCAGGAGAAAGGGCGGGGCAAGACCGGUGCCAGCCGCCGCGGUAAUACCGGCUGCUCGAGUGAUAGCCACUUUUACUGGGCUUAAAGCGUUCGUAGCUUGGUCGUUAAGUCUCUGGGGAAAUCUUUUGGCUCAACCAAAAGGCGUCUCAGGGAAACUGACGAUCUUGGAACCGGGAGAGGUAAGACGUACUUCGGGGGUAGGAGUGAAAUCUUGUAAUCCCCGAGGGACGACCGAUGGCGAAGGCAUCUUACCAGAACGGCUUCGACAGUGAGGGACGAAAGCUGGGGGAGCAAACCGGAUUAGAUACCCGGGUAGUCCCAGCCGUAAACGAUGUGCGUUAGGUGUGUCAGUGACCACGAGUCGCUGAGGUGCCGAAGGGAAACCGUGAAACGCACCGCCUGGGAAGUACGGUCGCAAGGCUGAAGCUUAAAGGAAUUGGCGGGGGAGCACCACAACGGGUGGAGCCUGCGGUUUAAUUGGAUUCAACGCCGGACAACUCACCGGAUACGACAGCGGAAUGAUAGCCGGGCUGAAGACUCUGCUUGACUAGCUGAGAGGAGGUGCAUGGCCGUCGUCAGUUCGUACUGUGAAGCAUCCUGUUAAGUCAGGCAACGAGCGAGACCCACGCCAACAGUUGCCAGCAUGAUCUCCGGAUUGAUGGGGACACUGUUGGGACCGCCUCUGCUAAAGGGGAGGAAGGAAUGGGCAACGGUAGGUCAGCAUGCCCCGAAUUAUCCGGGCUACACGCGGGCUACAAUGGAUGGGACAAUAGGUUUCGACACCGAAAGGUGAAGGUAAUCUCCUAACCCCACCCGUAGUUCGGAUUGCGGGCUGCAACUCGCCCGCAUGAAGCUGGAAUCCGUAGUAAUCGCGUCUCGCGAUGGCGCGGUGAAUAUGUCCCUGCUCCUUGCACACACCGCCCGUCAAACCACCCGAGUGGGGUCUGGAUGAGGCGGCAGUUUAUGCU
>AB541574
GGCCAUUGCUAUCAGGGUUUGACUAAGCCAUGCGAGUCGAGAGGGUUCGGCCCUCGGCAUACUGCUCAGUAACACGUGGUUAACCUGCCCUAAGGUGGUGAAUACUCCCGGGAAACUGGGGCUAAUGCACCAUAGUGGAUACUUGCUGGAAUGCUGUAUCCUCGAAAGAUCCGUCGCCUUAGGAUGGGACUGCGUCCGAUUAGGUAGUUGGUGGGGUAACGGCCCACCAAGCCUGUCAUCGGUACGGGUUGUGGGAGCAAGAUCCCGGAGAUGGAUUCUGAGACAUGAAUCCAGGCCCUACGGGGCGCAGCAGGCGCGCAAACUUUACAAUGCGAGCAAUCGUGAUAAGGAAACCCUGAGUGCCUGUUGAUGCAGGCUGUUCAUCUGUUUAAAUUGCAGGUGAAGAAAGGGUAGGGCAAGACCGGUGCCAGCCGCCGCGGUAAUACCGGCUGCUCGAGUGAUGGCCACUAUUACUGGGUUUAAAGCGUCCGUAGCUUGACUGAUAGGUCUCUUGGGAAAUCUUAACGCUUAACGUUAAGGCGUCUAAGAGAUACCGUCAGUCUUGGAACUGGGAGAGGUAAACCGUACUUCGGGGGUAGGAGUGAAAUCUUGUAAUCCUCGAGGGACGACCUAUGGCGAAGGCAGUUUACCAGAACAGCUUCGACAGUGAGGGACGAAAGCUGGGAGAGCAAACGGGAUUAGAUACCCCGGUAGUCCCAGCCGUAAACAACGUGCGUUAGGUGUAUCGGUAACCACGCGUUACUGAUGCGCCGCAGAGAAAUCGUGAAACGCACCACCUGGGAAGUACGGUCGCAAGGCUGAAACUUAAAGGAAUUGGCGGGGGAGCACCACAACAGGUGGAGCCUGCGGUUUAAUUGGAUUCAACGCCGGACAUCUCACCGGGUAAGACAGCUGAAUGAUUGUCAAUCUGAAGGUUUUACAUGACUAGCUGAGAGGAGGUGCAUGGCCGUCGUCAGUUCGUACUGUGAAGCAUCCUGUUAAGUCAGGCAACGAGCGAGACCCACGCCAACAAUUGCCAGCAUCAUCUCCGGAUGGAUGGGGACAUUGUUGGGACCGCCUCUGCUAAAGGGGAGGAAGGAAUGGGCAACGGUAGGUCAGCAUGCCCCGAAUUACCCGGGCUACACGCGGGCUACAAUGGAUGGGACAAUGGGUAACACCACCGAAAGGUGUCGUCAAUCUCCUAACCCCACCCUUAGUUAGGAUUGCGGGUUGCAACUCACCCGCAUGAAUCUGGAAUCUGUAGUAAUCGCGUUUCACUAUAGCGCGGUGAAUACGUCCCUGCUCCUUGCACACACCGCCCGUCAAACCAUCCUAGUGAGGCUUGGAUGAGUCCCUGGUCUUUGCCGGGGUCGAAUCUAGGUUUCGUGAGGAGGGU
>AB541575
GGCCAUUGCUAUCAGGGUUUGACUAAGCCAUGCGAGUCGAGAGGGUUCGGCCCUCGGCAUACUGCUCAGUAACACGUGGUUAACCUGCCCUAAGGUGGUGAAUACUCCCGGGAAACUGGGGCUAAUGCACCAUAGUGGAUACUUGCUGGAAUGCUGUAUCCUCGAAAGAUCCGUCGCCUUAGGAUGGGACUGCGUCCGAUUAGGUAGUUGGUGGGGUAACGGCCCACCAAGCCUGUCAUCGGUACGGGUUGUGGGAGCAAGAUCCCGGAGAUGGAUUCUGAGACAUGAAUCCAGGCCCUACGGGGCGCAGCAGGCGCGCAAACUUUACAAUGCGAGCAAUCGUGAUAAGGAAACCCUGAGUGCCUGUUGGUGCAGGCUGUUCAUCUGUUUAAAUUGCAGGUGAAGAAAGGGCAGGGCAAGACCGGUGCCAGCCGCCGCGGUAAUACCGGCUGCUCGAGUGAUGGCCACUAUUACUGGGUUUAAAGCGUCCGUAGCUUGACUGAUAGGUCUCUUGGGAAAUCUUAACGCUUAACGUUAAGGCGUCUAAGAGAUACCGUCAGUCUUGGAACUGGGAGAGGUAAACCGUACUUCGGGGGUAGGAGUGAAAUCUUGUAAUCCUCGAGGGACGACCUAUGGCGAAGGCAGUUUACCAGAACAGCUUCGACAGUGAGGGACGAAAGCUGGGGGAGCAAACGGGAUUAGAUACCCCGGUAGUCCCAGCCGUAAACAAUGUGCGUUAGGUGUAUCGGUAACCACGCGUUACUGAUGCGCCGCAGAGAAAUCGUGAAACGCACCACCUGGGAAGUACGGUCGCAAGGCUGAAACUUAAAGGAAUUGGCGGGGGAGCACCACAACAGGUGGAGCCUGCGGUUUAAUUGGAUUCAACGCCGGACAUCUCACCGGGUAAGACAGCUGAAUGAUUGUCAAUCUGAAGGUUUUACAUGACUAGCUGAGAGGAGGUGCAUGGCCGUCGUCAGUUCGUACUGUGAAGCAUCCUGUUAAGUCAGGCAACGAGCGAGACCCACGCCAACAAUUGCCAGCAUCAUCUCCGGAUGGAUGGGGACAUUGUUGGGACCGCCUCUGCUAAAGGGGAGGAAGGAAUGGGCAACGGUAGGUCAGCAUGCCCCGAAUUACCCGGGCUACACGCGGGCUACAAUGGAUGGGACAAUGGGUAACACCACCGAAAGGUGUCGUCAAUCUCCUAACCCCACCCUUAGUUAGGAUUGCGGGUUGCAACUCACCCGCAUGAAUCUGGAAUCUGUAGUAAUCGCGUUUCACUAUAGCGCGGUGAAUACGUCCCUGCUCCUUGCACACACCGCCCGUCAAACCAUCCUAGUGAGGCUUGGAUGAGUCCCUGGUCUUUGCCGGGGUCGAAUCUAGGUUUCGUGAGGAGGGU
>AB541576
GGCCAUUGCUAUCAGGGUUUGACUAAGCCAUGCGAGUCGAGAGGGUUCGGCCCUCGGCAUACUGCUCAGUAACACGUGGUUAACCUGCCCUAAGGUGGUGAAUACUCCCGGGAAACUGGGGCUAAUGCACCAUAGUGGAUACUUGCUGGAAUGCUGUAUCCUCGAAAGAUCCGUCGCCUUAGAAUGGGACUGCGUCCGAUUAGGUAGUUGGUGGGGUAACGGCCCACCAAGCCUGUCAUCGGUACGGGUUGUGGGAGCAAGAUCCCGGAGAUGGAUUCUGAGACAUGAAUCCAGGCCCUACGGGGCGCAGCAGGCGCGCAAACUUUACAAUGCGAGCAAUCGUGAUAAGGAAACCCUGAGUGCCUGUUGAUGCAGGCUGUUCAUCUGUUUAAAUUGCAGGUGAAGAAAGGGCAGGGCAAGACCGGUGCCAGCCGCCGCGGUAAUACCGGCUGCUCGAGUGAUGGCCACUAUUACUGGGUUUAAAGCGUCCGUAGCUUGACUGAUAGGUCUCUUGGGAAAUCUUAACGCUUAACGUUAAGGCGUCUAAGAGAUACCGUCAGUCUUGGAACUGGGAGAGGUAAACCGUACUUCGGGGGUAGGAGUGAAAUCUUGUAAUCCUCGAGGGACGACCUAUGGCGAAGGCAGUUUACCAGAACAGCUUCGACAGUGAGGGACGAAAGCUGGGGGAGCAAACGGGAUUAGGUACCCCGGUAGUCCCAGCCGUAAACAAUGUGCGUUAGGUGUAUCGGUAACCACACGUUACUGAUGCGCCGCAGAGAAAUCGUGAAACGCACCACCUGGGAAGUACGGUCGCAAGGCUGAAACUUAAAGGAAUUGGCGGGGGAGCACCACAACAGGUGGAGCCUGCGGUUUAAUUGGAUUCAACGCCGGACAUCUCACCGGGUAAGACAGCUGAAUGAUUGUCAAUCUGAAGGUUUUACAUGACUAGCUGAGAGGAGGUGCAUGGCCGUCGUCAGUUCGUACUGUGAAGCAUCCUGUUAAGUCAGGCAACGAGCGAGACCCACGCCAACAAUUGCCAGCAUCAUCUCCGGAUGGAUGGGGACAUUGUUGGGACCGCCUCUGCUAAAGGGGAGGAAGGAAUGGGCAACGGUAGGUCAGCAUGCCCCGAAUUACCCGGGCUACACGCGGGCUACAAUGGAUGGGACAAUGGGUAACACCACCGAAAGGUGUCGUCAAUCUCCUAACCCCACCCUUAGUUAGGAUUGCGGGUUGCAACUCACCCGCAUGAAUCUGGAAUCUGUAGUAAUCGCGUUUCACUAUAGCGCGGUGAAUACGUCCCUGCUCCUUGCACACACCGCCCGUCAAACCAUCCUAGUGAGGCUUGGAUGAGUCCCUGGUCUUUGCCGGGGUCGAAUCUAGGUUUCGUGAGGAGGGU
>AB541577
GGCCAUUGCUAUCAGGGUUUGACUAAGCCAUGCGAGUCGAGAGGUGUAAGACCUCGGCAUACUGCUCAGUAACACGUGGUUAACCUGCCCUAAGGUGGAGAAUACUCCCGGGAAACUGGGGCUAAUGCUCCAUAGUGGAUAUGUCCUGGAAUGGUAUAUCCUCGAAAGAUCCGUCGCCUUAGGAUGGGACUGCGUCCGAUUAGGUUGUUGGCGGGGUAACGGCCCACCAAGCCAUUGAUCGGUACGGGUUGUGGGAGCAAGAUCCCGGAGAUGGAUUCUGAGACAUGAAUCCAGGCCCUACGGGGCGCAGCAGGCGCGCAAACUUUACAAUGCGAGCAAUCGUGAUAAGGAAACCCUGAGUGCCUGUCGAUGCAGGCUGUUCAUAUAUCUAAAUCAUAUGUGAAGAAAGGGCAGGGCAAGACCGGUGCCAGCCGCCGCGGUAAUACCGGCUGCUCGAGUGAUGGCCACUAUUACUGGGUUUAAAGCGUCCGCAGCUUGACUGUUAGGUCUCUUGGGAAAUCUUCACGCUCAACGUGAAGGCGUCUAAGAGAUACCGGCAGUCUUGGAACUGGGAGAGGUAAACCGUACUUCGGGGGUAGGAGUGAAAUCUUGUAAUCCUCGAGGGACGACCUAUGGCGAAGGCAGUUUACCAGAACAGCUUCGACAGUGAGGGACGAAAGCUGGGGGAGCAAACGGGAUUAGAUACCCCGGUAGUCCCAGCCGUAAACAAUGUGCGUUAGGUGUGUCGGUAACCACGUGUUACUGAUGCGCCGAAGAGAAAUCGUGAAACGCACCACCUGGGAAGUACGGUCGCAAGGCUGAAACUUAAAGGAAUUGGCGGGGGAGCACCACAACAGGUGGAGCCUGCGGUUUAAUUGGAUUCAACGCCGGACAUCUCACCGGAUAAGACAGCUGAAUGAUUGUCAAUCUGAAGGUUUUACAUGACUAGCUGAGAAGAGGUGCAUGGCCGUCGUCAGUUCGUACUGUGAAGCAUCCUGUUAAGUCAGGCAACGAGCGAGACCCACGCCGACAAUUGCCAGCAGCAUCUCCGGAUGGCUGGGGACAUUGUCGGGACCGCCUCUGCUAAAGGGGAGGAAGGAAUGGGCAACGGUAGGUCAGCAUGCCCCGAAUUAUCCGGGCUACACGCGGGCUACAAUGGACGGGACAAUGGGUAACAACACCGAAAGGUGCAGUCAAUCUCCGAACCCCGCCCUUAGUUAGGAUUGCGGGUUGCAACUCACCCGCAUGAAUCUGGAAUCUGUAGUAAUCGCGUUUCACUAUAGCGCGGUGAAUACGUCCCUGCUCCUUGCACACACCGCCCGUCAAACCAUCCUAGUGGGGUUUGGAUGAGUCCCUGGUCUUUGCCGGGGUCGAAUCUAGGUUCCGUGAGGAGGGU
>AB541578
GGCCAUUGCUAUCAGGGUUUGACUAAGCCAUGCGAGUCGAGAGGUGUAAGACCUCGGCAUACUGCUCAGUAACACGUGGUUAACCUGCCCUAAGGUGGAGAAUACUCCCGGGAAACUGGGGCUAAUGCUCCAUAGUGGAUAUGUCCUGGAAUGGUAUAUCCUCGAAAGAUCCGUCGCCUUAGGAUGGGACUGCGUCCGAUUAGGUUGUUGGCGGGGUAACGGCCCACCAAGCCAUUGAUCGGUACGGGUUGUGGGAGCAAGAUCCCGGAGAUGGAUUCUGAGACAUGAAUCCAGGCCCUACGGGGCGCAGCAGGCGCGCAAACUUUACAAUGCGAGCAAUCGUGAUAAGGAAACCCUGAGUGCCUGUCGAUGCAGGCUGUUCAUAUAUCUAAAUCAUAUGUGAAGAAAGGGCAGGGCAAGACCGGUGCCAGCCGCCGCGGUAAUACCGGCUGCUCGAGUGAUGGCCACUAUUACUGGGUUUAAAGCGUCCGUAGCUUGACUGUUAGGUCUCUUGGGAAAUCUUCACGCUCAACGUGAAGGCGUCUAAGAGAUACCGGCAGUCUUGGAACUGGGAGAGGUAAACCGUACUUCGGGGGUAGGAGUGAAAUCUUGUAAUCCUCGAGGGACGACCUAUGGCGAAGGCAGUUUACCAGAACAGCUUCGACAGUGAGGGACGAAAGCUGGGGGAGCAAACGGGAUUAGAUACCCCGGUAGUCCCAGCCGUAAACAAUGUGCGUUAGGUGUGUCGGUAACCACGUGUUACUGAUGCGCCGAAGAGAAAUCGUGAAACGCACCACCUGGGAAGUACGGUCGCAAGGCUGAAACUUAAAGGAAUUGGCGGGGGAGCACCACAACAGGUGGAGCCUGCGGUUUAAUUGGAUUCAACGCCGGACAUCUCACCGGAUAAGACAGCUGAAUGAUUGUCAAUCUGAAGGUUUUACAUGACUAGCUGAGAGGAGGUGCAUGGCCGUCGUCAGUUCGUACUGUGAAGCAUCCUGUUAAGUCAGGCAACGAGCGAGACCCACGCCGACAAUUGCCAGCAGCAUCUCCGGAUGGCUGGGGACAUUGUCGGGACCGCCUCUGCUAAAGGGGAGGAAGGAAUGGGCAACGGUAGGUCAGCAUGCCCCGAAUUAUCCGGGCUACACGCGGGCUACAAUGGACGGGACAAUGGGUAACAACACCGAAAGGUGCAGUCAAUCUCCGAACCCCGCCCUUAGUUAGGAUUGCGGGUUGCAACUCACCCGCAUGAAUCUGGAAUCUGUAGUAAUCGCGUUUCACUAUAGCGCGGUGAAUACGUCCCUGCUCCUUGCACACACCGCCCGUCAAACCAUCCUAGUGGGGUUUGGAUGAGUCCCUGGUCUUUGCCGGGGUCGAAUCUAGGUUCCGUGAGGAGGGU
>AB541579
GGCCAUUGCUAUCAGGGUUUGACUAAGCCAUGCGAGUCGAGAGGUGUAAGACCUCGGCAUACUGCUCAGUAACACGUGGUUAACCUGCCCUAAGGUGGAGAAUACUCCCGGGAAACUGGGGCUAAUGCUCCAUAGUGGAUAUGUCCUGGAAUGGUAUAUCCUCGAAAGAUCCGUCGCCUUAGGAUGGGACUGCGUCCGAUUAGGUUGUUGGCGGGGUAACGGCCCACCAAGCCAUUGAUCGGUACGGGUUGUGGGAGCAAGAUCCCGGAGAUGGAUUCUGAGACAUGAAUCCAGGCCCUACGGGGCGCAAGCAGGCGCGCAAACUUUACAAUGCGAGCAAUCGUGAUAAGGAAACCCUGAGUGCCUGUCGAUGCAGGCUGUUCAUAUAUCUAAAUCAUAUGUGAAGAAAGGGCAGGGCAAGACCGGUGCCAGCCGCCGCGGUAAUACCGGCUGCUCGAGUGAUGGCCACUAUUACUGGGUUUAAAGCGUCCGUAGCUUGACUGUUAGGUCUCUUGGGAAAUCUUCACGCUCAACGUGAAGGCGUCUAAGAGAUACCGGCAGUCUUGGAACUGGGAGAGGUAAACCGUACUUCGGGGGUAGGAGUGAAAUCUUGUAAUCCUCGAGGGACGACCUAUGGCGAAGGCAGUUUACCAGAACAGCUUCGACAGUGAGGGACGAAAGCUGGGGGAGCAAACGGGAUUAGAUACCCCGGUAGUCCCAGCCGUAAACAAUGUGCGUUAGGUGUGUCGGUAACCACGUGUUACUGAUGCGCCGAAGAGAAAUCGUGAAACGCACCACCUGGGAAGUACGGUCGCAAGGCUGAAACUUAAAGGAAUUGGCGGGGGAGCACCACAACAGGUGGAGCCUGCGGUUUAAUUGGAUUCAACGCCGGACAUCUCACCGGAUAAGACAGCUGAAUGAUUGUCAAUCUGAAGGUUUUACAUGACUAGCUGAGAGGAGGUGCAUGGCCGUCGUCAGUUCGUACUGUGAAGCAUCCUGUUAAGUCAGGCAACGAGCGAGACCCACGCCGACAAUUGCCAGCAGCAUCUCCGGAUGGCUGGGGACAUUGUCGGGACCGCCUCUGCUAAAGGGGAGGAAGGAAUGGGCAACGGUAGGUCAGCAUGCCCCGAAUUAUCCGGGCUACACGCGGGCUACAAUGGACGGGACAAUGGGUAACAACACCGAAAGGUGCAGUCAAUCUCCGAACCCCGCCCUUAGUUAGGAUUGCGGGUUGCAACUCACCCGCAUGAAUCUGGAAUCUGUAGUAAUCGCGUUUCACUAUAGCGCGGUGAAUACGUCCCUGCUCCUUGCACACACCGCCCGUCAAACCAUCCUAGUGGGGUUUGGAUGAGUCCCUGGUCUUUGCCGGGGUCGAAUCUAGGUUCCGUGAGGAGGGU
>AB541580
GGCCAUUGCUAUCAGGGUUUGACUAAGCCAUGCGAGUCGAGAGGUGUAAGACCUCGGCAUACUGCUCAGUAACACGUGGUUAACCUGCCCUAAGGUGGAGAAUACUCCCGGGAAACUGGGGCUAAUGCUCCAUAGUGGAUAUGUCCUGGAAUGGUAUAUCCUCGAAAGAUCCGUCGCCUUAGGAUGGGACUGCGUCCGAUUAGGUUGUUGGCGGGGUAACGGCCCACCAAGCCAUUGAUCGGUACGGGUUGUGGGAGCAAGAUCCCGGAGAUGGAUUCUGAGACAUGAAUCCAGGCCCUACGGGGCGCAGCAGGCGCGCAAACUUUACAACGCGAGCAAUCGUGAUAAGGAAACCCUGAGUGCCUGUCGAUGCAGGCUGUUCAUAUAUCUAAAUCAUAUGUGAAGAAAGGGCAGGGCAAGACCGGUGCCAGCCGCCGCGGUAAUACCGGCUGCUCGAGUGAUGGCCACUAUUACUGGGUUUAAAGCGUCCGUAGCUUGACUGUUAGGUCUCUUGGGAAAUCUUCACGUUCAACGUGAAGGCGUCUAAGAGAUACCGGCAGUCUUGGAACUGGGAGAGGUAAACCGUACUUCGGGGGUAGGAGUGAAAUCUUGUAAUCCUCGAGGGACGACCUAUGGCGAAGGCAGUUUACCAGAACAGCUUCGACAGUGAGGGACGAAAGCUGGGGGAGCAAACGGGAUUAGAUACCCCGGUAGUCCCAGCCGUAAACAAUGUGCGUUAGGUGUGUCGGUAACCACGUGUUACUGAUGCGCCGAAGAGAAAUCGUGAAACGCACCACCUGGGAAGUACGGUCGCAAGGCUGAAACUUAAAGGAAUUGGCGGGGGAGCACCACAACAGGUGGAGCCUGCGGUUUAAUUGGAUUCAACGCCGGACAUCUCACCGGAUAAGACAGCUGAAUGAUUGUCAAUCUGAAGGUUUUACAUGACUAGCUGAGAGGAGGUGCAUGGCCGUCGUCAGUUCGUACUGUGAAGCAUCCUGUUAAGUCAGGCAACGAGCGAGACCCACGCCGACAAUUGCCAGCAGCAUCUCCGGAUGGCUGGGGACAUUGUCGGGACCGCCUCUGCUAAAGGGGAGGAAGGAAUGGGCAACGGUAGGUCAGCAUGCCCCGAAUUAUCCGGGCUACACGCGGGCUACAAUGGACGGGACAAUGGGUAACAACACCGAAAGGUGCAGUCAAUCUCCGAACCCCGCCCUUAGUUAGGAUUGCGGGUUGCAACUCACCCGCAUGAAUCUGGAAUCUGUAGUAAUCGCGUUUCACUACAGCGCGGUGAAUACGUCCCUGCUCCUUGCACACACCGCCCGUCAAACCAUCCUAGUGGGGUUUGGAUGAGUCCCUGGUCUUUGCCGGGGUCGAAUCUAGGUUCCGUGAGGAGGGU
>AB541581
GGCCAUUGCUAUCAGGGUUUGACUAAGCCAUGCGAGUCGAGAGGUGUAAGACCUCGGCAUACUGCUCAGUAACACGUGGUUAACCUGCCCUAAGGUGGAGAAUACUCCCGGGAAACUGGGGCUAAUGCUCCAUAGUGGAUAUGUCCUGGAAUGGUAUAUCCUCGAAAGAUCCGUCGCCUUAGGAUGGGACUGCGUCCGAUUAGGUUGUUGGCGGGGUAACGGCCCACCAAGCCAUUGAUCGGUACGGGUUGUGGGAGCAAGAUCCCGGAGAUGGAUUCUGAGACAUGAAUCCAGGCCCUACGGGGCGCAGCAGGCGCGCAAACUUUACAAUGCGAGCAAUCGUGAUAAGGAAACCCUGAGUGCCUGUCGAUGCAGGCUGUUCAUAUAUCUAAAUCAUAUGUGAAGAAAGGGCAGGGCAAGGCCGGUGCCAGCCGCCGCGGUAAUACCGGCUGCUCGAGUGAUGGCCACUAUUACUGGGUUUAAAACGUCCGUAGCUUGACUGUUAGGUCUCUUGGGAAAUCUUCACGCUCAACGUGAAGGCGUCUAAGAGAUACCGGCAGUCUUGGAACUGGGAGAGGUAAACCGUACUUCGGGGGUAGGAGUGAAAUCUUGUAAUCCUCGAGGGACGACCUAUGGCGAAGGCAGUUUACCAGAACAGCUUCGACAGUGAGGGACGAAAGCUGGGGGAGCAAACGGGAUUAGAUACCCCGGUAGUCCCAGCCGUAAACAAUGUGCGUUAGGUGUGUCGGUAACCACGUGUUACUGAUGCGCCGAAGAGAAAUCGUGAAACGCACCACCUGGGAAGUACGGUCGCAAGGCUGAAACUUAAAGGAAUUGGCGGGGGAGCACCACAACAGGUGGAGCCUGCGGUUUAAUUGGAUUCAACGCCGGACAUCUCACCGGAUAAGACAGCUGAAUGAUUGUCAAUCUGAAGGUUUUACAUGACUAGCUGAGAGGAGGUGCAUGGCCGUCGUCAGUUCGUACUGUGAAGCAUCCUGUUAAGUCAGGCAACGAGCGAGACCCACGCCGACAAUUGCCAGCGGCAUCUCCGGAUGGCUGGGGACAUUGUCGGGACCGCCUCUGCUAAAGGGGAGGAAGGAAUGGGCAACGGUAGGUCAGCAUGCCCCGAAUUAUCCGGGCUACACGCGGGCUACAAUGGACGGGACAAUGGGUAACAACACCGAAAGGUGCAGUCAAUCUCCGAACCCCGCCCUUAGUUAGGAUUGCGGGUCGCAACUCACCCGCAUGAAUCUGGAAUCUGUAGUAAUCGCGUUUCACUAUAGCGCGGUGAAUACGUCCCUGCUCCUUGCACACACCGCCCGUCAAACCAUCCUAGUGGGGUUUGGAUGAGUCCCUGGUCUUUGCCGGGGUCGAAUCUAGGUUCCGUGAGGAGGGU
>AB541616
GGUUACUACUAUCGGUGUUCGCCUAAGCCAUGCGAGUCAUAUGUAGCAAUACAUGGCGUACUGCUCAGUAACACGUGGAUAACCUGCCCUUGGGACCGGCAUAACCCCGGGAAACUGGGGAUAAUUCCGGAUAACGCAUAUUUACUGGAAUGCUUUAUGCGUCAAAAGGAUUUGUCUGCCCAAGGAUGGGUCUGCGGCCUAUCAGGUAGUAGUGGGUGUAAUGUACCUACUAGCCAGCGACGGGUACGGGUUGUGAGAGCAAGAGCCCGGAGAUGGAUUCUGAGACAUGAAUCCAGGCCCUACGGGGCGCAGCAGGCGCGAAAACUUUACAAUGCGGGAAACCGUGAUAAGGGGACACCGAGUGCCAGCACCAUAUGCUGGCUGUCCGGAUGUGUAAAAUACAUCCGUUAGCAAGGGCCGGGCAAGACCGGUGCCAGCCGCCGCGGUAACACCGGCGGCCCGAGUGGUGAUCGUGAUUAUUGGGUCUAAAGGGUCCGUAGCCGGUUUGGUCAGUCCUCCGGGAAAUCUGAUAGCUCAACUAUUAGGCUUUCGGGGGAUACUGCCAGACUUGGAACCGGGAGAGGUAAGAGGUACUACAGGGGUAGGAGUGAAAUCUUGUAAUCCCUGUGGGACCACCUGUGGCGAAGGCGUCUUACCAGAACGGGUUCGACGGUGAGGGACGAAAGCUGGGGGCACGAACCGGAUUAGAUACCCGGGUAGUCCCAGCCGUAAACGAUGCUCGCUAGGUGUCAGGCAUGGCGCGACCGUGUCUGGUGCCGCAGGGAAGCCGUGAAGCGAGCCACCUGGGAAGUACGGCCGCAAGGCUGAAACUUAAAGGAAUUGGCGGGGGAGCACAACAACGGGUGGAGCCUGCGGUUUAAUUGGACUCAACGCCGGACAACUCACCGGGGGCGACAGCAAUAUGUAGGCCAAGCUGAAGACUUUGCCUGAAUCGCUGAGAGGAGGUGCAUGGCCGUCGCCAGUUCGUACUGUGAAGCAUCCUGUUAAGUCAGGCAACGAGCGAGACCCGUGCCCACUGUUACCAGCAUGUCCUCCGGGACGAUGGGUACUCUGUGGGGACCGCCGAUGUUAAAUCGGAGGAAGGUGCGGGCCACGGUAGGUCAGUAUGCCCCGAAUCUCCCGGGCUACACGCGGGCUACAAUGGAUGGGACAAUGGGUCCCUCCCCUGAAAAGGGCUGGUAAUCUCACAAACCCAUUCGUAGUUCGGAUCGAGGGCUGUAACUCGCCCUCGUGAAGCUGGAAUCCGUAGUAAUCGCGUUUCAAUAUAGCGCGGUGAAUACGUCCCUGCUCCUUGCACACACCGCCCGUCAAACCACCCGAGUGAGGUAUGGGUGAGGGCACGAACUUCGUGUCGUGUUCGAACCUGUGCUUUGCAAGGGGGGU
>AB541626
GGUUACUGCUAUCGGUGUUCGCCUAAGCCAUGCGAGUCAUAUGUAGCAAUACAUGGCGUACUGCUCAGUAACACGUGGAUAACCUGCCCUUGGGACCGGCAUAACCCCGGGAAACUGGGGAUAAUUCCGGAUAACGCAUAUUUGCUGGAAUGCUUUAUGCGUCAAAAGGAUUCGUCUGCCCAAGGAUGGGUCUGCGGCCUAUCAGGUAGUAGUGGGUGUAAUGUACCUACUAGCCAGCGACGGGUACGGGUUGUGAGAGCAAGAGCCCGGAGAUGGAUUCUGAGACAUGAAUCCAGGCCCUACGGGGCGCAGCAGGCGCGAAAACUUUACAAUGCGGGAAACCGUGAUAAGGGGACACCGAGUGCCAGCAUCAUAUGCUGGCUGUCCGGAUGUGUAAAAUACAUCCGUUAGCAAGGGCCGGGCAAGACCGGUGCCAGCCGCCGCGGUAACACCGGCGGCCCGAGUGGUGAUCGUGAUUAUUGGGUCUAAAGGGUCCGUAGCCGGUUUGGUCAGUCCUCCGGGAAAUCUGAUAGCUCAACUAUUAGGCUUUCGGGGGAUACUGCCAGACUUGGAACCGGGAGAGGUAAGAGGUACUACAGGGGUAGGAGUGAAAUCUUGUAAUCCCUGUGGGACCACCUGUGGCGAAGGCGUCUUACCAGAACGGGUUCGACGGUGAGGGACGAAAGCUGGGGGCACGAACCGGAUUAGAUACCCGGGUAGUCCCAGCCGUAAACGAUGCUCGCUAGGUGUCAGGCAUGGCGCGACCGUGUCUGGUGCCGCAGGGAAGCCGUGAAGCGAGCCACCUGGGAAGUACGGCCGCAAGGCUGAAACUUAAAGGAAUUGGCGGGGGAGCACAACAACGGGUGGAGCCUGCGGUUUAAUUGGACUCAACGCCGGACAACUCACCGGGGGCGACAGCAAUAUGUAGGCCAAGCUGAAGACUUUGCCUGAAUCGCUGAGAGGAGGUGCAUGGCCGUCGCCAGUUCGUACUGUGAAGCAUCCUGUUAAGUCAGGCAACGAGCGAGACCCGUGCCCACUGUUACCAGCAUGUCCUCCGGGACGAUGGGUACUCUGUGGGGACCGCCGAUGUUAAAUCGGAGGAAGGUGCGGGCCACGGUAGGUCAGUAUGCCCCGAAUCUCCCGGGCUACACGCGGGCUACAAUGGAUGGGACAAUGGGUCCCUCCCCUGAAAAGGGCUGGUAAUCUCACAAACCCAUUCGUAGUUCGGAUCGAGGGCUGUAACUCGCCCUCGUGAAGCUGGAAUCCGUAGUAAUCGCGUUUCAAUAUAGCGCGGUGAAUACGUCCCUGCUCCUUGCACGCACCGCCCGUCAAACCACCCGAGUGAGGUAUGGGUGAGGGCACGGACUUCGUGCCGUGUUCGAACCUGUGCUUUGCAAGGGGGGU
>AB541627
GGUUACUGCUAUCGGUGUUCGCCUAAGCCAUGCGAGUCAUAUGUAGCAAUACAUGGCGUACUGCUCAGUAACACGUGGAUAACCUGCCCUUGGGACCGGCAUAACCCCGGGAAACUGGGGAUAAUUCCGGAUAACGCAUAUUUGCUGGAAUGCUUUAUGCGUCAAAAGGAUUCGUCUGCCCAAGGAUGGGUCUGCGGCCUAUCAGGUAGUAGUGGGUGUAAUGUACCUACUAGCCAGCGACGGGUACGGGUUGUGAGAGCAAGAGCCCGGAGAUGGAUUCUGAGACAUGAAUCCAGGCCCUACGGGGCGCAGCAGGCGCGAAAACUUUACAAUGCGGGAAACCGUGAUAAGGGGACACCGAGUGCCAGCAUCAUAUGCUGGCUGUCCGGAUGUGUAAAAUACAUCCGUUAGCAAGGGCCGGGCAAGACCGGUGCCAGCCGCCGCGGUAACACCGGCGGCCCGAGUGGUGAUCGUGAUUAUUGGGUCUAAAGGGUCCGUAGCCGGUUUGGUCAGUCCUCCGGGAAAUCUGAUAGCUCAACUAUUAGGCUUUCGGGGGAUACUGCCAGACUUGGAACCGGGAGAGGUAAGAGGUACUACAGGGGUAGGAGUGAAAUCUUGUAAUCCCUGUGGGACCACCUGUGGCGAAGGCGUCUUACCAGAACGGGUUCGACGGUGAGGGACGAAAGCUGGGGGCACGAACCGGAUUAGAUACCCGGGUAGUCCCAGCCGUAAACGAUGCUCGCUAGGUGUCAGGCAUGGCGCGACCGUGUCUGGUGCCGUAGGGAAGCCGUGAAGCGAGCCACCUGGGAAGUACGGCCGCAAGGCUGAAACUUAAAGGAAUUGGCGGGGGAGCACAACAACGGGUGGAGCCUGCGGUUUAAUUGGACUCAACGCCGGACAACUCACCGGGGGCGACAGCAAUAUGUAGGCCAAGCUGAAGACUUUGCCUGAAUCGCUGAGAGGAGGUGCAUGGCCGUCGCCAGUUCGUACUGUGAAGCAUCCUGUUAAGUCAGGCAACGAGCGAGACCCGUGCCCACUGUUACCAGCAUGUCCUCCGGGACGAUGGGUACUCUGUGGGGACCGCCGAUGUUAAAUCGGAGGAAGGUGCGGGCCACGGUAGGUCAGUAUGCCCCGAAUCUCCCGGGCUACACGCGGGCUACAAUGGAUGGGACAAUGGGUCCCUCCCCUGAAAAGGGCUGGUAAUCUCACAAACCCAUUCGUAGUUCGGAUCGAGGGCUGUAACUCGCCCUCGUGAAGCUGGAAUCCGUAGUAAUCGCGUUUCAAUAUAGCGCGGUGAAUACGUCCCUGCUCCUUGCACACACCGCCCGUCAAACCACCCGAGUGAGGUAUGGGUGAGGGCACGGACUCUGUGCCGUGUUCGAACCUGUGCUUUGCAAGGGGGGU
>AB541628
GGUUACUGCUAUCGGUGUUCGCCUAAGCCAUGCGAGUCAUAUGUAGCAAUACAUGGCGUACUGCUCAGUAACACGUGGAUAACCUGCCCUUGGGACCGGCAUAACCCCGGGAAACUGGGGAUAAUUCCGGAUAACGCAUAUUUGCUGGAAUGCUUUAUGCGUCAAAAGGAUUCGUCUGCCCAAGGAUGGGUCUGCGGCCUAUCAGGUAGUAGUGGGUGUAAUGUACCUACUAGCCAGCGACGGGUACGGGUUGUGAGAGCAAGAGCCCGGAGAUGGAUUCUGAGACAUGAAUCCAGGCCCUACGGGGCGCAGCAGGCGCGAAAACUUUACAAUGCGGGAAACCGUGAUAAGGGGACACCGAGUGCCAGCAUCAUAUGCUGGCUGUCCGGAUGUGUAAAAUACAUCCGUUAGCAAGGGCCGGGCAAGACCGGUGCCAGCCGCCGCGGUAACACCGGCGGCCCGAGUGGUGAUCGUGAUUAUUGGGUCUAAAGGGUCCGUAGCCGGUUUGGUCAGUCCUCCGGGAAAUCUGAUAGCUCAACUAUUAGGCUUUCGGGGGAUACUGCCAGACUUGGAACCGGGAGAGGUAAGAGGUACUACAGGGGUAGGAGUGAAAUCUUGUAAUCCCUGUGGGACCACCUGUGGCGAAGGCGUCUUACCAGAACGGGUUCGACGGUGAGGGACGAAAGCUGGGGGCACGAACCGGAUUAGAUACCCGGGUAGUCCCAGCCGUAAACGAUGCUCGCUAGGUGUCAGGCAUGGCGCGACCGUGUCUGGUGCCGCAGGGAAGCCGUGAAGCGAGCCACCUGGGAAGUACGGCCGCAAGGCUGAAACUUAAAGGAAUUGGCGGGGGAGCACAACAACGGGUGGAGCCUGCGGUUUAAUCGGACUCAACGCCGGACAACUCACCGGGGGCGACAGCAAUAUGUAGGCCAAGCUGAAGACUUUGCCUGAAUCGCUGAGAGGAGGUGCAUGGCCGUCGCCAGUUCGUACUGUGAAGCAUCCUGUUAAGUCAGGCAACGAGCGAGACCCGUGCCCACUGUUACCAGCAUGUCCUCCGGGACGAUGGGUACUCUGUGGGGACCGCCGAUGUUAAAUCGGAGGAAGGUGCGGGCCACGGUAGGUCAGUAUGCCCCGAAUCUCCCGGGCUACACGCGGGCUACAAUGGAUGGGACAAUGGGUCCCUCCCCUGAAAAGGGCUGGUAAUCUCACAAACCCAUUCGUAGUUCGGAUCGAGGGCUGUAACUCGCCCUCGUGAAGCUGGAAUCCGUAGUAAUCGCGUUUCAAUAUAGCGCGGUGAAUACGUCCCUGCUCCUUGCACACACCGCCCGUCAAACCACCCGAGUGAGGUAUGGGUGAGGGCACGGACUCUGUGCCGUGUUCGAACCUGUGCUUUGCAAGGGGGGU
>AB541629
GGUCACUGCUAUCGGUGUUCGCCUAAGCCAUGCGAGUCAUAUGUAGCAAUACAUGGCGUACUGCUCAGUAACACGUGGAUAACCUGCCCUUGGGACCGGCAUAACCCCGGGAAACUAGGGAUAAUUCCGGAUAACGCAUAUUUGCUGGAAUGCUUUAUGCGUCAAAAGGAUUCGUCUGCCCAAGGAUGGGUCUGCGGCCUAUCAGGUAGUAGUGGGUGUAAUGUACCUACUAGCCAGCGACGGGUACGGGUUGUGAGAGCAAGAGCCCGGAGAUGGAUUCUGAGACAUGAAUCCAGGCCCUACGGGGCGCAGCAGGCGCGAAAACUUUACAAUGCGGGAAACCGUGAUAAGGGGACACCGAGUGCCAGCAUCAUAUGCUGGCUGUCCGGAUGUGUAAAAUACAUCCGUUAGCAAGGGCCGGGCAAGACCGGUGCCAGCCGCCGCGGUAACACCGGCGGCCCGAGUGGUGAUCGUGAUUAUUGGGUCUAAAGGGUCCGUAGCCGGUUUGGUCGGUCCUCCGGGAAAUCUGAUAGCUCAACUAUUAGGCUUUCGGGGGAUACUGCCAGACUUGGAACCGGGAGAGGUAAGAGGUACUACAGGGGUAGGAGUGAAAUCCUGUAAUCCUCGAGGGACCACCUGUGGCGAAGGCGCCUCACCAGAACGGGUUCGACGGUGAGGGACGAAAGCUGGGGGCACGAACCGGAUUAGAUACCCGGGUAGUCCCAGCCGUAAACGAUGCUCGCUAGGUGUCAGGCAUGGCGCGACCGUGUCUGGUGCCGCAGGGAAGCCGUGAAGCGAGCCACCCGGGAAGUACGGCCGCAAGGCUGAAACUUAAAGGAAUUGGCGGGGGAGCACAACAACGGGUGGAGCCUGCGGUUUAAUUGGACUCAACGCCGGACAACUCACCGGGGGCGACAGCAAUAUGUAGGCCAAGCUGAAGACUUUGCCUGAAUCGCUGAGAGGAGGUGCAUGGCCGUCGCCAGUUCGUACUGUGAAGCAUCCUGUUAAGUCAGGCAACGAGCGAGACCCGUGCCCACUGUUACCAGCAUGUCCUCCGGGACGAUGGGUACUCUGUGGGGACCGCCGAUGUUAAAUCGGAGGAAGGUGCGGGCCACGGUAGGUCAGUAUGCCCCGAAUCUCCCGGGCUACACGCGGGCUACAAUGGAUGGGACAAUGGGUCCCUCCCCUGAAAAGGGCUGGUAAUCUCACAAACCCAUUCGUAGUUCGGAUCGAGGGCUGUAACUCGCCCUCGUGAAGCUGGAAUCCGUAGUAAUCGCGUUUCAAUAUAGCGCGGUGAAUACGUCCCUGCUCCUUGCACACACCGCCCGUCAAACCACCCGAGUGAGGUAUGGGUGAGGGCACGGACUUCGUGCCGUGUUCGAACCUGUGCUUUGCAAGGGGGGU
>AB541630
GGUUACUGCUAUCGGUGUUCGCCUAAGCCAUGCGAGUCAUAUGUAGCAAUACAUGGCGUACUGCUCAGUAACACGUGGAUAACCUGCCCUUGGGACCGGCAUAACCCCGGGAAACUGGGGAUAAUUCCGGAUAACGCAUAUUUGCUGGAAUGCUUUAUGCGUCAAAAGGAUUCGUCUGCCCAAGGAUGGGCCUGCGGCCUAUCAGGUAGUAGUGGGUGUAAUGUACCUACUAGCCAGCGACGGGUACGGGUUGUGAGAGCAAGAGCCCGGAGAUGGAUUCUGAGACAUGAAUCCAGGCCCUACGGGGCGCAGCAGGCGCGAAAACUUUACAAUGCGGGAAACCGUGAUAAGGGGACACCGAGUGCCAGCAUCAUAUGCUGGCUGUCCGGAUGUGUAAAAUACAUCCGUUAGCAAGGGCCGGGCAAGACCGGUGCCAGCCGCCGCGGUAACACCGGCGGCCCGAGUGGUGAUCGUGAUUAUUGGGUCUAAAGGGUCCGUAGCCGGUUUGGUCAGUCCUCCGGGAAAUCUGAUAGCUCAACUAUUAGGCUUUCGGGGGAUACUGCCAGACUUGGAACCGGGAGAGGUAAGAGGUACUACAGGGGUAGGAGUGAAAUCUUGUAAUCCCUGUGGGACCACCUGUGGCGAAGGCGUCUUACCAGAACGGGUUCGACGGUGAGGGACGAAAGCAGGGGGCACGAACCGGAUUAGAUACCCGGGUAGUCCCAGCCGUAAACGAUGCUCGCUAGGUGUCAGGCAUGGCGCGACCGUGUCUGGUGCCGCAGGGAAGCCGUGAAGCGAGCCACCUGGGAAGUACGGCCGCAAGGCUGAAACUUAAAGGAAUUGGCGGGGGAGCACAACAACGGGUGGAGCCUGCGGUUUAAUUGGACUCAACGCCGGACAACUCACCGGGGGCGACAGCAAUAUGUAGGCCAAGCUGAAGACUUUGCCUGAAUCGCUGAGAGGAGGUGCAUGGCCGUCGCCAGUUCGUACUGUGAAGCAUCCUGUUAAGUCAGGCAACGAGCGAGACCCGUGCCCACUGUUACCAGCAUGUCCUCCGGGACGAUGGGUACUCUGUGGGGACCGCCGAUGUUAAAUCGGAGGAAGGUGCGGGCCACGGUAGGUCAGUAUGCCCCGAAUCUCCCGGGCUACACGCGGGCUACAAUGGAUGGGACAAUGGGUCCCUCCCCUGAAAAGGGCUGGUAAUCUCACAAACCCAUUCGUAGUUCGGAUCGAGGGCUGUAACUCGCCCUCGUGAAGCUGGAAUCCGUAGUAAUCGCGUUUCAAUAUAGCGCGGUGAAUACGUCCCUGCUCCUUGCACACACCGCCCGUCAAACCACCCGAGUGAGGUAUGGGUGAGGGCACGGACUUCGUGCCGUGUUCGAACCUGUGCUUUGCAAGGGGGGU
>AB541631
GGUUACUGCUAUCGGUGUUCGCCUAAGCCAUGCGAGUCAUAUGUAGCAAUACAUGGCGUACUGCUCAGUAACACGUGGAUAACCUGCCCUUGGGACCGGCAUAACCCCGGGAAACUGGGGAUAAUUCCGGAUAACGCAUAUUUGCUGGAAUGCUUUAUGCGCCAAAAGGAUUCGUCUGCCCAAGGAUGGGUCUGCGGCCUAUCAGGUAGUAGUGGGUGUAAUGUACCUACUAGCCAGCGACGGGUACGGGUUGUGAGAGCAAGAGCCCGGAGAUGGAUUCUGAGACAUGAAUCCAGGCCCUACGGGGCGCAGCAGGCGCGAAAACUUUACAAUGCGGGAAACCGUGAUAAGGGGACACCGAGUGCCAGCAUCAUAUGCUGGCUGUCCGGAUGUGUAAAAUACAUCCGUUAGCAAGGGCCGGGCAAGACCGGUGCCAGCCGCCGCGGUAACACCGGCGGCCCGAGUGGUGAUCGUGAUUAUUGGGUCUAAAGGGUCCGUAGCCGGUUUGGUCAGUCCUCCGGGAAAUCUGAUAGCUCAACUAUUAGGCUUUCGGGGGAUACUGCCAGACUUGGAACCGGGAGAGGUAAGAGGUACUACAGGGGUAGGAGUGAAAUCUUGUAAUCCCUGUGGGACCACCUGUGGCGAAGGCGUCUUACCAGAACGGGUUCGACGGUGAGGGACGAAAGCUGGGGGCACGAACCGGAUUAGAUACCCGGGUAGUCCCAGCCGUAAACGAUGCUCGCUAGGUGUCAGGCAUGGCGCGACCGUGUCUGGUGCCGCAGGGAAGCCGUGAAGCGAGCCACCUGGGAAGUACGGCCGCAAGGCUGAAACUUAAAGGAAUUGGCGGGGGAGCACAACAACGGGUGGAGCCUGCGGUUUAAUUGGACUCAACGCCGGACAACUCACCGGGGGCGACAGCAAUAUGUAGGCCAAGCUGAAGACUUUGCCUGAAUCGCUGAGAGGAGGUGCAUGGCCGUCGCCAGUUCGUACUGUGAAGCAUCCUGUUAAGUCAGGCAACGAGCGAGACCCGUGCCCACUGUUACCAGCAUGUCCUCCGGGACGAUGGGUACUCUGUGGGGACCGCCGAUGUUAAAUCGGAGGAAGGUGCGGGCCACGGUAGGUCAGUAUGCCCCGAAUCUCCCGGGCUACACGCGGGCUACAAUGGAUGGGACAAUGGGUCCCUCCCCUGAAAAGGGCUGGUAAUCUCACAAACCCAUUCGUAGUUCGGAUCGAGGGCUGUAACUCGCCCUCGUGAAGCUGGAAUCCGUAGUAAUCGCGUUUCAAUAUAGCGCGGUGAAUACGUCCCUGCUCCUUGCACACACCGCCCGUCAAACCACCCGAGUGAGGUAUGGGUGAGGGCACGGACUCUGUGCCGUGUUCGAACCUGUGCUUUGCAAGGGGGGU
>AB541632
GGUUACUGCUAUCGGUGUUCGCCUAAGCCAUGCGAGUCAUAUGUAGCAAUACAUGGCGUACUGCUCAGUAACACGUGGAUAACCUGCCCUUGGGACCGGCAUAACCCCGGGAAACUGGGGAUAAUUCCGGAUAACGCAUAUUUGCUGGAAUGCUUUAUGCGUCAAAAGGAUUCGUCUGCCCAAGGAUGGGUCUGCGGCCUAUCAGGUAGUAGUGGGUGUAAUGUACCCACUAGCCAGCGACGGGUACGGGUUGUGAGAGCAAGAGCCCGGAGAUGGAUUCUGAGACAUGAAUCCAGGCCCUACGGGGCGCAGCAGGCGCGAAAACUUUACAAUGCGGGAAACCGUGAUAAGGGGACACCGAGUGCCAGCAUCAUAUGCUGGCUGUCCGGAUGUGUAAAAUACAUCCGUUAGCAAGGGCCGGGCAAGACCGGUGCCAGCCGCCGCGGUAACACCGGCGGCCCGAGUGGUGAUCGUGAUUAUUGGGUCUAAAGGGUCCGUAGCCGGUUUGGUCAGUCCUCCGGGAAAUCUGAUAGCUCAACUAUUAGGCUUUCGGGGGAUACUGCCAGACUUGGAACCGGGAGAGGUAAGAGGUACUACAGGGGUAGGAGUGAAAUCUUGUAAUCCCUGUGGGACCACCUGUGGCGAAGGCGUCUUACCAGAACGGGUUCGACGGUGAGGGACGAAAGCUGGGGGCACGAACCGGAUUAGAUACCCGGGUAGUCCCAGCCGUAAACGAUGCUCGCUAGGUGUCAGGCAUGGCGCGACCGUGUCUGGUGCCGCAGGGAAGCCGUGAAGCGAGCCACCUGGGAAGUACGGCCGCAAGGCUGAAACUUAAAGGAAUUGGCGGGGGAGCACAACAACGGGUGGAGCCUGCGGUUUAAUUGGACUCAACGCCGGACAACUCACCGGGGGCGACAGCAAUAUGUAGGCCAAGCUGAAGACUUUGCCUGAAUCGCUGAGAGGAGGUGCAUGGCCGUCGCCAGUUCGUACUGUGAAGCAUCCUGUUAAGUCAGGCAACGAGCGAGACCCGUGCCCACUGUUACCAGCAUGUCCUCCGGGACGAUGGGUACUCUGUGGGGACCGCCGAUGUUAAAUCGGAGGAAGGUGCGGGCCACGGUAGGUCAGUAUGCCCCGAAUCUCCCGGGCUACACGCGGGCUACAAUGGAUGGGACAAUGGGUCCCUCCCCUGAAAAGGGCUGGUAAUCUCACAAACCCAUUCGUAGUUCGGAUCGAGGGCUGUAACUCGCCCUCGUGAAGCUGGAAUCCGUAGUAAUCGCGUUUCAAUAUAGCGCGGUGAAUACGUCCCUGCUCCUUGCACACACCGCCCGUCAAACCACCCGAGUGAGGUAUGGGUGAGGGCACGGACUUCGUGCCGUGUUCGAACCUGUGCUUUGCAAGGGGGGU
>AB541633
GGUUACUGCUAUCGGUGUUCGCCUAAGCCAUGCGAGUCAUAUGUAGCAAUACAUGGCGUACUGCUCAGUAACACGUGGAUAACCUGCCCUUGGGACCGGCAUAACCCCGGGAAACUGGGGAUAAUUCCGGAUAACGCAUAUUUGCUGGAAUGCUUUAUGCGUCAAAAGGAUUCGUCUGCCCAAGGAUGGGUCUGCGGCCUAUCAGGUAGUAGUGGGUGUAAUGUACCUACUAGCCAGCGACGGGUACGGGUUGUGAGAGCAAGAGCCCGGAGAUGGAUUCUGAGACAUGAAUCCAGGCCCUACGGGGCGCAGCAGGCGCGAAAACUUUACAAUGCGGGAAACCGUGAUAAGGGGACACCGAGUGCCAGCAUCAUAUGCUGGCUGUCCGGAUGUGUAAAAUACAUCCGUUAGCAAGGGCCGGGCAAGACCGGUGCCAGCCGCCGCGGUAACACCGGCGGCCCGAGUGGUGAUCGUGAUUAUUGGGUCUAAAGGGUCCGUAGCCGGUUUGGUCAGUCCUCCGGGAAAUCUGAUAGCUCAACUAUUAGGCUUUCGGGGGAUACUGCCAGACUUGGAACCGGGAGAGGUAAGAGGUACUACAGGGGUAGGAGUGAAAUCUUGUAAUCCCUGUGGGACCACCUGUGGCGAAGGCGUCUUACCAGAACGGGUUCGACGGUGAGGGACGAAAGCUGGGGGCACGAACCGGAUUAGAUACCCGGGUAGUCCCAGCCGUAAACGAUGCUCGCUAGGUGUCAGGCAUGGCGCGACCGUGUCUGGUGCCGCAGGGAAGCCGUGAAGCGAGCCACCUGGGAAGUACGGCCGCAAGGCUGAAACUUAAAGGAAUUGGCGGGGGAGCACAACAACGGGUGGAGCCUGCGGUUUAAUUGGACUCAACGCCGGACAACUCACCGGGGGCGGCAGCAAUAUGUAGGCCAAGCUGAAGACUUUGCCUGAAUCGCUGAGAGGAGGUGCAUGGCCGUCGCCAGUUCGUACUGUGAAGCAUCCUGUUAAGUCAGGCAACGAGCGAGACCCGUGCCCACUGUUACCAGCAUGUCCUCCGGGACGAUGGGUACUCUGUGGGGACCGCCGAUGUUAAAUCGGAGGAAGGUGCGGGCCACGGUAGGUCAGUAUGCCCCGAAUCUCCCGGGCUACACGCGGGCUACAAUGGAUGGGACAAUGGGUCCCUCCCCUGAAAAGGGCUGGUAAUCUCACAAACCCAUUCGUAGUUCGGAUCGAGGGCUGUAACUCGCCCUCGUGAAGCUGGAAUCCGUAGUAAUCGCGUUUCAAUAUAGCGCGGUGAAUACGUCCCUGCUCCUUGCACACACCGCCCGUCAAACCACCCGAGUGAGGUAUGGGUGAGGGCACGGACUUCGUGCCGUGUUCGAACCUGUGCUUUGCAAGGGGGGU
>AB541634
GGUUACUGCUAUCGGUGUUCGCCUAAGCCAUGCGAGUCAUAUGUAGCAAUACAUGGCGUACUGCUCAGUAACACGUGGAUAACCUGCCCUUGGGACCGGCAUAACCCCGGGAAACUGGGGAUAAUUCCGGAUAACGCAUAUUUGCUGGAAUGCUUUAUGCGUCAAAAGGAUUCGUCUGCCCAAGGAUGGGUCUGCGGCCUAUCAGGUAGUAGUGGGUGUAAUGUACCUACUAGCCAGCGACGGGUACGGGUUGUGAGAGCAAGAGCCCGGAGAUGGAUUCUGAGACAUGAAUCCAGGCCCUACGGGGCGCAGCAGGCGCGAAAACUUUACAAUGCGGGAAACCGUGAUAAGGGGACACCGAGUGCCAGCAUCAUAUGCUGGCUGUCCGGAUGUGUAAAAUACAUCCGUUAGCAAGGGCCGGGCAAGACCGGUGCCAGCCGCCGCGGUAACACCGGCGGCCCGAGUGGUGAUCGUGAUUAUUGGGUCUAAGGGGUCCGUAGCCGGUUUGGUCAGUCCUCCGGGAAAUCUGAUAGCUCAACUAUUAGGCUUUCGGGGGAUACUGCCAGACUUGGAACCGGGAGAGGUAAGAGGUACUACAGGGGUAGGAGUGAAAUCUUGUAAUCCCUGUGGGACCACCUGUGGCGAAGGCGUCUUACCAGAACGGGUUCGACGGUGAGGGACGAAAGCUGGGGGCACGAACCGGAUUAGAUACCCGGGUAGUCCCAGCCGUAAACGAUGCUCGCUAGGUGUCAGGCAUGGCGCGACCGUGUCUGGUGCCGCAGGGAAGCCGUGAAGCGAGCCACCUGGGAAGUACGGCCGCAAGGCUGAAACUUAAAGGAAUUGGCGGGGGAGCACAACAACGGGUGGAGCCUGCGGUUUAAUUGGACUCAACGCCGGACAACUCACCGGGGGCGGCAGCAAUAUGUAGGCCAAGCUGAAGACUUUGCCUGAAUCGCUGAGAGGAGGUGCAUGGCCGUCGCCAGUUCGUACUGUGAAGCAUCCUGUUAAGUCAGGCAACGAGCGAGACCCGUGCCCACUGUUACCAGCAUGUCCUCCGGGACGAUGGGUACUCUGUGGGGACCGCCGAUGUUAAAUCGGAGGAAGGUGCGGGCCACGGUAGGUCAGUAUGCCCCGAAUCUCCCGGGCUACACGCGGGCUACAAUGGAUGGGACAAUGGGUCCCUCCCCUGAAAAGGGCUGGUAAUCUCACAAACCCAUUCGUAGUUCGGAUCGAGGGCUGUAACUCGCCCUCGUGAAGCUGGAAUCCGUAGUAAUCGCGUUUCAAUAUAGCGCGGUGAAUACGUCCCUGCUCCUUGCACACACCGCCCGUCAAACCACCCGAGUGAGGUAUGGGUGAGGGCACGGACUCUGUGCCGUGUUCGAACCUGUGCUUUGCAAGGGGGGU
>AB541635
GGUUACUGCUAUCGGUGUUCGCCUAAGCCAUGCGAGUCAUAUGUAGCAAUACAUGGCGUACUGCUCAGUAACACGUGGAUAACCUGCCCUUGGGACCGGCAUAACCCCGGGAAACUGGGGAUAAUUCCGGAUAACGCGUAUUUGCUGGAAUGCUUUAUGCGUCAAAAGGAUUCGUCUGCCCAAGGAUGGGUCUGCGGCCUAUCAGGUAGUAGUGGGUGUAAUGUACCUACUAGCCAGCGACGGGUACGGGUUGUGAGAGCAAGAGCCCGGAGAUGGAUUCUGAGACAUGAAUCCAGGCCCUACGGGGCGCAGCAGGCGCGAAAACUUUACAAUGCGGGAAACCGUGAUAAGGGGACACCGAGUGCCAGCAUCAUAUGCUGGCUGUCCGGAUGUGUAAAAUACAUCCGUUAGCAAGGGCCGGGCAAGACCGGUGCCAGCCGCCGCGGUAACACCGGCGGCCCGAGUGGUGAUCGUGAUUAUUGGGUCUAAAGGGUCCGUAGCCGGUUUGGUCAGUCCUCCGGGAAAUCUGAUAGCUUAACUAUUAGGCUUUCGGGGGAUACUGCCAGACUUGGAACCGGGAGAGGUAAGAGGUACUACAGGGGUAGGAGUGAAAUCUUGUAAUCCCUGUGGGACCACCUGUGGCGAAGGCGUCUUACCAGAACGGGUUCGACGGUGAGGGACGAAAGCUGGGGGCACGAACCGGAUUAGAUACCCGGGUAGUCCCAGCCGUAAACGAUGCUCGCUAGGUGUCAGGCAUGGCGCGACCGUGUCUGGUGCCGCAGGGAAGCCGUGAAGCGAGCCACCUGGGAAGUACGGCCGCAAGGCUGAAACUUAAAGGAAUUGGCGGGGGAGCACAACAACGGGUGGAGCCUGCGGUUUAAUUGGACUCAACGCCGGACAACUCACCGGGGGCGACAGCAAUAUGUAGGCCAAGCUGAAGACUUUGCCUGAAUCGCUGAGAGGAGGUGCAUGGCCGUCGCCAGUUCGUACUGUGAAGUAUCCUGUUAAGUCAGGCAACGAGCGAGACCCGUGCCCACUGUUACCAGCAUGUCCUCCGGGACGAUGGGUACUCUGUGGGGACCGCCGAUGUUAAAUCGGAGGAAGGUGCGGGCCACGGUAGGUCAGUAUGCCCCGAAUCUCCCGGGCUACACGCGGGCUACAAUGGAUGGGACAAUGGGUCCCUCCCCUGAAAAGGGCUGGUAAUCUCACAAACCCAUUCGUAGUUCGGAUCGAGGGCUGUAACUCGCCCUCGUGAAGCUGGAAUCCGUAGUAAUCGCGUUUCAAUAUAGCGCGGUGAAUACGUCCCUGCUCCUUGCACACACCGCCCGUCAAACCACCCGAGUGAGGUAUGGGUGAGGGCACGGACUUCGUGCCGUGUUCGAACCUGUGCUUUGCAAGGGGGGU
>AB541639
GGCCAUUGCUAUCAGGGUUUGACUAAGCCAUGCGAGUCGAGAGGGUUCGGCCCUCGGCAUACUGCUCAGUAACACGUGGUUAACCUGCCCUAAGGUGGUGAAUACUCCCGGGAAACUGGGGCUAAUGCACCAUAGUGGAUACUUGCUGGAAUGCUGUAUCCUCGAAAGAUCCGUCGCCUUAGGAUGGGACUGCGUCCGAUUAGGUAGUUGGUGGGGUAACGGCCCACCAAGCCUGUCAUCGGUACGGGUUGUGGGAGCAAGAUCCCGGAGAUGGAUUCUGAGACAUGAAUCCAGGCCCUACGGGGCGCAGCAGGCGCGCAAACUUUACAAUGCGAGCAAUCGUGAUAAGGAAACCCUGAGUGCCUGUUGAUGCAGGCUGUUCAUCUGUUUAAAUUGCAGGUGAAGAAAGGGCAGGGCAAGACCGGUGCCAGCCGCCGCGGUAAUACCGGCUGCUCGAGUGAUGGCCACUAUUACUGGGUUUAAAGCGUCCGUAGCUUGACUGAUAGGUCUCUUGGGAAAUCUUAACGCUUAACGUUAAGGCGUCUAAGAGAUACCGUCAGUCUUGGAACUGGGAGAGGUAAACCGUACUUCGGGGGUAGGAGUGAAAUCUUGUAAUCCUCGAGGGACGACCUAUGGCGAAGGCAGUUUACCAGAACAGCUUCGACAGUGAGGGACGAAAGCUGGGGGAGCAAACGGGAUUAGAUACCCCGGUAGUCCCAGCCGUAAACAAUGUGCGUUAGGUGUAUCGGUAACCACGCGUUACUGAUGCGCCGCAGAGAAAUCGUGAAACGCACCACCUGGGAAGUACGGUCGCAAGGCUGAAACUUAAAGGAAUUGGCGGGGGAGCACCACAACAGGUGGAGCCUGCGGUUUAAUUGGAUUCAACGCCGGACAUCUCACCGGGUAAGACAGCUGAAUGAUUGUCAAUCUGAAGGUUUUACAUGACUAGCUGAGAGGAGGUGCAUGGCCGUCGUCAGUUCGUACUGUGAAGCAUCCUGUUAAGUCAGGCAACGAGCGAGACCCACGCCAACAAUUGCCAGCAUCAUCUCCGGAUGGAUGGGGACAUUGUUGGGACCGCCUCUGCUAAAGGGGAGGAAGGAAUGGGCAACGGUAGGUCAGCAUGCCCCGAAUUACCCGGGCUACACGCGGGCUACAAUGGAUGGGACAAUGGGUAACACCACCGAAAGGUGUCGUCAAUCUCCUAACCCCACCCUUAGUUAGGAUUGCGGGUUGCAACUCACCCGCAUGAAUCUGGAAUCUGUAGUAAUCGCGUUUCACUAUAGCGCGGUGAAUACGUCCCUGCUCCUUGCACACACCGCCCGUCAAACCAUCCUAGUGAGGCUUGGAUGAGUCCCUGGUCUUUGCCGGGGUCGAAUCUAGGUUCCGUGAGGAGGGUU
>AB541640
GGCCAUUGCUAUCAGGGUUUGACUAAGCCAUGCGAGUCGAGAGGGUUCGGCCCUCGGCAUACUGCUCAGUAACACGUGGUUAACCUGCCCUAAGGUGGUGAAUACUCCCGGGAAACUGGGGCUAAUGCACCAUAGUGGAUACUUGCUGGAAUGCUGUAUCCUCGAAAGAUCCGUCGCCUUAGGAUGGGACUGCGUCCGAUUAGGUAGUUGGUGGGGUAACGGCCCACCAAGCCUGUCAUCGGUACGGGUUGUGGGAGCAAGAUCCCGGAGAUGGAUUCUGAGACAUGAAUCCAGGCCCUACGGGGCGCAGCAGGCGCGCAAACUUUACAAUGCGAGCAAUCGUGAUAAGGAAACCCUGAGUGCCUGUUGAUGCAGGCUGUUCAUCUGUUUAAAUUGCAGGUGAAGAAAGGGCAGGGCAAGACCGGUGCCAGCCGCCGCGGUAAUACCGGCUGCUCGAGUGAUGGCCACUAUUACUGGGUUUAAAGCGUCCGUAGCUUGACUGAUAGGUCUCUUGGGAAAUCUUAACGCUUAACGUUAAGGCGUCUAAGAGAUACCGUCAGUCUUGGAACUGGGAGAGGUAAACCGUACUUCGGGGGUAGGAGUGAAAUCUUGUAAUCCUCGAGGGACGACCUAUGGCGAAGGCAGUUUACCAGAACAGCUUCGACAGUGAGGGACGAAAGCUGGGGGAGCAAACGGGAUUAGAUACCCCGGUAGUCCCAGCCGUAAACAAUGUGCGUUAGGUGUAUCGGUAACCACGCGUUACUGAUGCGCCGCAGAGAAAUCGUGAAACGCACCACCUGGGAAGUACGGUCGCAAGGCUGAAACUUAAAGGAAUUGGCGGGGGAGCACCACAACAGGUGGAGCCUGCGGUUUAAUUGGAUUCAACGCCGGACAUCUCACCGGGUAAGACAGCUGAAUGAUUGUCAAUCUGAAGGUUUUACAUGACUAGCUGAGAGGAGGUGCAUGGCCGUCGUCAGUUCGUACUGUGAAGCAUCCUGUUAAGUCAGGCAACGAGCGAGACCCACGCCAACAAUUGCCAGCAUCAUCUCCGGAUGGAUGGGGACAUUGUUGGGACCGCCUCUGCUAAAGGGGAGGAAGGAAUGGGCAACGGUAGGUCAGCAUGCCCCGAAUUACCCGGGCUACACGCGGGCUACAAUGGAUGGGACAAUGGGUAACACCACCGAAAGGUGUCGUCAAUCUCCUAACCCCACCCUUAGUUAGGAUUGCGGGUUGCAACUCACCCGCAUGAAUCUGGAAUCUGUAGUAAUCGCGUUUCACUAUAGCGCGGUGAAUACGUCCCUGCUCCUUGCACACACCGCCCGUCAAACCAUCCUAGUGAGGCUUGGAUGAGUCCCUGGUCUUUGCCGGGGUCGAAUCUAGGUUUCGUGAGGAGGGUU
>AB541641
GGCCAUUGCUAUCAGGGUUUGACUAAGCCAUGCGAGUCGAGAGGGUUCGGCCCUCGGCAUGCUGCUCAGUAACACGUGGUUAACCUGCCCUAAGGUGGUGAAUACUCCCGGGAAACUGGGGCUAAUGCACCAUAGUGGAUACUUGCUGGAAUGCUGUAUCCUCGAAAGAUCCGUCGCCUUAGGAUGGGACUGCGUCCGAUUAGGUAGUUGGUGGGGUAACGGCCCACCAAGCCUGUCAUCGGUACGGGUUGUGGGAGCAAGAUCCCGGAGAUGGAUUCUGAGACAUGAAUCCAGGCCCUACGGGGCGCAGCAGGCGCGCAAACUUUACAAUGCGAGCAAUCGUGAUAAGGAAACCCUGAGUGCCUGUUGAUGCAGGCUGUUCAUCUGUUUAAAUUGCAGGUGAAGAAAGGGCAGGGCAAGACCGGUGCCAGCCGCCGCGGUAAUACCGGCUGCUCGAGUGAUGGCCACUAUUACUGGGUUUAAAGCGUCCGUAGCUUGACUGAUAGGUCUCUUGGGAAAUCUUAACGCUUAACGUUAAGGCGUCUAAGAGAUACCGUCAGUCUUGGAACUGGGAGAGGUAAACCGUACUUCGGGGGUAGGAGUGAAAUCUUGUAAUCCUCGAGGGACGACCUAUGGCGAAGGCAGUUUACCAGAACAGCUUCGACAGUGAGGGACGAAAGCUGGGGGAGCAAACGGGAUUAGAUACCCCGGUAGUCCCAGCCGUAAACAAUGUGCGUUAGGUGUAUCGGUAACCACGCGUUACUGAUGCGCCGCAGAGAAAUCGUGAAACGCACCACCUGGGAAGUACGGUCGCAAGGCUGAAACUUAAAGGAAUUGGCGGGGGAGCACCACAACAGGUGGAGCCUGCGGUUUAAUUGGAUUCAACGCCGGACAUCUCACCGGGUAAGACAGCUGAAUGAUUGUCAAUCUGAAGGUUUUACAUGACUAGCUGAGAGGAGGUGCAUGGCCGUCGUCAGUUCGUACUGUGAAGCAUCCUGUUAAGUCAGGCAACGAGCGAGACCCACGCCAACAAUUGCCAGCAUCAUCUCCGGAUGGAUGGGGACAUUGUUGGGACCGCCUCUGCUAAAGGGGAGGAAGGAAUGGGCAACGGUAGGUCAGCAUGCCCCGAAUUACCCGGGCUACACGCGGGCUACAAUGGAUGGGACAAUGGGUAACACCACCGAAAGGUGUCGUCAAUCUCCUAACCCCACCCUUAGUUAGGAUUGCGGGUUGCAACUCACCCGCAUGAAUCUGGAAUCAGUAGUAAUCGCGUUUCACUAUAGCGCGGUGAAUACGUCCCUGCUCCUUGCACACACCGCCCGUCAAACCAUCCUAGUGAGGCUUGGAUGAGUCCCUGGUCUUUGCCGGGGUCGAAUCUAGGUUUCGUGAGGAGGGUU
[truncated: 2,778,599 more chars]
