# Supplementary material for: RIM-DB: a taxonomic framework for community structure analysis of methanogenic archaea from the rumen and other intestinal environments
Source: PeerJ. 2014 Aug 5;2:e494. doi: 10.7717/peerj.494 (PMC4137658; doi:10.7717/peerj.494)
Supplement: File S2 — This taxonomy file allows taxonomic assignment to the isolate level and is recommended for analysis of communities of known composition, such as mock communities. This taxonomy file can be used with File S1 for BLAST-based taxonomic assignments in QIIME. [file peerj-02-494-s008.zip]

Archive with 1 entries (1 files):
- RIM_DB_14_07_f.txt
