# Supplementary material for: RIM-DB: a taxonomic framework for community structure analysis of methanogenic archaea from the rumen and other intestinal environments
Source: PeerJ. 2014 Aug 5;2:e494. doi: 10.7717/peerj.494 (PMC4137658; doi:10.7717/peerj.494)
Supplement: File S3 — This taxonomy file offers more conservative taxonomic assignments and is recommended for the analysis of environmental sequence data. This taxonomy file can be used with File S1 for BLAST-based taxonomic assignments in QIIME. [file peerj-02-494-s009.zip]

Archive with 1 entries (1 files):
- RIM_DB_14_07_c.txt
