# Supplementary material for: RIM-DB: a taxonomic framework for community structure analysis of methanogenic archaea from the rumen and other intestinal environments
Source: PeerJ. 2014 Aug 5;2:e494. doi: 10.7717/peerj.494 (PMC4137658; doi:10.7717/peerj.494)
Supplement: File S4 — This is the ARB-readable database file of the sequences comprising RIM-DB. This file also includes the phylogenetic trees shown in the paper in Fig. 1 and in Fig. S1 and Fig. S2. [file peerj-02-494-s010.zip]

Archive with 2 entries (2 files):
- RIM_DB_14_07.arb
- RIM_DB_14_07.ARF
